# Supplementary material for: How Quercus ilex L. saplings face combined salt and ozone stress: a transcriptome analysis
Source: BMC Genomics. 2018 Dec 4;19:872. doi: 10.1186/s12864-018-5260-2 (PMC6278050; doi:10.1186/s12864-018-5260-2)
Supplement: Supplementary file 1 — Table S1. Blastn comparison between de novo assembly transcriptome (Q. ilex) and OCV3_91K reference transcriptome (Q. robur and Q. petraea, Lesur et al. 2015) [35]. (XLSX 6828 kb) [file 12864_2018_5260_MOESM1_ESM.xlsx]

## Sheet: blast_result
Table S1:Blastn comparison between de novo assembly transcriptome (Q. ilex) and OCV3_91K reference transcriptome (Q. robur and Q. petraea , Lesur et al. 2015).
Contig_id	reference_id	perc_identity	blasted_length	mismatch	gap	contig_start	contig_end	reference_start	reference_end	evalue	bitscore	referce_complete_header
1_trim_paired_R1_(paired)_un-mapped_reads_[1_trim_paired_R1]_(paired)_trimmed_(paired)_contig_1	OCV4_rep_c27740	98.38	1299	21	0	5	1303	1344	46	0	2287	OCV4_rep_c27740
1_trim_paired_R1_(paired)_un-mapped_reads_[1_trim_paired_R1]_(paired)_trimmed_(paired)_contig_2	OCV4_rep_c834	97.33	2510	64	3	1	2510	2965	459	0	4329	OCV4_rep_c834
1_trim_paired_R1_(paired)_un-mapped_reads_[1_trim_paired_R1]_(paired)_trimmed_(paired)_contig_3	OCV4_rep_c17695	98.36	2383	39	0	256	2638	3434	1052	0	4211	OCV4_rep_c17695
1_trim_paired_R1_(paired)_un-mapped_reads_[1_trim_paired_R1]_(paired)_trimmed_(paired)_contig_4	Loc_9867_Tr_2/3_Conf_0.500_Len_959	87.9	372	12	7	58	396	1	372	2e-112	407	Loc_9867_Tr_2/3_Conf_0.500_Len_959
1_trim_paired_R1_(paired)_un-mapped_reads_[1_trim_paired_R1]_(paired)_trimmed_(paired)_contig_6	OCV4_rep_c28391	96.22	1903	56	6	5	1899	3190	1296	0	3116	OCV4_rep_c28391
1_trim_paired_R1_(paired)_un-mapped_reads_[1_trim_paired_R1]_(paired)_trimmed_(paired)_contig_7	OCV4_rep_c13635	94.14	904	51	2	1	903	118	1020	0	1410	OCV4_rep_c13635
1_trim_paired_R1_(paired)_un-mapped_reads_[1_trim_paired_R1]_(paired)_trimmed_(paired)_contig_9	Loc_23348_Tr_1/1_Conf_1.000_Len_1000	95.12	901	26	8	6	897	107	998	0	1404	Loc_23348_Tr_1/1_Conf_1.000_Len_1000
1_trim_paired_R1_(paired)_un-mapped_reads_[1_trim_paired_R1]_(paired)_trimmed_(paired)_contig_10	Loc_28595_Tr_8/11_Conf_0.242_Len_2161	94.91	216	10	1	455	669	72	287	3e-91	337	Loc_28595_Tr_8/11_Conf_0.242_Len_2161
1_trim_paired_R1_(paired)_un-mapped_reads_[1_trim_paired_R1]_(paired)_trimmed_(paired)_contig_11	OCV4_rep_c2890	87.73	766	56	12	244	975	1580	819	0	891	OCV4_rep_c2890
1_trim_paired_R1_(paired)_un-mapped_reads_[1_trim_paired_R1]_(paired)_trimmed_(paired)_contig_12	OCV4_rep_c2017	96.5	1228	26	5	563	1780	181	1401	0	2019	OCV4_rep_c2017
1_trim_paired_R1_(paired)_un-mapped_reads_[1_trim_paired_R1]_(paired)_trimmed_(paired)_contig_13	OCV4_rep_c9882	96.16	1355	46	3	4	1352	42	1396	0	2263	OCV4_rep_c9882
1_trim_paired_R1_(paired)_un-mapped_reads_[1_trim_paired_R1]_(paired)_trimmed_(paired)_contig_14	OCV4_rep_c3325	99.01	1112	11	0	1	1112	300	1411	0	1997	OCV4_rep_c3325
1_trim_paired_R1_(paired)_un-mapped_reads_[1_trim_paired_R1]_(paired)_trimmed_(paired)_contig_15	Loc_1340_Tr_17/17_Conf_0.459_Len_5325	98.83	2809	31	1	1	2807	2861	53	0	5003	Loc_1340_Tr_17/17_Conf_0.459_Len_5325
1_trim_paired_R1_(paired)_un-mapped_reads_[1_trim_paired_R1]_(paired)_trimmed_(paired)_contig_16	OCV4_rep_c27698	95.36	388	18	0	38	425	1396	1009	3e-180	632	OCV4_rep_c27698
1_trim_paired_R1_(paired)_un-mapped_reads_[1_trim_paired_R1]_(paired)_trimmed_(paired)_contig_18	Loc_904_Tr_9/10_Conf_0.706_Len_5463	87.68	901	100	2	1	890	4426	5326	0	1042	Loc_904_Tr_9/10_Conf_0.706_Len_5463
1_trim_paired_R1_(paired)_un-mapped_reads_[1_trim_paired_R1]_(paired)_trimmed_(paired)_contig_19	Loc_5544_Tr_8/8_Conf_0.556_Len_4210	99.23	782	6	0	421	1202	3727	2946	0	1411	Loc_5544_Tr_8/8_Conf_0.556_Len_4210
1_trim_paired_R1_(paired)_un-mapped_reads_[1_trim_paired_R1]_(paired)_trimmed_(paired)_contig_20	OCV4_rep_c6200	97.04	911	27	0	1	911	1487	577	0	1548	OCV4_rep_c6200
1_trim_paired_R1_(paired)_un-mapped_reads_[1_trim_paired_R1]_(paired)_trimmed_(paired)_contig_21	OCV3_prime_rep_c28328	99.67	301	1	0	1	301	538	238	4e-156	551	OCV3_prime_rep_c28328
1_trim_paired_R1_(paired)_un-mapped_reads_[1_trim_paired_R1]_(paired)_trimmed_(paired)_contig_22	OCV4_rep_c10169	98.26	1779	30	1	1	1779	237	2014	0	3118	OCV4_rep_c10169
1_trim_paired_R1_(paired)_un-mapped_reads_[1_trim_paired_R1]_(paired)_trimmed_(paired)_contig_23	Loc_16324_Tr_3/9_Conf_0.538_Len_1780	94.37	1828	51	15	1846	3669	1	1780	0	2758	Loc_16324_Tr_3/9_Conf_0.538_Len_1780
1_trim_paired_R1_(paired)_un-mapped_reads_[1_trim_paired_R1]_(paired)_trimmed_(paired)_contig_24	OCV4_rep_c295	98.68	910	12	0	1	910	1970	1061	0	1626	OCV4_rep_c295
1_trim_paired_R1_(paired)_un-mapped_reads_[1_trim_paired_R1]_(paired)_trimmed_(paired)_contig_25	OCV4_rep_c3950	98.91	1105	12	0	7	1111	1597	493	0	1980	OCV4_rep_c3950
1_trim_paired_R1_(paired)_un-mapped_reads_[1_trim_paired_R1]_(paired)_trimmed_(paired)_contig_26	OCV4_rep_c15510	98.31	1951	22	6	1	1941	1956	7	0	3415	OCV4_rep_c15510
1_trim_paired_R1_(paired)_un-mapped_reads_[1_trim_paired_R1]_(paired)_trimmed_(paired)_contig_27	OCV4_rep_c41178	98.47	1826	20	3	262	2080	1	1825	0	3217	OCV4_rep_c41178
1_trim_paired_R1_(paired)_un-mapped_reads_[1_trim_paired_R1]_(paired)_trimmed_(paired)_contig_28	OCV4_rep_c5837	98.15	2330	28	3	1	2315	2758	429	0	4050	OCV4_rep_c5837
1_trim_paired_R1_(paired)_un-mapped_reads_[1_trim_paired_R1]_(paired)_trimmed_(paired)_contig_29	Loc_4941_Tr_71/78_Conf_0.200_Len_3910	87.1	434	30	16	1	423	1598	2016	6e-131	468	Loc_4941_Tr_71/78_Conf_0.200_Len_3910
1_trim_paired_R1_(paired)_un-mapped_reads_[1_trim_paired_R1]_(paired)_trimmed_(paired)_contig_30	OCV4_c45281	93.88	474	15	6	1	461	3858	3386	0	702	OCV4_c45281
1_trim_paired_R1_(paired)_un-mapped_reads_[1_trim_paired_R1]_(paired)_trimmed_(paired)_contig_31	OCV3_prime_rep_c27235	98.59	1486	21	0	13	1498	1621	136	0	2628	OCV3_prime_rep_c27235
1_trim_paired_R1_(paired)_un-mapped_reads_[1_trim_paired_R1]_(paired)_trimmed_(paired)_contig_32	OCV4_rep_c28890	97.91	1722	35	1	102	1822	2418	697	0	2981	OCV4_rep_c28890
1_trim_paired_R1_(paired)_un-mapped_reads_[1_trim_paired_R1]_(paired)_trimmed_(paired)_contig_33	OCV4_rep_c430	98.84	1645	18	1	1	1644	910	2554	0	2933	OCV4_rep_c430
1_trim_paired_R1_(paired)_un-mapped_reads_[1_trim_paired_R1]_(paired)_trimmed_(paired)_contig_35	OCV3_prime_c6820	98.33	1435	20	3	1	1434	355	1786	0	2518	OCV3_prime_c6820
1_trim_paired_R1_(paired)_un-mapped_reads_[1_trim_paired_R1]_(paired)_trimmed_(paired)_contig_36	Loc_9802_Tr_2/6_Conf_0.688_Len_2182	96.71	1945	48	6	1	1945	233	2161	0	3223	Loc_9802_Tr_2/6_Conf_0.688_Len_2182
1_trim_paired_R1_(paired)_un-mapped_reads_[1_trim_paired_R1]_(paired)_trimmed_(paired)_contig_37	Loc_3416_Tr_6/10_Conf_0.406_Len_1927	96.72	1007	33	0	248	1254	1454	448	0	1677	Loc_3416_Tr_6/10_Conf_0.406_Len_1927
1_trim_paired_R1_(paired)_un-mapped_reads_[1_trim_paired_R1]_(paired)_trimmed_(paired)_contig_38	OCV4_rep_c25678	94.55	1247	64	2	350	1593	1246	1	0	1984	OCV4_rep_c25678
1_trim_paired_R1_(paired)_un-mapped_reads_[1_trim_paired_R1]_(paired)_trimmed_(paired)_contig_39	OCV4_rep_c11522	96.77	929	17	3	1	916	324	1252	0	1544	OCV4_rep_c11522
1_trim_paired_R1_(paired)_un-mapped_reads_[1_trim_paired_R1]_(paired)_trimmed_(paired)_contig_40	OCV4_rep_c10459	97.74	2259	38	5	40	2297	2271	25	0	3890	OCV4_rep_c10459
1_trim_paired_R1_(paired)_un-mapped_reads_[1_trim_paired_R1]_(paired)_trimmed_(paired)_contig_41	OCV4_rep_c23145	99.24	395	3	0	1	395	864	470	0	713	OCV4_rep_c23145
1_trim_paired_R1_(paired)_un-mapped_reads_[1_trim_paired_R1]_(paired)_trimmed_(paired)_contig_42	OCV4_rep_c5580	99.04	1248	12	0	1	1248	1509	262	0	2246	OCV4_rep_c5580
1_trim_paired_R1_(paired)_un-mapped_reads_[1_trim_paired_R1]_(paired)_trimmed_(paired)_contig_43	OCV4_rep_c585	98.84	3018	28	7	434	3444	3283	266	0	5382	OCV4_rep_c585
1_trim_paired_R1_(paired)_un-mapped_reads_[1_trim_paired_R1]_(paired)_trimmed_(paired)_contig_44	OCV4_rep_c14205	98.2	1056	19	0	101	1156	259	1314	0	1851	OCV4_rep_c14205
1_trim_paired_R1_(paired)_un-mapped_reads_[1_trim_paired_R1]_(paired)_trimmed_(paired)_contig_45	OCV4_rep_c25713	93.29	805	31	4	1	795	796	5	0	1166	OCV4_rep_c25713
1_trim_paired_R1_(paired)_un-mapped_reads_[1_trim_paired_R1]_(paired)_trimmed_(paired)_contig_46	OCV4_rep_c3473	97.14	559	12	2	8	566	35	589	0	948	OCV4_rep_c3473
1_trim_paired_R1_(paired)_un-mapped_reads_[1_trim_paired_R1]_(paired)_trimmed_(paired)_contig_47	OCV4_rep_c16436	94.66	581	14	7	1	575	13	582	0	885	OCV4_rep_c16436
1_trim_paired_R1_(paired)_un-mapped_reads_[1_trim_paired_R1]_(paired)_trimmed_(paired)_contig_49	Loc_2471_Tr_9/10_Conf_0.519_Len_3745	97.8	410	9	0	1	410	2385	2794	0	708	Loc_2471_Tr_9/10_Conf_0.519_Len_3745
1_trim_paired_R1_(paired)_un-mapped_reads_[1_trim_paired_R1]_(paired)_trimmed_(paired)_contig_50	OCV4_rep_c1662	93.14	1312	59	14	1	1282	432	1742	0	1923	OCV4_rep_c1662
1_trim_paired_R1_(paired)_un-mapped_reads_[1_trim_paired_R1]_(paired)_trimmed_(paired)_contig_52	OCV4_rep_c27698	94.75	476	16	6	1	468	310	784	0	734	OCV4_rep_c27698
1_trim_paired_R1_(paired)_un-mapped_reads_[1_trim_paired_R1]_(paired)_trimmed_(paired)_contig_53	Loc_5458_Tr_12/18_Conf_0.342_Len_3243	98.79	331	4	0	1	331	2265	2595	1e-167	590	Loc_5458_Tr_12/18_Conf_0.342_Len_3243
1_trim_paired_R1_(paired)_un-mapped_reads_[1_trim_paired_R1]_(paired)_trimmed_(paired)_contig_54	Loc_1133_Tr_1/4_Conf_0.786_Len_2533	97.1	2104	52	4	1	2097	2461	360	0	3539	Loc_1133_Tr_1/4_Conf_0.786_Len_2533
1_trim_paired_R1_(paired)_un-mapped_reads_[1_trim_paired_R1]_(paired)_trimmed_(paired)_contig_55	OCV4_c3868	96.62	325	7	2	1	323	1701	2023	1e-151	536	OCV4_c3868
1_trim_paired_R1_(paired)_un-mapped_reads_[1_trim_paired_R1]_(paired)_trimmed_(paired)_contig_56	OCV4_c3868	90.12	172	11	4	1	169	1947	2115	7e-56	219	OCV4_c3868
1_trim_paired_R1_(paired)_un-mapped_reads_[1_trim_paired_R1]_(paired)_trimmed_(paired)_contig_57	OCV4_rep_c2297	97.14	2451	52	3	1	2451	4330	1898	0	4124	OCV4_rep_c2297
1_trim_paired_R1_(paired)_un-mapped_reads_[1_trim_paired_R1]_(paired)_trimmed_(paired)_contig_58	OCV4_rep_c25492	98.41	1069	14	2	329	1394	512	1580	0	1877	OCV4_rep_c25492
1_trim_paired_R1_(paired)_un-mapped_reads_[1_trim_paired_R1]_(paired)_trimmed_(paired)_contig_59	Loc_49752_Tr_3/6_Conf_0.667_Len_1083	89.75	517	42	6	897	1410	14	522	0	651	Loc_49752_Tr_3/6_Conf_0.667_Len_1083
1_trim_paired_R1_(paired)_un-mapped_reads_[1_trim_paired_R1]_(paired)_trimmed_(paired)_contig_60	OCV4_rep_c21253	96.94	1501	30	5	167	1660	1768	277	0	2525	OCV4_rep_c21253
1_trim_paired_R1_(paired)_un-mapped_reads_[1_trim_paired_R1]_(paired)_trimmed_(paired)_contig_61	OCV4_rep_c4450	97.39	1876	42	2	1	1876	4673	2805	0	3192	OCV4_rep_c4450
1_trim_paired_R1_(paired)_un-mapped_reads_[1_trim_paired_R1]_(paired)_trimmed_(paired)_contig_63	OCV4_rep_c18359	94.45	919	23	7	193	1090	1	912	0	1395	OCV4_rep_c18359
1_trim_paired_R1_(paired)_un-mapped_reads_[1_trim_paired_R1]_(paired)_trimmed_(paired)_contig_64	OCV4_rep_c4450	98.69	1990	20	5	160	2149	251	2234	0	3531	OCV4_rep_c4450
1_trim_paired_R1_(paired)_un-mapped_reads_[1_trim_paired_R1]_(paired)_trimmed_(paired)_contig_65	Loc_5037_Tr_4/5_Conf_0.273_Len_2713	94	867	24	7	1	864	2693	1852	0	1288	Loc_5037_Tr_4/5_Conf_0.273_Len_2713
1_trim_paired_R1_(paired)_un-mapped_reads_[1_trim_paired_R1]_(paired)_trimmed_(paired)_contig_66	OCV3_prime_c8679	93.14	379	11	8	72	448	738	373	4e-153	542	OCV3_prime_c8679
1_trim_paired_R1_(paired)_un-mapped_reads_[1_trim_paired_R1]_(paired)_trimmed_(paired)_contig_67	Loc_4554_Tr_2/2_Conf_0.750_Len_1157	96.14	518	20	0	244	761	1009	492	0	846	Loc_4554_Tr_2/2_Conf_0.750_Len_1157
1_trim_paired_R1_(paired)_un-mapped_reads_[1_trim_paired_R1]_(paired)_trimmed_(paired)_contig_68	OCV4_rep_c9910	95.86	1692	38	12	141	1807	1685	1	0	2719	OCV4_rep_c9910
1_trim_paired_R1_(paired)_un-mapped_reads_[1_trim_paired_R1]_(paired)_trimmed_(paired)_contig_69	Loc_24902_Tr_5/7_Conf_0.235_Len_1790	95.37	820	33	2	16	835	493	1307	0	1299	Loc_24902_Tr_5/7_Conf_0.235_Len_1790
1_trim_paired_R1_(paired)_un-mapped_reads_[1_trim_paired_R1]_(paired)_trimmed_(paired)_contig_70	Loc_25923_Tr_3/4_Conf_0.615_Len_1533	98.14	646	8	2	149	791	677	33	0	1123	Loc_25923_Tr_3/4_Conf_0.615_Len_1533
1_trim_paired_R1_(paired)_un-mapped_reads_[1_trim_paired_R1]_(paired)_trimmed_(paired)_contig_71	Loc_28805_Tr_5/5_Conf_0.692_Len_2571	97.84	324	7	0	2	325	270	593	7e-159	560	Loc_28805_Tr_5/5_Conf_0.692_Len_2571
1_trim_paired_R1_(paired)_un-mapped_reads_[1_trim_paired_R1]_(paired)_trimmed_(paired)_contig_72	OCV4_rep_c10564	95.89	219	9	0	1	219	1025	1243	4e-97	355	OCV4_rep_c10564
1_trim_paired_R1_(paired)_un-mapped_reads_[1_trim_paired_R1]_(paired)_trimmed_(paired)_contig_74	OCV4_rep_c3940	97.82	1468	23	4	1	1462	207	1671	0	2529	OCV4_rep_c3940
1_trim_paired_R1_(paired)_un-mapped_reads_[1_trim_paired_R1]_(paired)_trimmed_(paired)_contig_75	OCV4_rep_c3660	94.51	510	12	8	1	504	2137	1638	0	774	OCV4_rep_c3660
1_trim_paired_R1_(paired)_un-mapped_reads_[1_trim_paired_R1]_(paired)_trimmed_(paired)_contig_76	OCV4_rep_c27736	96.61	708	16	6	1	702	156	861	0	1173	OCV4_rep_c27736
1_trim_paired_R1_(paired)_un-mapped_reads_[1_trim_paired_R1]_(paired)_trimmed_(paired)_contig_77	OCV3_prime_rep_c25799	98.64	1030	11	1	141	1167	1395	366	0	1821	OCV3_prime_rep_c25799
1_trim_paired_R1_(paired)_un-mapped_reads_[1_trim_paired_R1]_(paired)_trimmed_(paired)_contig_78	OCV4_rep_c4279	89	482	43	10	1	472	3418	2937	2e-180	632	OCV4_rep_c4279
1_trim_paired_R1_(paired)_un-mapped_reads_[1_trim_paired_R1]_(paired)_trimmed_(paired)_contig_80	OCV4_rep_c4887	97.15	2353	62	3	9	2357	2557	206	0	3986	OCV4_rep_c4887
1_trim_paired_R1_(paired)_un-mapped_reads_[1_trim_paired_R1]_(paired)_trimmed_(paired)_contig_82	OCV4_rep_c10588	98.25	1140	18	1	1	1140	162	1299	0	1997	OCV4_rep_c10588
1_trim_paired_R1_(paired)_un-mapped_reads_[1_trim_paired_R1]_(paired)_trimmed_(paired)_contig_83	OCV4_rep_c6332	98.76	4423	55	0	1	4423	323	4745	0	7875	OCV4_rep_c6332
1_trim_paired_R1_(paired)_un-mapped_reads_[1_trim_paired_R1]_(paired)_trimmed_(paired)_contig_84	OCV4_rep_c6070	97.45	1724	27	3	130	1845	3685	1971	0	2926	OCV4_rep_c6070
1_trim_paired_R1_(paired)_un-mapped_reads_[1_trim_paired_R1]_(paired)_trimmed_(paired)_contig_85	OCV3_prime_c22063	96.77	650	12	1	548	1197	993	353	0	1075	OCV3_prime_c22063
1_trim_paired_R1_(paired)_un-mapped_reads_[1_trim_paired_R1]_(paired)_trimmed_(paired)_contig_86	OCV4_rep_c13356	95.4	2305	72	13	302	2573	730	3033	0	3646	OCV4_rep_c13356
1_trim_paired_R1_(paired)_un-mapped_reads_[1_trim_paired_R1]_(paired)_trimmed_(paired)_contig_87	OCV4_rep_c9982	98.9	363	4	0	354	716	1108	746	0	649	OCV4_rep_c9982
1_trim_paired_R1_(paired)_un-mapped_reads_[1_trim_paired_R1]_(paired)_trimmed_(paired)_contig_88	OCV4_rep_c27492	98.04	613	12	0	1	613	397	1009	0	1068	OCV4_rep_c27492
1_trim_paired_R1_(paired)_un-mapped_reads_[1_trim_paired_R1]_(paired)_trimmed_(paired)_contig_89	Loc_2527_Tr_1/5_Conf_0.529_Len_1650	97.57	452	10	1	1	452	423	873	0	773	Loc_2527_Tr_1/5_Conf_0.529_Len_1650
1_trim_paired_R1_(paired)_un-mapped_reads_[1_trim_paired_R1]_(paired)_trimmed_(paired)_contig_90	OCV4_rep_c27951	98.05	1849	29	2	1176	3024	2124	283	0	3212	OCV4_rep_c27951
1_trim_paired_R1_(paired)_un-mapped_reads_[1_trim_paired_R1]_(paired)_trimmed_(paired)_contig_91	OCV4_rep_c17526	97.74	665	14	1	1	665	103	766	0	1147	OCV4_rep_c17526
1_trim_paired_R1_(paired)_un-mapped_reads_[1_trim_paired_R1]_(paired)_trimmed_(paired)_contig_92	OCV4_rep_c25721	97.88	1132	17	3	1	1125	1132	1	0	1958	OCV4_rep_c25721
1_trim_paired_R1_(paired)_un-mapped_reads_[1_trim_paired_R1]_(paired)_trimmed_(paired)_contig_93	OCV3_prime_rep_c46356	99.57	691	3	0	4	694	927	237	0	1260	OCV3_prime_rep_c46356
1_trim_paired_R1_(paired)_un-mapped_reads_[1_trim_paired_R1]_(paired)_trimmed_(paired)_contig_94	OCV4_rep_c12314	98.59	924	13	0	1	924	669	1592	0	1637	OCV4_rep_c12314
1_trim_paired_R1_(paired)_un-mapped_reads_[1_trim_paired_R1]_(paired)_trimmed_(paired)_contig_95	Loc_1673_Tr_7/12_Conf_0.591_Len_11070	96.29	1240	28	4	1	1233	6209	7437	0	2019	Loc_1673_Tr_7/12_Conf_0.591_Len_11070
1_trim_paired_R1_(paired)_un-mapped_reads_[1_trim_paired_R1]_(paired)_trimmed_(paired)_contig_96	OCV4_rep_c5795	95.88	800	19	4	37	836	1845	1060	0	1284	OCV4_rep_c5795
1_trim_paired_R1_(paired)_un-mapped_reads_[1_trim_paired_R1]_(paired)_trimmed_(paired)_contig_97	Loc_99627_Tr_2/4_Conf_0.500_Len_1365	99.03	616	6	0	243	858	1	616	0	1105	Loc_99627_Tr_2/4_Conf_0.500_Len_1365
1_trim_paired_R1_(paired)_un-mapped_reads_[1_trim_paired_R1]_(paired)_trimmed_(paired)_contig_98	Loc_1721_Tr_2/11_Conf_0.217_Len_1327	92.62	366	20	7	1	363	500	139	2e-146	520	Loc_1721_Tr_2/11_Conf_0.217_Len_1327
1_trim_paired_R1_(paired)_un-mapped_reads_[1_trim_paired_R1]_(paired)_trimmed_(paired)_contig_99	OCV4_rep_c12511	97.91	2397	34	3	740	3120	2397	1	0	4141	OCV4_rep_c12511
1_trim_paired_R1_(paired)_un-mapped_reads_[1_trim_paired_R1]_(paired)_trimmed_(paired)_contig_101	Loc_49894_Tr_1/2_Conf_0.667_Len_2070	97.61	670	16	0	1	670	1868	1199	0	1149	Loc_49894_Tr_1/2_Conf_0.667_Len_2070
1_trim_paired_R1_(paired)_un-mapped_reads_[1_trim_paired_R1]_(paired)_trimmed_(paired)_contig_102	OCV4_rep_c24291	98.54	481	7	0	724	1204	593	113	0	856	OCV4_rep_c24291
1_trim_paired_R1_(paired)_un-mapped_reads_[1_trim_paired_R1]_(paired)_trimmed_(paired)_contig_103	Loc_23412_Tr_7/7_Conf_0.700_Len_2487	97.9	1570	32	1	1	1570	2116	548	0	2715	Loc_23412_Tr_7/7_Conf_0.700_Len_2487
1_trim_paired_R1_(paired)_un-mapped_reads_[1_trim_paired_R1]_(paired)_trimmed_(paired)_contig_104	OCV4_rep_c28106	97.72	1182	27	0	26	1207	1182	1	0	2037	OCV4_rep_c28106
1_trim_paired_R1_(paired)_un-mapped_reads_[1_trim_paired_R1]_(paired)_trimmed_(paired)_contig_105	OCV4_rep_c4504	97.98	3660	38	12	1	3633	93	3743	0	6320	OCV4_rep_c4504
1_trim_paired_R1_(paired)_un-mapped_reads_[1_trim_paired_R1]_(paired)_trimmed_(paired)_contig_106	Loc_3624_Tr_3/9_Conf_0.350_Len_2395	98.56	693	10	0	1	693	1345	653	0	1225	Loc_3624_Tr_3/9_Conf_0.350_Len_2395
1_trim_paired_R1_(paired)_un-mapped_reads_[1_trim_paired_R1]_(paired)_trimmed_(paired)_contig_107	OCV4_rep_c12273	97.04	1417	27	1	64	1480	1663	262	0	2372	OCV4_rep_c12273
1_trim_paired_R1_(paired)_un-mapped_reads_[1_trim_paired_R1]_(paired)_trimmed_(paired)_contig_108	OCV4_rep_c13194	98.27	3867	66	1	1	3866	549	4415	0	6806	OCV4_rep_c13194
1_trim_paired_R1_(paired)_un-mapped_reads_[1_trim_paired_R1]_(paired)_trimmed_(paired)_contig_109	OCV4_rep_c28227	98.39	683	11	0	614	1296	936	254	0	1201	OCV4_rep_c28227
1_trim_paired_R1_(paired)_un-mapped_reads_[1_trim_paired_R1]_(paired)_trimmed_(paired)_contig_110	OCV4_rep_c1813	97.89	615	13	0	1	615	938	324	0	1077	OCV4_rep_c1813
1_trim_paired_R1_(paired)_un-mapped_reads_[1_trim_paired_R1]_(paired)_trimmed_(paired)_contig_111	OCV4_rep_c6920	98.53	272	4	0	1	272	555	284	4e-135	483	OCV4_rep_c6920
1_trim_paired_R1_(paired)_un-mapped_reads_[1_trim_paired_R1]_(paired)_trimmed_(paired)_contig_112	OCV4_rep_c15951	97.09	1375	34	4	23	1395	1429	2799	0	2320	OCV4_rep_c15951
1_trim_paired_R1_(paired)_un-mapped_reads_[1_trim_paired_R1]_(paired)_trimmed_(paired)_contig_113	OCV4_rep_c24303	96.15	1430	42	3	65	1492	2989	1571	0	2324	OCV4_rep_c24303
1_trim_paired_R1_(paired)_un-mapped_reads_[1_trim_paired_R1]_(paired)_trimmed_(paired)_contig_114	OCV4_rep_c3932	98.15	809	14	1	5	813	1992	1185	0	1410	OCV4_rep_c3932
1_trim_paired_R1_(paired)_un-mapped_reads_[1_trim_paired_R1]_(paired)_trimmed_(paired)_contig_115	OCV4_rep_c27085	98.7	1850	24	0	1	1850	1850	1	0	3286	OCV4_rep_c27085
1_trim_paired_R1_(paired)_un-mapped_reads_[1_trim_paired_R1]_(paired)_trimmed_(paired)_contig_116	OCV4_c43584	93.66	505	29	1	1	505	1776	1275	0	752	OCV4_c43584
1_trim_paired_R1_(paired)_un-mapped_reads_[1_trim_paired_R1]_(paired)_trimmed_(paired)_contig_117	Loc_5877_Tr_2/3_Conf_0.381_Len_3334	96.72	427	14	0	1	427	1697	1271	0	712	Loc_5877_Tr_2/3_Conf_0.381_Len_3334
1_trim_paired_R1_(paired)_un-mapped_reads_[1_trim_paired_R1]_(paired)_trimmed_(paired)_contig_118	OCV4_rep_c12305	98.96	2686	27	1	354	3038	712	3397	0	4804	OCV4_rep_c12305
1_trim_paired_R1_(paired)_un-mapped_reads_[1_trim_paired_R1]_(paired)_trimmed_(paired)_contig_119	OCV3_prime_rep_c35062	95.62	320	8	4	147	466	731	418	4e-143	508	OCV3_prime_rep_c35062
1_trim_paired_R1_(paired)_un-mapped_reads_[1_trim_paired_R1]_(paired)_trimmed_(paired)_contig_120	OCV4_rep_c3392	97.98	3123	43	6	1	3109	3329	213	0	5404	OCV4_rep_c3392
1_trim_paired_R1_(paired)_un-mapped_reads_[1_trim_paired_R1]_(paired)_trimmed_(paired)_contig_121	OCV4_c6445	97.92	864	18	0	445	1308	1105	1968	0	1500	OCV4_c6445
1_trim_paired_R1_(paired)_un-mapped_reads_[1_trim_paired_R1]_(paired)_trimmed_(paired)_contig_122	OCV4_rep_c13657	98.78	6538	59	9	1	6523	10368	16899	0	11623	OCV4_rep_c13657
1_trim_paired_R1_(paired)_un-mapped_reads_[1_trim_paired_R1]_(paired)_trimmed_(paired)_contig_123	OCV3_prime_rep_c26833	99.12	1479	13	0	82	1560	1913	435	0	2660	OCV3_prime_rep_c26833
1_trim_paired_R1_(paired)_un-mapped_reads_[1_trim_paired_R1]_(paired)_trimmed_(paired)_contig_124	Loc_1721_Tr_8/11_Conf_0.261_Len_1641	96.25	347	13	0	1	347	893	547	1e-161	569	Loc_1721_Tr_8/11_Conf_0.261_Len_1641
1_trim_paired_R1_(paired)_un-mapped_reads_[1_trim_paired_R1]_(paired)_trimmed_(paired)_contig_125	Loc_1721_Tr_2/11_Conf_0.217_Len_1327	95.1	388	19	0	1	388	944	557	2e-174	612	Loc_1721_Tr_2/11_Conf_0.217_Len_1327
1_trim_paired_R1_(paired)_un-mapped_reads_[1_trim_paired_R1]_(paired)_trimmed_(paired)_contig_126	OCV4_rep_c13277	97.73	397	9	0	1143	1539	2509	2113	0	686	OCV4_rep_c13277
1_trim_paired_R1_(paired)_un-mapped_reads_[1_trim_paired_R1]_(paired)_trimmed_(paired)_contig_129	Loc_37990_Tr_3/4_Conf_0.556_Len_2083	94.47	1338	53	5	1	1338	51	1367	0	2041	Loc_37990_Tr_3/4_Conf_0.556_Len_2083
1_trim_paired_R1_(paired)_un-mapped_reads_[1_trim_paired_R1]_(paired)_trimmed_(paired)_contig_130	Loc_4679_Tr_5/6_Conf_0.625_Len_3675	98.46	1495	22	1	413	1906	2010	3504	0	2632	Loc_4679_Tr_5/6_Conf_0.625_Len_3675
1_trim_paired_R1_(paired)_un-mapped_reads_[1_trim_paired_R1]_(paired)_trimmed_(paired)_contig_132	OCV3_prime_rep_c34653	93.36	633	15	10	1	630	2013	1405	0	911	OCV3_prime_rep_c34653
1_trim_paired_R1_(paired)_un-mapped_reads_[1_trim_paired_R1]_(paired)_trimmed_(paired)_contig_133	Loc_6072_Tr_2/2_Conf_0.750_Len_885	97.97	789	15	1	5	792	21	809	0	1367	Loc_6072_Tr_2/2_Conf_0.750_Len_885
1_trim_paired_R1_(paired)_un-mapped_reads_[1_trim_paired_R1]_(paired)_trimmed_(paired)_contig_134	OCV4_rep_c42029	99.3	1426	9	1	30	1454	32	1457	0	2579	OCV4_rep_c42029
1_trim_paired_R1_(paired)_un-mapped_reads_[1_trim_paired_R1]_(paired)_trimmed_(paired)_contig_135	OCV3_prime_rep_c38821	98.19	332	6	0	1	332	494	163	2e-165	582	OCV3_prime_rep_c38821
1_trim_paired_R1_(paired)_un-mapped_reads_[1_trim_paired_R1]_(paired)_trimmed_(paired)_contig_136	OCV4_rep_c44758	91.08	415	11	2	1	409	2967	2573	1e-152	540	OCV4_rep_c44758
1_trim_paired_R1_(paired)_un-mapped_reads_[1_trim_paired_R1]_(paired)_trimmed_(paired)_contig_137	OCV4_rep_c10381	93.03	603	35	5	112	707	1	603	0	898	OCV4_rep_c10381
1_trim_paired_R1_(paired)_un-mapped_reads_[1_trim_paired_R1]_(paired)_trimmed_(paired)_contig_138	OCV4_rep_c456	95.63	687	28	2	282	967	542	1227	0	1101	OCV4_rep_c456
1_trim_paired_R1_(paired)_un-mapped_reads_[1_trim_paired_R1]_(paired)_trimmed_(paired)_contig_140	Loc_3558_Tr_1/2_Conf_0.750_Len_2047	95.96	1337	41	8	3	1335	1599	272	0	2158	Loc_3558_Tr_1/2_Conf_0.750_Len_2047
1_trim_paired_R1_(paired)_un-mapped_reads_[1_trim_paired_R1]_(paired)_trimmed_(paired)_contig_141	OCV4_rep_c3892	97.18	1844	37	4	181	2010	82	1924	0	3103	OCV4_rep_c3892
1_trim_paired_R1_(paired)_un-mapped_reads_[1_trim_paired_R1]_(paired)_trimmed_(paired)_contig_142	OCV4_rep_c12415	95.34	1331	59	3	972	2299	1874	544	0	2159	OCV4_rep_c12415
1_trim_paired_R1_(paired)_un-mapped_reads_[1_trim_paired_R1]_(paired)_trimmed_(paired)_contig_143	Loc_50481_Tr_2/4_Conf_0.375_Len_2012	97.88	991	20	1	77	1066	1901	911	0	1712	Loc_50481_Tr_2/4_Conf_0.375_Len_2012
1_trim_paired_R1_(paired)_un-mapped_reads_[1_trim_paired_R1]_(paired)_trimmed_(paired)_contig_144	Loc_5351_Tr_10/10_Conf_0.550_Len_3448	91.27	2245	184	9	658	2896	2853	615	0	3049	Loc_5351_Tr_10/10_Conf_0.550_Len_3448
1_trim_paired_R1_(paired)_un-mapped_reads_[1_trim_paired_R1]_(paired)_trimmed_(paired)_contig_145	Loc_12357_Tr_6/6_Conf_0.533_Len_3562	97.03	1954	34	1	1016	2945	1	1954	0	3265	Loc_12357_Tr_6/6_Conf_0.533_Len_3562
1_trim_paired_R1_(paired)_un-mapped_reads_[1_trim_paired_R1]_(paired)_trimmed_(paired)_contig_146	Loc_5108_Tr_8/8_Conf_0.611_Len_3077	97.35	340	9	0	1	340	2193	1854	2e-164	579	Loc_5108_Tr_8/8_Conf_0.611_Len_3077
1_trim_paired_R1_(paired)_un-mapped_reads_[1_trim_paired_R1]_(paired)_trimmed_(paired)_contig_147	Loc_5108_Tr_6/8_Conf_0.333_Len_1520	91.97	946	65	8	309	1245	1517	574	0	1315	Loc_5108_Tr_6/8_Conf_0.333_Len_1520
1_trim_paired_R1_(paired)_un-mapped_reads_[1_trim_paired_R1]_(paired)_trimmed_(paired)_contig_148	OCV4_rep_c21821	98.11	1954	27	2	1	1944	1954	1	0	3395	OCV4_rep_c21821
1_trim_paired_R1_(paired)_un-mapped_reads_[1_trim_paired_R1]_(paired)_trimmed_(paired)_contig_149	OCV4_rep_c658	95.77	1039	22	6	8	1038	1025	1	0	1657	OCV4_rep_c658
1_trim_paired_R1_(paired)_un-mapped_reads_[1_trim_paired_R1]_(paired)_trimmed_(paired)_contig_150	OCV4_rep_c660	97.71	2272	52	0	4	2275	2767	496	0	3971	OCV4_rep_c660
1_trim_paired_R1_(paired)_un-mapped_reads_[1_trim_paired_R1]_(paired)_trimmed_(paired)_contig_151	OCV4_rep_c9966	96.53	1529	45	3	1	1521	2286	758	0	2575	OCV4_rep_c9966
1_trim_paired_R1_(paired)_un-mapped_reads_[1_trim_paired_R1]_(paired)_trimmed_(paired)_contig_152	OCV4_rep_c136	97.62	2269	53	1	102	2369	2661	393	0	3897	OCV4_rep_c136
1_trim_paired_R1_(paired)_un-mapped_reads_[1_trim_paired_R1]_(paired)_trimmed_(paired)_contig_153	OCV3_prime_rep_c46623	97.99	3077	57	2	102	3173	3166	90	0	5334	OCV3_prime_rep_c46623
1_trim_paired_R1_(paired)_un-mapped_reads_[1_trim_paired_R1]_(paired)_trimmed_(paired)_contig_154	Loc_3078_Tr_6/8_Conf_0.316_Len_1022	96.65	837	15	5	90	914	1	836	0	1378	Loc_3078_Tr_6/8_Conf_0.316_Len_1022
1_trim_paired_R1_(paired)_un-mapped_reads_[1_trim_paired_R1]_(paired)_trimmed_(paired)_contig_155	Loc_8874_Tr_4/4_Conf_0.769_Len_1637	96.49	740	20	1	1	734	1250	511	0	1218	Loc_8874_Tr_4/4_Conf_0.769_Len_1637
1_trim_paired_R1_(paired)_un-mapped_reads_[1_trim_paired_R1]_(paired)_trimmed_(paired)_contig_158	Loc_16645_Tr_5/8_Conf_0.550_Len_2991	98.12	1012	16	3	1	1010	23	1033	0	1760	Loc_16645_Tr_5/8_Conf_0.550_Len_2991
1_trim_paired_R1_(paired)_un-mapped_reads_[1_trim_paired_R1]_(paired)_trimmed_(paired)_contig_159	Loc_5068_Tr_6/6_Conf_0.458_Len_659	100	91	0	0	698	788	561	651	1e-40	169	Loc_5068_Tr_6/6_Conf_0.458_Len_659
1_trim_paired_R1_(paired)_un-mapped_reads_[1_trim_paired_R1]_(paired)_trimmed_(paired)_contig_160	OCV4_c14123	97.7	781	18	0	177	957	1433	653	0	1343	OCV4_c14123
1_trim_paired_R1_(paired)_un-mapped_reads_[1_trim_paired_R1]_(paired)_trimmed_(paired)_contig_161	Loc_7989_Tr_4/5_Conf_0.733_Len_5797	98.15	2755	45	2	345	3096	286	3037	0	4800	Loc_7989_Tr_4/5_Conf_0.733_Len_5797
1_trim_paired_R1_(paired)_un-mapped_reads_[1_trim_paired_R1]_(paired)_trimmed_(paired)_contig_162	OCV4_rep_c6746	95.42	918	40	1	212	1129	965	50	0	1463	OCV4_rep_c6746
1_trim_paired_R1_(paired)_un-mapped_reads_[1_trim_paired_R1]_(paired)_trimmed_(paired)_contig_163	OCV4_rep_c17852	96.61	2419	49	6	1	2395	4497	6906	0	3982	OCV4_rep_c17852
1_trim_paired_R1_(paired)_un-mapped_reads_[1_trim_paired_R1]_(paired)_trimmed_(paired)_contig_165	Loc_9380_Tr_15/18_Conf_0.322_Len_1555	96.5	343	12	0	1	343	314	656	5e-161	568	Loc_9380_Tr_15/18_Conf_0.322_Len_1555
1_trim_paired_R1_(paired)_un-mapped_reads_[1_trim_paired_R1]_(paired)_trimmed_(paired)_contig_166	OCV4_rep_c13710	96.49	1195	42	0	1	1195	243	1437	0	1978	OCV4_rep_c13710
1_trim_paired_R1_(paired)_un-mapped_reads_[1_trim_paired_R1]_(paired)_trimmed_(paired)_contig_167	OCV4_rep_c19780	92.71	782	48	6	352	1124	1398	2179	0	1120	OCV4_rep_c19780
1_trim_paired_R1_(paired)_un-mapped_reads_[1_trim_paired_R1]_(paired)_trimmed_(paired)_contig_168	OCV4_rep_c1241	98.44	1156	18	0	1	1156	1318	2473	0	2041	OCV4_rep_c1241
1_trim_paired_R1_(paired)_un-mapped_reads_[1_trim_paired_R1]_(paired)_trimmed_(paired)_contig_169	OCV4_rep_c14876	87.7	309	38	0	1	309	2328	2020	3e-117	422	OCV4_rep_c14876
1_trim_paired_R1_(paired)_un-mapped_reads_[1_trim_paired_R1]_(paired)_trimmed_(paired)_contig_170	Loc_7876_Tr_11/12_Conf_0.167_Len_2666	94.17	2265	63	30	244	2446	2665	408	0	3387	Loc_7876_Tr_11/12_Conf_0.167_Len_2666
1_trim_paired_R1_(paired)_un-mapped_reads_[1_trim_paired_R1]_(paired)_trimmed_(paired)_contig_171	Loc_736_Tr_1/3_Conf_0.818_Len_2425	95.94	1701	55	5	232	1925	2073	380	0	2747	Loc_736_Tr_1/3_Conf_0.818_Len_2425
1_trim_paired_R1_(paired)_un-mapped_reads_[1_trim_paired_R1]_(paired)_trimmed_(paired)_contig_172	Loc_4278_Tr_4/6_Conf_0.294_Len_1284	97.84	510	11	0	1	510	460	969	0	881	Loc_4278_Tr_4/6_Conf_0.294_Len_1284
1_trim_paired_R1_(paired)_un-mapped_reads_[1_trim_paired_R1]_(paired)_trimmed_(paired)_contig_173	Loc_4739_Tr_6/6_Conf_0.562_Len_2121	95.84	1033	19	7	224	1242	2121	1099	0	1648	Loc_4739_Tr_6/6_Conf_0.562_Len_2121
1_trim_paired_R1_(paired)_un-mapped_reads_[1_trim_paired_R1]_(paired)_trimmed_(paired)_contig_174	OCV4_rep_c6312	96.45	1266	19	6	1825	3064	1274	9	0	2067	OCV4_rep_c6312
1_trim_paired_R1_(paired)_un-mapped_reads_[1_trim_paired_R1]_(paired)_trimmed_(paired)_contig_175	OCV4_rep_c5414	97.56	2214	44	3	1	2205	2448	236	0	3783	OCV4_rep_c5414
1_trim_paired_R1_(paired)_un-mapped_reads_[1_trim_paired_R1]_(paired)_trimmed_(paired)_contig_176	Loc_18651_Tr_4/4_Conf_0.375_Len_1242	97.12	591	16	1	1036	1625	652	1242	0	996	Loc_18651_Tr_4/4_Conf_0.375_Len_1242
1_trim_paired_R1_(paired)_un-mapped_reads_[1_trim_paired_R1]_(paired)_trimmed_(paired)_contig_177	Loc_6225_Tr_1/2_Conf_0.600_Len_1165	98.69	457	6	0	1	457	830	374	0	811	Loc_6225_Tr_1/2_Conf_0.600_Len_1165
1_trim_paired_R1_(paired)_un-mapped_reads_[1_trim_paired_R1]_(paired)_trimmed_(paired)_contig_178	OCV4_rep_c42267	90.03	371	16	6	1	367	46	399	1e-131	470	OCV4_rep_c42267
1_trim_paired_R1_(paired)_un-mapped_reads_[1_trim_paired_R1]_(paired)_trimmed_(paired)_contig_180	OCV4_rep_c13866	98.11	1005	18	1	1	1005	1528	525	0	1755	OCV4_rep_c13866
1_trim_paired_R1_(paired)_un-mapped_reads_[1_trim_paired_R1]_(paired)_trimmed_(paired)_contig_181	OCV4_rep_c929	95.85	1879	60	12	7	1870	1943	68	0	3088	OCV4_rep_c929
1_trim_paired_R1_(paired)_un-mapped_reads_[1_trim_paired_R1]_(paired)_trimmed_(paired)_contig_182	OCV4_c1517	97.3	407	9	2	264	669	553	148	0	691	OCV4_c1517
1_trim_paired_R1_(paired)_un-mapped_reads_[1_trim_paired_R1]_(paired)_trimmed_(paired)_contig_183	Loc_1120_Tr_1/2_Conf_0.667_Len_1229	97.88	330	7	0	1	330	721	392	3e-162	571	Loc_1120_Tr_1/2_Conf_0.667_Len_1229
1_trim_paired_R1_(paired)_un-mapped_reads_[1_trim_paired_R1]_(paired)_trimmed_(paired)_contig_184	OCV4_rep_c19926	97.44	1249	27	1	1	1244	1547	299	0	2128	OCV4_rep_c19926
1_trim_paired_R1_(paired)_un-mapped_reads_[1_trim_paired_R1]_(paired)_trimmed_(paired)_contig_185	OCV4_rep_c19527	97.58	1738	34	3	1	1735	1801	69	0	2979	OCV4_rep_c19527
1_trim_paired_R1_(paired)_un-mapped_reads_[1_trim_paired_R1]_(paired)_trimmed_(paired)_contig_186	OCV4_rep_c6623	95.49	1686	56	5	1	1668	1684	1	0	2678	OCV4_rep_c6623
1_trim_paired_R1_(paired)_un-mapped_reads_[1_trim_paired_R1]_(paired)_trimmed_(paired)_contig_187	OCV4_rep_c9874	97.33	1274	20	4	215	1474	1	1274	0	2156	OCV4_rep_c9874
1_trim_paired_R1_(paired)_un-mapped_reads_[1_trim_paired_R1]_(paired)_trimmed_(paired)_contig_188	OCV4_rep_c24518	98.86	7786	76	7	50	7828	1	7780	0	13874	OCV4_rep_c24518
1_trim_paired_R1_(paired)_un-mapped_reads_[1_trim_paired_R1]_(paired)_trimmed_(paired)_contig_189	OCV4_rep_c27553	98	999	15	2	564	1559	532	1528	0	1735	OCV4_rep_c27553
1_trim_paired_R1_(paired)_un-mapped_reads_[1_trim_paired_R1]_(paired)_trimmed_(paired)_contig_190	Loc_187466_Tr_1/1_Conf_1.000_Len_1262	96.3	945	33	2	357	1301	943	1	0	1550	Loc_187466_Tr_1/1_Conf_1.000_Len_1262
1_trim_paired_R1_(paired)_un-mapped_reads_[1_trim_paired_R1]_(paired)_trimmed_(paired)_contig_191	Loc_18446_Tr_3/3_Conf_0.714_Len_2218	98.32	2203	33	2	2297	4499	2199	1	0	3860	Loc_18446_Tr_3/3_Conf_0.714_Len_2218
1_trim_paired_R1_(paired)_un-mapped_reads_[1_trim_paired_R1]_(paired)_trimmed_(paired)_contig_192	OCV4_rep_c2817	98.43	1271	20	0	996	2266	1475	205	0	2246	OCV4_rep_c2817
1_trim_paired_R1_(paired)_un-mapped_reads_[1_trim_paired_R1]_(paired)_trimmed_(paired)_contig_193	OCV4_rep_c9736	89.04	1332	141	5	1	1330	2660	1332	0	1849	OCV4_rep_c9736
1_trim_paired_R1_(paired)_un-mapped_reads_[1_trim_paired_R1]_(paired)_trimmed_(paired)_contig_194	OCV4_rep_c2958	98.99	1380	14	0	1084	2463	1277	2656	0	2471	OCV4_rep_c2958
1_trim_paired_R1_(paired)_un-mapped_reads_[1_trim_paired_R1]_(paired)_trimmed_(paired)_contig_195	Loc_1487_Tr_5/7_Conf_0.471_Len_1964	97.67	1333	21	3	1	1323	1404	72	0	2281	Loc_1487_Tr_5/7_Conf_0.471_Len_1964
1_trim_paired_R1_(paired)_un-mapped_reads_[1_trim_paired_R1]_(paired)_trimmed_(paired)_contig_196	Loc_24667_Tr_2/5_Conf_0.750_Len_2428	97.55	1428	32	3	1	1426	2384	958	0	2440	Loc_24667_Tr_2/5_Conf_0.750_Len_2428
1_trim_paired_R1_(paired)_un-mapped_reads_[1_trim_paired_R1]_(paired)_trimmed_(paired)_contig_198	Loc_30040_Tr_7/10_Conf_0.533_Len_1572	78.1	420	92	0	1	420	940	521	3e-70	267	Loc_30040_Tr_7/10_Conf_0.533_Len_1572
1_trim_paired_R1_(paired)_un-mapped_reads_[1_trim_paired_R1]_(paired)_trimmed_(paired)_contig_200	OCV4_rep_c46621	92.65	1496	78	13	1	1496	6097	4634	0	2124	OCV4_rep_c46621
1_trim_paired_R1_(paired)_un-mapped_reads_[1_trim_paired_R1]_(paired)_trimmed_(paired)_contig_201	OCV3_prime_rep_c25604	99.13	917	8	0	1	917	1176	260	0	1650	OCV3_prime_rep_c25604
1_trim_paired_R1_(paired)_un-mapped_reads_[1_trim_paired_R1]_(paired)_trimmed_(paired)_contig_202	OCV3_prime_rep_c47536	92.75	207	15	0	1151	1357	75	281	8e-80	300	OCV3_prime_rep_c47536
1_trim_paired_R1_(paired)_un-mapped_reads_[1_trim_paired_R1]_(paired)_trimmed_(paired)_contig_203	OCV4_rep_c40709	97.73	1453	18	6	2	1441	1770	320	0	2488	OCV4_rep_c40709
1_trim_paired_R1_(paired)_un-mapped_reads_[1_trim_paired_R1]_(paired)_trimmed_(paired)_contig_204	OCV4_rep_c18951	98.52	2364	33	2	5	2368	2897	536	0	4170	OCV4_rep_c18951
1_trim_paired_R1_(paired)_un-mapped_reads_[1_trim_paired_R1]_(paired)_trimmed_(paired)_contig_206	OCV4_c27702	98.01	1006	17	2	281	1286	560	1562	0	1744	OCV4_c27702
1_trim_paired_R1_(paired)_un-mapped_reads_[1_trim_paired_R1]_(paired)_trimmed_(paired)_contig_207	OCV3_prime_c14800	98.73	472	4	2	329	798	474	3	0	837	OCV3_prime_c14800
1_trim_paired_R1_(paired)_un-mapped_reads_[1_trim_paired_R1]_(paired)_trimmed_(paired)_contig_208	OCV4_rep_c779	97.84	2362	45	4	1	2361	15	2371	0	4104	OCV4_rep_c779
1_trim_paired_R1_(paired)_un-mapped_reads_[1_trim_paired_R1]_(paired)_trimmed_(paired)_contig_210	Loc_6865_Tr_33/34_Conf_0.085_Len_1555	96.71	426	14	0	1	426	3	428	0	710	Loc_6865_Tr_33/34_Conf_0.085_Len_1555
1_trim_paired_R1_(paired)_un-mapped_reads_[1_trim_paired_R1]_(paired)_trimmed_(paired)_contig_211	Loc_11425_Tr_11/12_Conf_0.122_Len_2510	97.75	710	12	2	123	829	2367	1659	0	1219	Loc_11425_Tr_11/12_Conf_0.122_Len_2510
1_trim_paired_R1_(paired)_un-mapped_reads_[1_trim_paired_R1]_(paired)_trimmed_(paired)_contig_212	OCV4_rep_c3577	98.03	1979	35	2	1	1978	126	2101	0	3454	OCV4_rep_c3577
1_trim_paired_R1_(paired)_un-mapped_reads_[1_trim_paired_R1]_(paired)_trimmed_(paired)_contig_213	OCV4_rep_c43074	98.72	1561	15	2	1	1560	1583	27	0	2767	OCV4_rep_c43074
1_trim_paired_R1_(paired)_un-mapped_reads_[1_trim_paired_R1]_(paired)_trimmed_(paired)_contig_214	OCV4_rep_c27718	97.92	674	14	0	8	681	1	674	0	1170	OCV4_rep_c27718
1_trim_paired_R1_(paired)_un-mapped_reads_[1_trim_paired_R1]_(paired)_trimmed_(paired)_contig_215	OCV4_rep_c12466	96.77	464	14	1	1	463	991	528	0	773	OCV4_rep_c12466
1_trim_paired_R1_(paired)_un-mapped_reads_[1_trim_paired_R1]_(paired)_trimmed_(paired)_contig_216	OCV4_rep_c1321	98.11	1326	22	3	14	1336	2417	1092	0	2309	OCV4_rep_c1321
1_trim_paired_R1_(paired)_un-mapped_reads_[1_trim_paired_R1]_(paired)_trimmed_(paired)_contig_217	Loc_5124_Tr_6/8_Conf_0.720_Len_5408	98.32	2388	38	2	392	2778	5134	2748	0	4187	Loc_5124_Tr_6/8_Conf_0.720_Len_5408
1_trim_paired_R1_(paired)_un-mapped_reads_[1_trim_paired_R1]_(paired)_trimmed_(paired)_contig_218	OCV4_rep_c32709	94.18	2046	79	7	1	2008	5120	3077	0	3110	OCV4_rep_c32709
1_trim_paired_R1_(paired)_un-mapped_reads_[1_trim_paired_R1]_(paired)_trimmed_(paired)_contig_219	OCV4_rep_c25528	97.87	1640	32	2	1400	3036	61	1700	0	2832	OCV4_rep_c25528
1_trim_paired_R1_(paired)_un-mapped_reads_[1_trim_paired_R1]_(paired)_trimmed_(paired)_contig_220	OCV4_c30	95.08	996	49	0	239	1234	1721	2716	0	1568	OCV4_c30
1_trim_paired_R1_(paired)_un-mapped_reads_[1_trim_paired_R1]_(paired)_trimmed_(paired)_contig_221	Loc_31426_Tr_6/6_Conf_0.684_Len_3173	91.95	410	33	0	1	410	2568	2977	5e-163	575	Loc_31426_Tr_6/6_Conf_0.684_Len_3173
1_trim_paired_R1_(paired)_un-mapped_reads_[1_trim_paired_R1]_(paired)_trimmed_(paired)_contig_222	OCV3_prime_c2558	98.67	1807	24	0	819	2625	498	2304	0	3205	OCV3_prime_c2558
1_trim_paired_R1_(paired)_un-mapped_reads_[1_trim_paired_R1]_(paired)_trimmed_(paired)_contig_223	Loc_7239_Tr_4/8_Conf_0.733_Len_4625	96.41	2480	30	9	10	2442	4586	2119	0	4032	Loc_7239_Tr_4/8_Conf_0.733_Len_4625
1_trim_paired_R1_(paired)_un-mapped_reads_[1_trim_paired_R1]_(paired)_trimmed_(paired)_contig_224	Loc_2622_Tr_9/10_Conf_0.647_Len_7960	98.77	732	9	0	1	732	882	1613	0	1303	Loc_2622_Tr_9/10_Conf_0.647_Len_7960
1_trim_paired_R1_(paired)_un-mapped_reads_[1_trim_paired_R1]_(paired)_trimmed_(paired)_contig_225	OCV3_prime_rep_c25566	98.11	530	10	0	772	1301	940	1469	0	924	OCV3_prime_rep_c25566
1_trim_paired_R1_(paired)_un-mapped_reads_[1_trim_paired_R1]_(paired)_trimmed_(paired)_contig_226	OCV4_rep_c20393	98.26	1552	26	1	1	1551	86	1637	0	2715	OCV4_rep_c20393
1_trim_paired_R1_(paired)_un-mapped_reads_[1_trim_paired_R1]_(paired)_trimmed_(paired)_contig_227	OCV4_rep_c5403	98.88	1246	14	0	237	1482	1022	2267	0	2226	OCV4_rep_c5403
1_trim_paired_R1_(paired)_un-mapped_reads_[1_trim_paired_R1]_(paired)_trimmed_(paired)_contig_228	OCV4_rep_c5403	94.49	363	14	1	1	363	2243	2599	2e-159	562	OCV4_rep_c5403
1_trim_paired_R1_(paired)_un-mapped_reads_[1_trim_paired_R1]_(paired)_trimmed_(paired)_contig_229	OCV3_prime_rep_c26779	98.74	714	9	0	808	1521	1105	1818	0	1269	OCV3_prime_rep_c26779
1_trim_paired_R1_(paired)_un-mapped_reads_[1_trim_paired_R1]_(paired)_trimmed_(paired)_contig_230	OCV4_rep_c25710	97.46	552	11	3	1	552	549	1	0	942	OCV4_rep_c25710
1_trim_paired_R1_(paired)_un-mapped_reads_[1_trim_paired_R1]_(paired)_trimmed_(paired)_contig_231	OCV4_rep_c18251	97.54	1788	35	1	1	1788	5228	3450	0	3055	OCV4_rep_c18251
1_trim_paired_R1_(paired)_un-mapped_reads_[1_trim_paired_R1]_(paired)_trimmed_(paired)_contig_232	OCV4_rep_c47536	85.31	776	81	9	2	746	396	1169	0	784	OCV4_rep_c47536
1_trim_paired_R1_(paired)_un-mapped_reads_[1_trim_paired_R1]_(paired)_trimmed_(paired)_contig_233	OCV4_rep_c43336	96.95	1738	50	3	1	1735	1738	1	0	2920	OCV4_rep_c43336
1_trim_paired_R1_(paired)_un-mapped_reads_[1_trim_paired_R1]_(paired)_trimmed_(paired)_contig_234	Loc_21936_Tr_3/4_Conf_0.417_Len_1171	97.67	387	9	0	1	387	236	622	0	665	Loc_21936_Tr_3/4_Conf_0.417_Len_1171
1_trim_paired_R1_(paired)_un-mapped_reads_[1_trim_paired_R1]_(paired)_trimmed_(paired)_contig_235	OCV4_c44108	98.03	1170	15	4	86	1253	1350	187	0	2026	OCV4_c44108
1_trim_paired_R1_(paired)_un-mapped_reads_[1_trim_paired_R1]_(paired)_trimmed_(paired)_contig_236	OCV3_prime_rep_c25556	99.75	785	2	0	267	1051	310	1094	0	1439	OCV3_prime_rep_c25556
1_trim_paired_R1_(paired)_un-mapped_reads_[1_trim_paired_R1]_(paired)_trimmed_(paired)_contig_238	OCV4_rep_c10503	99.18	976	8	0	523	1498	375	1350	0	1759	OCV4_rep_c10503
1_trim_paired_R1_(paired)_un-mapped_reads_[1_trim_paired_R1]_(paired)_trimmed_(paired)_contig_239	OCV4_rep_c20929	98.76	645	7	1	97	740	2452	1808	0	1146	OCV4_rep_c20929
1_trim_paired_R1_(paired)_un-mapped_reads_[1_trim_paired_R1]_(paired)_trimmed_(paired)_contig_240	OCV4_rep_c14598	97.64	931	13	1	1	931	1274	353	0	1605	OCV4_rep_c14598
1_trim_paired_R1_(paired)_un-mapped_reads_[1_trim_paired_R1]_(paired)_trimmed_(paired)_contig_241	OCV3_prime_rep_c45504	96.99	864	26	0	1	864	330	1193	0	1452	OCV3_prime_rep_c45504
1_trim_paired_R1_(paired)_un-mapped_reads_[1_trim_paired_R1]_(paired)_trimmed_(paired)_contig_242	Loc_1588_Tr_2/3_Conf_0.778_Len_2866	98.93	842	9	0	1	842	1339	498	0	1506	Loc_1588_Tr_2/3_Conf_0.778_Len_2866
1_trim_paired_R1_(paired)_un-mapped_reads_[1_trim_paired_R1]_(paired)_trimmed_(paired)_contig_243	OCV4_rep_c11942	95.06	2653	100	15	408	3051	1189	3819	0	4213	OCV4_rep_c11942
1_trim_paired_R1_(paired)_un-mapped_reads_[1_trim_paired_R1]_(paired)_trimmed_(paired)_contig_244	OCV4_rep_c20952	97.34	1768	29	2	90	1848	1924	166	0	3003	OCV4_rep_c20952
1_trim_paired_R1_(paired)_un-mapped_reads_[1_trim_paired_R1]_(paired)_trimmed_(paired)_contig_245	Loc_8629_Tr_5/10_Conf_0.325_Len_1464	96.25	613	21	1	271	883	437	1047	0	1003	Loc_8629_Tr_5/10_Conf_0.325_Len_1464
1_trim_paired_R1_(paired)_un-mapped_reads_[1_trim_paired_R1]_(paired)_trimmed_(paired)_contig_246	Loc_7342_Tr_3/3_Conf_0.667_Len_1324	96.89	483	14	1	584	1065	579	97	0	808	Loc_7342_Tr_3/3_Conf_0.667_Len_1324
1_trim_paired_R1_(paired)_un-mapped_reads_[1_trim_paired_R1]_(paired)_trimmed_(paired)_contig_247	OCV4_rep_c13951	97.98	3212	55	2	535	3740	9485	12692	0	5568	OCV4_rep_c13951
1_trim_paired_R1_(paired)_un-mapped_reads_[1_trim_paired_R1]_(paired)_trimmed_(paired)_contig_248	Loc_43029_Tr_1/2_Conf_0.750_Len_2242	98.6	1286	18	0	708	1993	753	2038	0	2276	Loc_43029_Tr_1/2_Conf_0.750_Len_2242
1_trim_paired_R1_(paired)_un-mapped_reads_[1_trim_paired_R1]_(paired)_trimmed_(paired)_contig_249	OCV4_rep_c23277	96.74	276	9	0	144	419	1178	1453	1e-128	460	OCV4_rep_c23277
1_trim_paired_R1_(paired)_un-mapped_reads_[1_trim_paired_R1]_(paired)_trimmed_(paired)_contig_250	OCV4_rep_c23277	88.22	552	41	13	18	553	955	1498	0	641	OCV4_rep_c23277
1_trim_paired_R1_(paired)_un-mapped_reads_[1_trim_paired_R1]_(paired)_trimmed_(paired)_contig_251	OCV4_rep_c15259	93.25	889	58	2	1	888	1903	1016	0	1308	OCV4_rep_c15259
1_trim_paired_R1_(paired)_un-mapped_reads_[1_trim_paired_R1]_(paired)_trimmed_(paired)_contig_252	OCV4_rep_c15259	93.61	642	41	0	1	642	1054	1695	0	959	OCV4_rep_c15259
1_trim_paired_R1_(paired)_un-mapped_reads_[1_trim_paired_R1]_(paired)_trimmed_(paired)_contig_253	OCV4_rep_c14020	96.89	1288	18	1	327	1592	1	1288	0	2148	OCV4_rep_c14020
1_trim_paired_R1_(paired)_un-mapped_reads_[1_trim_paired_R1]_(paired)_trimmed_(paired)_contig_254	OCV4_rep_c5013	96.67	601	17	2	1	599	613	14	0	1000	OCV4_rep_c5013
1_trim_paired_R1_(paired)_un-mapped_reads_[1_trim_paired_R1]_(paired)_trimmed_(paired)_contig_255	Loc_637_Tr_2/2_Conf_0.875_Len_1383	99.37	632	4	0	1	632	1108	477	0	1146	Loc_637_Tr_2/2_Conf_0.875_Len_1383
1_trim_paired_R1_(paired)_un-mapped_reads_[1_trim_paired_R1]_(paired)_trimmed_(paired)_contig_257	OCV4_rep_c6328	95.28	572	20	5	1	565	572	1	0	907	OCV4_rep_c6328
1_trim_paired_R1_(paired)_un-mapped_reads_[1_trim_paired_R1]_(paired)_trimmed_(paired)_contig_260	Loc_21227_Tr_2/7_Conf_0.680_Len_2748	98.47	983	11	2	1	979	2696	1714	0	1729	Loc_21227_Tr_2/7_Conf_0.680_Len_2748
1_trim_paired_R1_(paired)_un-mapped_reads_[1_trim_paired_R1]_(paired)_trimmed_(paired)_contig_261	OCV4_rep_c27977	97.98	1884	29	3	1	1875	537	2420	0	3265	OCV4_rep_c27977
1_trim_paired_R1_(paired)_un-mapped_reads_[1_trim_paired_R1]_(paired)_trimmed_(paired)_contig_262	OCV4_rep_c791	97.84	1901	33	2	2	1894	178	2078	0	3286	OCV4_rep_c791
1_trim_paired_R1_(paired)_un-mapped_reads_[1_trim_paired_R1]_(paired)_trimmed_(paired)_contig_263	Loc_1473_Tr_3/4_Conf_0.778_Len_2592	98.96	289	3	0	1	289	893	605	1e-145	518	Loc_1473_Tr_3/4_Conf_0.778_Len_2592
1_trim_paired_R1_(paired)_un-mapped_reads_[1_trim_paired_R1]_(paired)_trimmed_(paired)_contig_264	OCV4_rep_c23253	96.51	373	13	0	2	374	310	682	5e-176	617	OCV4_rep_c23253
1_trim_paired_R1_(paired)_un-mapped_reads_[1_trim_paired_R1]_(paired)_trimmed_(paired)_contig_265	OCV4_rep_c6674	97.27	1610	19	9	1733	3327	1831	232	0	2712	OCV4_rep_c6674
1_trim_paired_R1_(paired)_un-mapped_reads_[1_trim_paired_R1]_(paired)_trimmed_(paired)_contig_266	OCV4_rep_c42802	98.15	1135	21	0	411	1545	2247	1113	0	1984	OCV4_rep_c42802
1_trim_paired_R1_(paired)_un-mapped_reads_[1_trim_paired_R1]_(paired)_trimmed_(paired)_contig_268	OCV4_rep_c25611	98.38	924	14	1	2	924	29	952	0	1622	OCV4_rep_c25611
1_trim_paired_R1_(paired)_un-mapped_reads_[1_trim_paired_R1]_(paired)_trimmed_(paired)_contig_269	Loc_1005_Tr_7/7_Conf_0.556_Len_3849	98.49	1129	16	1	1	1129	1302	2429	0	1989	Loc_1005_Tr_7/7_Conf_0.556_Len_3849
1_trim_paired_R1_(paired)_un-mapped_reads_[1_trim_paired_R1]_(paired)_trimmed_(paired)_contig_270	OCV4_c10172	98.79	746	9	0	629	1374	676	1421	0	1330	OCV4_c10172
1_trim_paired_R1_(paired)_un-mapped_reads_[1_trim_paired_R1]_(paired)_trimmed_(paired)_contig_271	Loc_436_Tr_1/10_Conf_0.657_Len_4616	99.59	3623	15	0	549	4171	3732	110	0	6608	Loc_436_Tr_1/10_Conf_0.657_Len_4616
1_trim_paired_R1_(paired)_un-mapped_reads_[1_trim_paired_R1]_(paired)_trimmed_(paired)_contig_272	OCV4_rep_c14106	96.11	2468	65	5	1469	3905	2490	23	0	4013	OCV4_rep_c14106
1_trim_paired_R1_(paired)_un-mapped_reads_[1_trim_paired_R1]_(paired)_trimmed_(paired)_contig_273	OCV4_rep_c19689	95.28	1758	44	11	1	1755	236	1957	0	2750	OCV4_rep_c19689
1_trim_paired_R1_(paired)_un-mapped_reads_[1_trim_paired_R1]_(paired)_trimmed_(paired)_contig_276	OCV4_rep_c20861	96.95	1740	39	4	68	1804	1906	178	0	2918	OCV4_rep_c20861
1_trim_paired_R1_(paired)_un-mapped_reads_[1_trim_paired_R1]_(paired)_trimmed_(paired)_contig_277	OCV3_prime_rep_c61377	95.67	300	13	0	1	300	1089	790	2e-135	483	OCV3_prime_rep_c61377
1_trim_paired_R1_(paired)_un-mapped_reads_[1_trim_paired_R1]_(paired)_trimmed_(paired)_contig_278	OCV3_prime_rep_c54606	97.38	801	20	1	1	800	1165	365	0	1362	OCV3_prime_rep_c54606
1_trim_paired_R1_(paired)_un-mapped_reads_[1_trim_paired_R1]_(paired)_trimmed_(paired)_contig_279	OCV4_rep_c10010	97.21	1039	29	0	1	1039	1239	201	0	1760	OCV4_rep_c10010
1_trim_paired_R1_(paired)_un-mapped_reads_[1_trim_paired_R1]_(paired)_trimmed_(paired)_contig_280	OCV4_rep_c15159	99.05	844	7	1	72	915	1280	438	0	1519	OCV4_rep_c15159
1_trim_paired_R1_(paired)_un-mapped_reads_[1_trim_paired_R1]_(paired)_trimmed_(paired)_contig_281	Loc_9658_Tr_3/4_Conf_0.700_Len_4718	98.87	2115	23	1	467	2581	1998	4111	0	3771	Loc_9658_Tr_3/4_Conf_0.700_Len_4718
1_trim_paired_R1_(paired)_un-mapped_reads_[1_trim_paired_R1]_(paired)_trimmed_(paired)_contig_282	OCV4_rep_c7044	96.23	371	13	1	5	374	122	492	1e-172	606	OCV4_rep_c7044
1_trim_paired_R1_(paired)_un-mapped_reads_[1_trim_paired_R1]_(paired)_trimmed_(paired)_contig_283	OCV4_rep_c26330	98.59	1489	21	0	40	1528	2363	875	0	2636	OCV4_rep_c26330
1_trim_paired_R1_(paired)_un-mapped_reads_[1_trim_paired_R1]_(paired)_trimmed_(paired)_contig_284	OCV4_c36427	96.55	580	19	1	1	579	1375	796	0	959	OCV4_c36427
1_trim_paired_R1_(paired)_un-mapped_reads_[1_trim_paired_R1]_(paired)_trimmed_(paired)_contig_285	OCV4_rep_c14479	96.35	3067	89	5	177	3230	84	3140	0	5036	OCV4_rep_c14479
1_trim_paired_R1_(paired)_un-mapped_reads_[1_trim_paired_R1]_(paired)_trimmed_(paired)_contig_286	OCV4_rep_c43437	89.79	480	29	4	199	677	245	705	1e-169	597	OCV4_rep_c43437
1_trim_paired_R1_(paired)_un-mapped_reads_[1_trim_paired_R1]_(paired)_trimmed_(paired)_contig_287	OCV3_prime_rep_c57537	97.83	737	14	2	1	737	66	800	0	1275	OCV3_prime_rep_c57537
1_trim_paired_R1_(paired)_un-mapped_reads_[1_trim_paired_R1]_(paired)_trimmed_(paired)_contig_288	Loc_21411_Tr_4/5_Conf_0.571_Len_2808	92.4	908	38	12	1	906	1845	2723	0	1266	Loc_21411_Tr_4/5_Conf_0.571_Len_2808
1_trim_paired_R1_(paired)_un-mapped_reads_[1_trim_paired_R1]_(paired)_trimmed_(paired)_contig_289	Loc_5496_Tr_65/67_Conf_0.322_Len_6331	92.8	597	19	4	384	956	3941	4537	0	843	Loc_5496_Tr_65/67_Conf_0.322_Len_6331
1_trim_paired_R1_(paired)_un-mapped_reads_[1_trim_paired_R1]_(paired)_trimmed_(paired)_contig_292	OCV3_prime_c1075	95.93	221	9	0	81	301	1408	1188	6e-100	364	OCV3_prime_c1075
1_trim_paired_R1_(paired)_un-mapped_reads_[1_trim_paired_R1]_(paired)_trimmed_(paired)_contig_293	OCV4_rep_c16469	94.16	411	22	2	1	409	1629	2039	0	660	OCV4_rep_c16469
1_trim_paired_R1_(paired)_un-mapped_reads_[1_trim_paired_R1]_(paired)_trimmed_(paired)_contig_295	OCV4_rep_c11441	95.5	778	11	9	105	865	958	188	0	1223	OCV4_rep_c11441
1_trim_paired_R1_(paired)_un-mapped_reads_[1_trim_paired_R1]_(paired)_trimmed_(paired)_contig_296	OCV4_rep_c47540	96.47	453	15	1	56	508	1	452	0	747	OCV4_rep_c47540
1_trim_paired_R1_(paired)_un-mapped_reads_[1_trim_paired_R1]_(paired)_trimmed_(paired)_contig_297	OCV4_rep_c10032	97.3	1037	21	2	102	1138	1	1030	0	1753	OCV4_rep_c10032
1_trim_paired_R1_(paired)_un-mapped_reads_[1_trim_paired_R1]_(paired)_trimmed_(paired)_contig_298	OCV4_rep_c492	98.52	4120	56	3	23	4138	4247	129	0	7267	OCV4_rep_c492
1_trim_paired_R1_(paired)_un-mapped_reads_[1_trim_paired_R1]_(paired)_trimmed_(paired)_contig_299	Loc_1464_Tr_5/6_Conf_0.450_Len_3008	100	44	0	0	669	712	1730	1773	2e-14	82.4	Loc_1464_Tr_5/6_Conf_0.450_Len_3008
1_trim_paired_R1_(paired)_un-mapped_reads_[1_trim_paired_R1]_(paired)_trimmed_(paired)_contig_300	OCV4_rep_c16436	98.18	1973	28	4	5	1970	3236	1265	0	3443	OCV4_rep_c16436
1_trim_paired_R1_(paired)_un-mapped_reads_[1_trim_paired_R1]_(paired)_trimmed_(paired)_contig_301	OCV4_rep_c4120	97.9	4280	84	4	3	4279	71	4347	0	7417	OCV4_rep_c4120
1_trim_paired_R1_(paired)_un-mapped_reads_[1_trim_paired_R1]_(paired)_trimmed_(paired)_contig_303	Loc_3013_Tr_2/2_Conf_0.833_Len_1405	99.42	518	3	0	2	519	835	318	0	941	Loc_3013_Tr_2/2_Conf_0.833_Len_1405
1_trim_paired_R1_(paired)_un-mapped_reads_[1_trim_paired_R1]_(paired)_trimmed_(paired)_contig_304	OCV4_rep_c4442	97.61	2470	51	8	166	2627	4360	1891	0	4268	OCV4_rep_c4442
1_trim_paired_R1_(paired)_un-mapped_reads_[1_trim_paired_R1]_(paired)_trimmed_(paired)_contig_305	OCV4_rep_c48251	99.87	795	1	0	825	1619	899	1693	0	1463	OCV4_rep_c48251
1_trim_paired_R1_(paired)_un-mapped_reads_[1_trim_paired_R1]_(paired)_trimmed_(paired)_contig_306	OCV3_prime_c1954	96.53	806	16	4	117	912	914	111	0	1323	OCV3_prime_c1954
1_trim_paired_R1_(paired)_un-mapped_reads_[1_trim_paired_R1]_(paired)_trimmed_(paired)_contig_307	OCV4_rep_c27518	97.62	1639	36	2	1	1636	1680	42	0	2809	OCV4_rep_c27518
1_trim_paired_R1_(paired)_un-mapped_reads_[1_trim_paired_R1]_(paired)_trimmed_(paired)_contig_308	Loc_26426_Tr_2/2_Conf_0.800_Len_1011	97.07	750	22	0	115	864	7	756	0	1264	Loc_26426_Tr_2/2_Conf_0.800_Len_1011
1_trim_paired_R1_(paired)_un-mapped_reads_[1_trim_paired_R1]_(paired)_trimmed_(paired)_contig_309	Loc_4941_Tr_71/78_Conf_0.200_Len_3910	90.95	1226	98	7	255	1477	2174	3389	0	1637	Loc_4941_Tr_71/78_Conf_0.200_Len_3910
1_trim_paired_R1_(paired)_un-mapped_reads_[1_trim_paired_R1]_(paired)_trimmed_(paired)_contig_310	OCV4_rep_c6903	96.36	742	25	2	101	841	1040	300	0	1225	OCV4_rep_c6903
1_trim_paired_R1_(paired)_un-mapped_reads_[1_trim_paired_R1]_(paired)_trimmed_(paired)_contig_311	OCV3_prime_c11986	95.35	882	29	8	78	953	1053	178	0	1391	OCV3_prime_c11986
1_trim_paired_R1_(paired)_un-mapped_reads_[1_trim_paired_R1]_(paired)_trimmed_(paired)_contig_312	OCV4_rep_c26514	98.73	7974	78	10	32	7989	12307	4341	0	14146	OCV4_rep_c26514
1_trim_paired_R1_(paired)_un-mapped_reads_[1_trim_paired_R1]_(paired)_trimmed_(paired)_contig_313	OCV4_rep_c27888	97.63	845	17	2	1	842	512	1356	0	1456	OCV4_rep_c27888
1_trim_paired_R1_(paired)_un-mapped_reads_[1_trim_paired_R1]_(paired)_trimmed_(paired)_contig_314	OCV3_prime_rep_c26032	94.5	200	11	0	201	400	335	136	4e-83	309	OCV3_prime_rep_c26032
1_trim_paired_R1_(paired)_un-mapped_reads_[1_trim_paired_R1]_(paired)_trimmed_(paired)_contig_316	OCV3_prime_rep_c29126	98.07	1710	26	2	228	1930	1765	56	0	2968	OCV3_prime_rep_c29126
1_trim_paired_R1_(paired)_un-mapped_reads_[1_trim_paired_R1]_(paired)_trimmed_(paired)_contig_317	Loc_49343_Tr_8/8_Conf_0.444_Len_1181	100	28	0	0	2468	2495	104	77	7e-05	52.8	Loc_49343_Tr_8/8_Conf_0.444_Len_1181
1_trim_paired_R1_(paired)_un-mapped_reads_[1_trim_paired_R1]_(paired)_trimmed_(paired)_contig_318	Loc_172_Tr_7/13_Conf_0.500_Len_2109	97.37	38	1	0	3278	3315	1940	1903	8e-09	65.8	Loc_172_Tr_7/13_Conf_0.500_Len_2109
1_trim_paired_R1_(paired)_un-mapped_reads_[1_trim_paired_R1]_(paired)_trimmed_(paired)_contig_319	OCV4_rep_c21800	99.23	646	5	0	424	1069	3096	2451	0	1168	OCV4_rep_c21800
1_trim_paired_R1_(paired)_un-mapped_reads_[1_trim_paired_R1]_(paired)_trimmed_(paired)_contig_320	OCV3_prime_rep_c27881	96.58	526	15	3	21	543	1	526	0	872	OCV3_prime_rep_c27881
1_trim_paired_R1_(paired)_un-mapped_reads_[1_trim_paired_R1]_(paired)_trimmed_(paired)_contig_322	OCV4_rep_c154	96.5	600	21	0	1570	2169	2655	2056	0	994	OCV4_rep_c154
1_trim_paired_R1_(paired)_un-mapped_reads_[1_trim_paired_R1]_(paired)_trimmed_(paired)_contig_323	Loc_3025_Tr_3/4_Conf_0.786_Len_4701	97.78	3518	55	4	1	3518	3995	501	0	6043	Loc_3025_Tr_3/4_Conf_0.786_Len_4701
1_trim_paired_R1_(paired)_un-mapped_reads_[1_trim_paired_R1]_(paired)_trimmed_(paired)_contig_324	Loc_2658_Tr_1/7_Conf_0.368_Len_4149	98.58	2535	30	1	1888	4416	858	3392	0	4477	Loc_2658_Tr_1/7_Conf_0.368_Len_4149
1_trim_paired_R1_(paired)_un-mapped_reads_[1_trim_paired_R1]_(paired)_trimmed_(paired)_contig_325	OCV4_rep_c13445	96.41	1281	19	12	21	1283	183	1454	0	2091	OCV4_rep_c13445
1_trim_paired_R1_(paired)_un-mapped_reads_[1_trim_paired_R1]_(paired)_trimmed_(paired)_contig_326	OCV4_rep_c17617	97.7	6465	122	7	115	6568	1	6449	0	11090	OCV4_rep_c17617
1_trim_paired_R1_(paired)_un-mapped_reads_[1_trim_paired_R1]_(paired)_trimmed_(paired)_contig_327	OCV4_rep_c12368	98.33	1259	8	8	408	1653	1488	230	0	2198	OCV4_rep_c12368
1_trim_paired_R1_(paired)_un-mapped_reads_[1_trim_paired_R1]_(paired)_trimmed_(paired)_contig_330	OCV3_prime_c9042	98.27	1444	24	1	1	1443	1445	2	0	2527	OCV3_prime_c9042
1_trim_paired_R1_(paired)_un-mapped_reads_[1_trim_paired_R1]_(paired)_trimmed_(paired)_contig_331	OCV4_rep_c42977	98.83	1627	19	0	738	2364	3099	1473	0	2905	OCV4_rep_c42977
1_trim_paired_R1_(paired)_un-mapped_reads_[1_trim_paired_R1]_(paired)_trimmed_(paired)_contig_332	OCV4_rep_c10628	97.52	727	9	1	1	727	1508	791	0	1234	OCV4_rep_c10628
1_trim_paired_R1_(paired)_un-mapped_reads_[1_trim_paired_R1]_(paired)_trimmed_(paired)_contig_333	OCV4_rep_c662	98.17	3546	61	2	175	3718	4060	517	0	6228	OCV4_rep_c662
1_trim_paired_R1_(paired)_un-mapped_reads_[1_trim_paired_R1]_(paired)_trimmed_(paired)_contig_334	OCV4_rep_c26625	97.84	1895	35	1	1	1895	2089	201	0	3271	OCV4_rep_c26625
1_trim_paired_R1_(paired)_un-mapped_reads_[1_trim_paired_R1]_(paired)_trimmed_(paired)_contig_335	OCV4_rep_c19666	95.53	1119	31	8	4	1103	1255	137	0	1790	OCV4_rep_c19666
1_trim_paired_R1_(paired)_un-mapped_reads_[1_trim_paired_R1]_(paired)_trimmed_(paired)_contig_336	OCV4_rep_c12437	97.02	1243	16	1	1	1222	2107	865	0	2073	OCV4_rep_c12437
1_trim_paired_R1_(paired)_un-mapped_reads_[1_trim_paired_R1]_(paired)_trimmed_(paired)_contig_337	OCV4_rep_c10607	98	1101	18	3	3	1103	1247	151	0	1914	OCV4_rep_c10607
1_trim_paired_R1_(paired)_un-mapped_reads_[1_trim_paired_R1]_(paired)_trimmed_(paired)_contig_339	OCV4_rep_c14648	97.41	501	13	0	2	502	621	121	0	854	OCV4_rep_c14648
1_trim_paired_R1_(paired)_un-mapped_reads_[1_trim_paired_R1]_(paired)_trimmed_(paired)_contig_340	OCV4_rep_c10526	98.59	1422	20	0	3	1424	1554	133	0	2516	OCV4_rep_c10526
1_trim_paired_R1_(paired)_un-mapped_reads_[1_trim_paired_R1]_(paired)_trimmed_(paired)_contig_341	OCV4_rep_c10065	99.19	618	5	0	1	618	545	1162	0	1116	OCV4_rep_c10065
1_trim_paired_R1_(paired)_un-mapped_reads_[1_trim_paired_R1]_(paired)_trimmed_(paired)_contig_342	Loc_14146_Tr_2/2_Conf_0.700_Len_1880	99.29	562	4	0	9	570	1842	1281	0	1016	Loc_14146_Tr_2/2_Conf_0.700_Len_1880
1_trim_paired_R1_(paired)_un-mapped_reads_[1_trim_paired_R1]_(paired)_trimmed_(paired)_contig_344	OCV4_rep_c4045	98.96	3088	24	4	6	3085	116	3203	0	5528	OCV4_rep_c4045
1_trim_paired_R1_(paired)_un-mapped_reads_[1_trim_paired_R1]_(paired)_trimmed_(paired)_contig_345	OCV4_rep_c27293	94.55	422	19	3	1	420	838	419	0	649	OCV4_rep_c27293
1_trim_paired_R1_(paired)_un-mapped_reads_[1_trim_paired_R1]_(paired)_trimmed_(paired)_contig_346	OCV4_rep_c20877	95.35	2258	53	13	1	2219	1382	3626	0	3541	OCV4_rep_c20877
1_trim_paired_R1_(paired)_un-mapped_reads_[1_trim_paired_R1]_(paired)_trimmed_(paired)_contig_347	Loc_33073_Tr_4/5_Conf_0.667_Len_3872	97.67	3342	52	4	25	3343	3872	534	0	5720	Loc_33073_Tr_4/5_Conf_0.667_Len_3872
1_trim_paired_R1_(paired)_un-mapped_reads_[1_trim_paired_R1]_(paired)_trimmed_(paired)_contig_348	OCV4_rep_c27639	98.75	561	7	0	462	1022	1574	2134	0	998	OCV4_rep_c27639
1_trim_paired_R1_(paired)_un-mapped_reads_[1_trim_paired_R1]_(paired)_trimmed_(paired)_contig_349	OCV4_rep_c37689	96.31	434	12	3	1	431	748	316	0	710	OCV4_rep_c37689
1_trim_paired_R1_(paired)_un-mapped_reads_[1_trim_paired_R1]_(paired)_trimmed_(paired)_contig_350	OCV4_rep_c5642	97.98	3853	61	8	36	3881	3975	133	0	6680	OCV4_rep_c5642
1_trim_paired_R1_(paired)_un-mapped_reads_[1_trim_paired_R1]_(paired)_trimmed_(paired)_contig_351	Loc_1997_Tr_1/2_Conf_0.800_Len_3283	98.54	2335	24	3	1	2333	3221	895	0	4115	Loc_1997_Tr_1/2_Conf_0.800_Len_3283
1_trim_paired_R1_(paired)_un-mapped_reads_[1_trim_paired_R1]_(paired)_trimmed_(paired)_contig_352	OCV4_rep_c10633	98.47	653	10	0	59	711	57	709	0	1162	OCV4_rep_c10633
1_trim_paired_R1_(paired)_un-mapped_reads_[1_trim_paired_R1]_(paired)_trimmed_(paired)_contig_353	OCV4_rep_c7825	95.84	385	16	0	2	386	69	453	0	641	OCV4_rep_c7825
1_trim_paired_R1_(paired)_un-mapped_reads_[1_trim_paired_R1]_(paired)_trimmed_(paired)_contig_354	Loc_6988_Tr_4/4_Conf_0.636_Len_3948	93.47	1195	44	10	98	1282	1861	3031	0	1744	Loc_6988_Tr_4/4_Conf_0.636_Len_3948
1_trim_paired_R1_(paired)_un-mapped_reads_[1_trim_paired_R1]_(paired)_trimmed_(paired)_contig_355	Loc_6988_Tr_4/4_Conf_0.636_Len_3948	90.42	626	34	7	1	620	3116	2511	0	800	Loc_6988_Tr_4/4_Conf_0.636_Len_3948
1_trim_paired_R1_(paired)_un-mapped_reads_[1_trim_paired_R1]_(paired)_trimmed_(paired)_contig_356	Loc_34330_Tr_2/6_Conf_0.562_Len_2055	96.7	2059	62	5	3323	5379	2055	1	0	3421	Loc_34330_Tr_2/6_Conf_0.562_Len_2055
1_trim_paired_R1_(paired)_un-mapped_reads_[1_trim_paired_R1]_(paired)_trimmed_(paired)_contig_357	OCV4_rep_c5601	98.79	1320	16	0	1	1320	2268	949	0	2350	OCV4_rep_c5601
1_trim_paired_R1_(paired)_un-mapped_reads_[1_trim_paired_R1]_(paired)_trimmed_(paired)_contig_358	OCV3_prime_rep_c51375	98	800	16	0	1	800	856	57	0	1389	OCV3_prime_rep_c51375
1_trim_paired_R1_(paired)_un-mapped_reads_[1_trim_paired_R1]_(paired)_trimmed_(paired)_contig_359	Loc_11227_Tr_5/7_Conf_0.286_Len_1492	98.72	702	9	0	314	1015	982	281	0	1247	Loc_11227_Tr_5/7_Conf_0.286_Len_1492
1_trim_paired_R1_(paired)_un-mapped_reads_[1_trim_paired_R1]_(paired)_trimmed_(paired)_contig_360	OCV4_rep_c25485	97.31	1822	33	6	2	1818	2092	282	0	3083	OCV4_rep_c25485
1_trim_paired_R1_(paired)_un-mapped_reads_[1_trim_paired_R1]_(paired)_trimmed_(paired)_contig_361	Loc_10632_Tr_2/2_Conf_0.800_Len_1565	96.6	1117	38	0	23	1139	1136	20	0	1853	Loc_10632_Tr_2/2_Conf_0.800_Len_1565
1_trim_paired_R1_(paired)_un-mapped_reads_[1_trim_paired_R1]_(paired)_trimmed_(paired)_contig_362	OCV4_rep_c27646	97.18	1633	30	3	6	1637	1690	73	0	2748	OCV4_rep_c27646
1_trim_paired_R1_(paired)_un-mapped_reads_[1_trim_paired_R1]_(paired)_trimmed_(paired)_contig_363	OCV4_rep_c1787	99.06	427	4	0	22	448	737	311	0	767	OCV4_rep_c1787
1_trim_paired_R1_(paired)_un-mapped_reads_[1_trim_paired_R1]_(paired)_trimmed_(paired)_contig_364	OCV4_rep_c9275	96.23	1060	17	2	1	1038	2352	1294	0	1714	OCV4_rep_c9275
1_trim_paired_R1_(paired)_un-mapped_reads_[1_trim_paired_R1]_(paired)_trimmed_(paired)_contig_365	OCV4_rep_c2236	95.91	2056	32	23	1	2037	40	2062	0	3293	OCV4_rep_c2236
1_trim_paired_R1_(paired)_un-mapped_reads_[1_trim_paired_R1]_(paired)_trimmed_(paired)_contig_366	OCV4_rep_c15473	96.83	2394	61	8	19	2398	2545	153	0	4017	OCV4_rep_c15473
1_trim_paired_R1_(paired)_un-mapped_reads_[1_trim_paired_R1]_(paired)_trimmed_(paired)_contig_367	OCV4_rep_c12693	98.04	2244	39	3	41	2283	96	2335	0	3899	OCV4_rep_c12693
1_trim_paired_R1_(paired)_un-mapped_reads_[1_trim_paired_R1]_(paired)_trimmed_(paired)_contig_368	OCV4_rep_c12693	93.99	183	8	1	1	180	2152	2334	1e-73	278	OCV4_rep_c12693
1_trim_paired_R1_(paired)_un-mapped_reads_[1_trim_paired_R1]_(paired)_trimmed_(paired)_contig_369	OCV4_rep_c21057	99.1	1886	17	0	1	1886	1214	3099	0	3389	OCV4_rep_c21057
1_trim_paired_R1_(paired)_un-mapped_reads_[1_trim_paired_R1]_(paired)_trimmed_(paired)_contig_370	OCV4_rep_c32095	90.36	1359	127	3	1	1357	2633	1277	0	1997	OCV4_rep_c32095
1_trim_paired_R1_(paired)_un-mapped_reads_[1_trim_paired_R1]_(paired)_trimmed_(paired)_contig_371	Loc_18155_Tr_5/5_Conf_0.750_Len_4631	97.98	1585	32	0	2001	3585	2002	3586	0	2750	Loc_18155_Tr_5/5_Conf_0.750_Len_4631
1_trim_paired_R1_(paired)_un-mapped_reads_[1_trim_paired_R1]_(paired)_trimmed_(paired)_contig_373	Loc_4878_Tr_8/8_Conf_0.564_Len_2314	90.77	336	31	0	156	491	289	624	3e-125	449	Loc_4878_Tr_8/8_Conf_0.564_Len_2314
1_trim_paired_R1_(paired)_un-mapped_reads_[1_trim_paired_R1]_(paired)_trimmed_(paired)_contig_374	Loc_11416_Tr_1/5_Conf_0.529_Len_2010	88.86	1023	91	11	2	1003	1562	542	0	1236	Loc_11416_Tr_1/5_Conf_0.529_Len_2010
1_trim_paired_R1_(paired)_un-mapped_reads_[1_trim_paired_R1]_(paired)_trimmed_(paired)_contig_375	OCV4_rep_c9941	97.03	2053	52	4	6	2055	371	2417	0	3452	OCV4_rep_c9941
1_trim_paired_R1_(paired)_un-mapped_reads_[1_trim_paired_R1]_(paired)_trimmed_(paired)_contig_376	OCV4_rep_c16380	97.8	2858	63	0	1	2858	1195	4052	0	4983	OCV4_rep_c16380
1_trim_paired_R1_(paired)_un-mapped_reads_[1_trim_paired_R1]_(paired)_trimmed_(paired)_contig_377	OCV4_c27406	97.03	1853	36	3	157	1990	2162	310	0	3101	OCV4_c27406
1_trim_paired_R1_(paired)_un-mapped_reads_[1_trim_paired_R1]_(paired)_trimmed_(paired)_contig_378	Loc_11871_Tr_6/6_Conf_0.667_Len_2918	97.6	2463	52	6	13	2472	1	2459	0	4215	Loc_11871_Tr_6/6_Conf_0.667_Len_2918
1_trim_paired_R1_(paired)_un-mapped_reads_[1_trim_paired_R1]_(paired)_trimmed_(paired)_contig_379	Loc_42874_Tr_3/4_Conf_0.625_Len_742	95.58	339	15	0	1	339	339	1	9e-154	544	Loc_42874_Tr_3/4_Conf_0.625_Len_742
1_trim_paired_R1_(paired)_un-mapped_reads_[1_trim_paired_R1]_(paired)_trimmed_(paired)_contig_380	OCV4_rep_c16268	97.9	1717	36	0	1	1717	3046	1330	0	2972	OCV4_rep_c16268
1_trim_paired_R1_(paired)_un-mapped_reads_[1_trim_paired_R1]_(paired)_trimmed_(paired)_contig_381	OCV4_rep_c10042	98.09	1306	25	0	473	1778	454	1759	0	2283	OCV4_rep_c10042
1_trim_paired_R1_(paired)_un-mapped_reads_[1_trim_paired_R1]_(paired)_trimmed_(paired)_contig_382	Loc_2742_Tr_6/6_Conf_0.722_Len_2650	91.36	162	13	1	185	345	515	354	2e-56	220	Loc_2742_Tr_6/6_Conf_0.722_Len_2650
1_trim_paired_R1_(paired)_un-mapped_reads_[1_trim_paired_R1]_(paired)_trimmed_(paired)_contig_383	OCV4_rep_c26575	98.7	2146	28	0	145	2290	366	2511	0	3812	OCV4_rep_c26575
1_trim_paired_R1_(paired)_un-mapped_reads_[1_trim_paired_R1]_(paired)_trimmed_(paired)_contig_384	OCV4_rep_c17189	98.52	2908	42	1	1	2907	2908	1	0	5138	OCV4_rep_c17189
1_trim_paired_R1_(paired)_un-mapped_reads_[1_trim_paired_R1]_(paired)_trimmed_(paired)_contig_385	OCV4_rep_c4425	97.34	1881	41	2	543	2414	2948	1068	0	3197	OCV4_rep_c4425
1_trim_paired_R1_(paired)_un-mapped_reads_[1_trim_paired_R1]_(paired)_trimmed_(paired)_contig_386	OCV4_rep_c42025	96.15	1584	34	12	1	1557	7541	5958	0	2562	OCV4_rep_c42025
1_trim_paired_R1_(paired)_un-mapped_reads_[1_trim_paired_R1]_(paired)_trimmed_(paired)_contig_387	OCV3_prime_rep_c26874	95.18	436	9	2	137	565	1	431	0	680	OCV3_prime_rep_c26874
1_trim_paired_R1_(paired)_un-mapped_reads_[1_trim_paired_R1]_(paired)_trimmed_(paired)_contig_388	Loc_53324_Tr_1/2_Conf_0.714_Len_1121	93.15	394	7	8	1	380	479	866	9e-159	560	Loc_53324_Tr_1/2_Conf_0.714_Len_1121
1_trim_paired_R1_(paired)_un-mapped_reads_[1_trim_paired_R1]_(paired)_trimmed_(paired)_contig_389	Loc_3334_Tr_2/7_Conf_0.609_Len_3914	97.68	2976	50	8	801	3761	813	3784	0	5096	Loc_3334_Tr_2/7_Conf_0.609_Len_3914
1_trim_paired_R1_(paired)_un-mapped_reads_[1_trim_paired_R1]_(paired)_trimmed_(paired)_contig_390	OCV4_rep_c14460	97.24	1339	36	1	638	1976	1810	473	0	2270	OCV4_rep_c14460
1_trim_paired_R1_(paired)_un-mapped_reads_[1_trim_paired_R1]_(paired)_trimmed_(paired)_contig_391	OCV4_rep_c18545	88.69	681	77	0	335	1015	2427	1747	0	850	OCV4_rep_c18545
1_trim_paired_R1_(paired)_un-mapped_reads_[1_trim_paired_R1]_(paired)_trimmed_(paired)_contig_392	OCV4_rep_c13756	98.93	656	7	0	113	768	1073	418	0	1175	OCV4_rep_c13756
1_trim_paired_R1_(paired)_un-mapped_reads_[1_trim_paired_R1]_(paired)_trimmed_(paired)_contig_393	OCV3_prime_rep_c38964	98.65	667	9	0	491	1157	294	960	0	1186	OCV3_prime_rep_c38964
1_trim_paired_R1_(paired)_un-mapped_reads_[1_trim_paired_R1]_(paired)_trimmed_(paired)_contig_395	Loc_1116_Tr_7/10_Conf_0.574_Len_3484	99.16	2849	10	3	18	2866	610	3444	0	5116	Loc_1116_Tr_7/10_Conf_0.574_Len_3484
1_trim_paired_R1_(paired)_un-mapped_reads_[1_trim_paired_R1]_(paired)_trimmed_(paired)_contig_396	Loc_89995_Tr_1/1_Conf_1.000_Len_848	97.19	640	18	0	1	640	643	4	0	1083	Loc_89995_Tr_1/1_Conf_1.000_Len_848
1_trim_paired_R1_(paired)_un-mapped_reads_[1_trim_paired_R1]_(paired)_trimmed_(paired)_contig_397	OCV4_rep_c16311	97.64	635	15	0	1	635	795	161	0	1090	OCV4_rep_c16311
1_trim_paired_R1_(paired)_un-mapped_reads_[1_trim_paired_R1]_(paired)_trimmed_(paired)_contig_398	Loc_3241_Tr_7/8_Conf_0.458_Len_3544	94.8	327	17	0	10	336	1016	1342	9e-144	510	Loc_3241_Tr_7/8_Conf_0.458_Len_3544
1_trim_paired_R1_(paired)_un-mapped_reads_[1_trim_paired_R1]_(paired)_trimmed_(paired)_contig_399	OCV4_rep_c5797	97.32	3283	64	7	794	4071	757	4020	0	5559	OCV4_rep_c5797
1_trim_paired_R1_(paired)_un-mapped_reads_[1_trim_paired_R1]_(paired)_trimmed_(paired)_contig_400	OCV4_rep_c10509	98.78	1231	12	3	223	1451	1420	191	0	2187	OCV4_rep_c10509
1_trim_paired_R1_(paired)_un-mapped_reads_[1_trim_paired_R1]_(paired)_trimmed_(paired)_contig_401	OCV4_rep_c6142	98.03	963	14	4	181	1138	22	984	0	1670	OCV4_rep_c6142
1_trim_paired_R1_(paired)_un-mapped_reads_[1_trim_paired_R1]_(paired)_trimmed_(paired)_contig_402	OCV4_rep_c27551	96.77	898	29	0	264	1161	1631	734	0	1498	OCV4_rep_c27551
1_trim_paired_R1_(paired)_un-mapped_reads_[1_trim_paired_R1]_(paired)_trimmed_(paired)_contig_404	OCV4_rep_c10062	97.63	1011	24	0	4	1014	554	1564	0	1759	OCV4_rep_c10062
1_trim_paired_R1_(paired)_un-mapped_reads_[1_trim_paired_R1]_(paired)_trimmed_(paired)_contig_405	OCV4_rep_c25511	97.99	1094	20	2	1	1094	2440	1349	0	1903	OCV4_rep_c25511
1_trim_paired_R1_(paired)_un-mapped_reads_[1_trim_paired_R1]_(paired)_trimmed_(paired)_contig_406	OCV4_rep_c4323	98.58	1616	20	1	189	1804	51	1663	0	2865	OCV4_rep_c4323
1_trim_paired_R1_(paired)_un-mapped_reads_[1_trim_paired_R1]_(paired)_trimmed_(paired)_contig_407	Loc_6587_Tr_16/18_Conf_0.267_Len_5448	98.61	433	6	0	400	832	4384	3952	0	767	Loc_6587_Tr_16/18_Conf_0.267_Len_5448
1_trim_paired_R1_(paired)_un-mapped_reads_[1_trim_paired_R1]_(paired)_trimmed_(paired)_contig_408	Loc_27663_Tr_2/2_Conf_0.667_Len_4030	96.79	654	14	6	318	970	2044	2691	0	1085	Loc_27663_Tr_2/2_Conf_0.667_Len_4030
1_trim_paired_R1_(paired)_un-mapped_reads_[1_trim_paired_R1]_(paired)_trimmed_(paired)_contig_409	OCV4_rep_c5387	98.59	2411	33	1	1	2410	3944	1534	0	4276	OCV4_rep_c5387
1_trim_paired_R1_(paired)_un-mapped_reads_[1_trim_paired_R1]_(paired)_trimmed_(paired)_contig_410	OCV4_rep_c40903	97.03	707	21	0	238	944	943	237	0	1206	OCV4_rep_c40903
1_trim_paired_R1_(paired)_un-mapped_reads_[1_trim_paired_R1]_(paired)_trimmed_(paired)_contig_411	OCV4_rep_c1516	97.46	3617	66	10	1	3591	34	3650	0	6159	OCV4_rep_c1516
1_trim_paired_R1_(paired)_un-mapped_reads_[1_trim_paired_R1]_(paired)_trimmed_(paired)_contig_412	OCV4_rep_c18569	97.22	1580	20	4	574	2147	1606	45	0	2656	OCV4_rep_c18569
1_trim_paired_R1_(paired)_un-mapped_reads_[1_trim_paired_R1]_(paired)_trimmed_(paired)_contig_413	OCV4_rep_c3857	99.36	1091	7	0	425	1515	1570	480	0	1978	OCV4_rep_c3857
1_trim_paired_R1_(paired)_un-mapped_reads_[1_trim_paired_R1]_(paired)_trimmed_(paired)_contig_414	OCV4_rep_c270	97.43	2414	39	2	198	2588	1	2414	0	4093	OCV4_rep_c270
1_trim_paired_R1_(paired)_un-mapped_reads_[1_trim_paired_R1]_(paired)_trimmed_(paired)_contig_415	Loc_6277_Tr_5/6_Conf_0.357_Len_3944	98.41	2890	43	2	315	3204	3683	797	0	5079	Loc_6277_Tr_5/6_Conf_0.357_Len_3944
1_trim_paired_R1_(paired)_un-mapped_reads_[1_trim_paired_R1]_(paired)_trimmed_(paired)_contig_416	OCV4_rep_c25529	98.16	1906	33	2	1	1906	3518	1615	0	3326	OCV4_rep_c25529
1_trim_paired_R1_(paired)_un-mapped_reads_[1_trim_paired_R1]_(paired)_trimmed_(paired)_contig_417	Loc_1498_Tr_4/4_Conf_0.750_Len_5265	97.41	3401	68	7	1640	5040	3399	19	0	5775	Loc_1498_Tr_4/4_Conf_0.750_Len_5265
1_trim_paired_R1_(paired)_un-mapped_reads_[1_trim_paired_R1]_(paired)_trimmed_(paired)_contig_418	OCV4_rep_c2898	98.59	1988	22	2	1	1982	2055	68	0	3513	OCV4_rep_c2898
1_trim_paired_R1_(paired)_un-mapped_reads_[1_trim_paired_R1]_(paired)_trimmed_(paired)_contig_419	Loc_8348_Tr_4/4_Conf_0.444_Len_2481	100	106	0	0	1	106	712	607	4e-48	196	Loc_8348_Tr_4/4_Conf_0.444_Len_2481
1_trim_paired_R1_(paired)_un-mapped_reads_[1_trim_paired_R1]_(paired)_trimmed_(paired)_contig_420	OCV4_rep_c18420	98.27	2424	29	1	399	2822	2437	27	0	4233	OCV4_rep_c18420
1_trim_paired_R1_(paired)_un-mapped_reads_[1_trim_paired_R1]_(paired)_trimmed_(paired)_contig_421	OCV4_rep_c5811	98.46	2928	36	2	489	3415	2947	28	0	5168	OCV4_rep_c5811
1_trim_paired_R1_(paired)_un-mapped_reads_[1_trim_paired_R1]_(paired)_trimmed_(paired)_contig_422	OCV4_rep_c18559	94.7	1113	44	5	1	1108	1921	819	0	1716	OCV4_rep_c18559
1_trim_paired_R1_(paired)_un-mapped_reads_[1_trim_paired_R1]_(paired)_trimmed_(paired)_contig_423	OCV4_rep_c18559	96.05	1847	58	7	1	1844	130	1964	0	2996	OCV4_rep_c18559
1_trim_paired_R1_(paired)_un-mapped_reads_[1_trim_paired_R1]_(paired)_trimmed_(paired)_contig_424	Loc_5053_Tr_3/4_Conf_0.800_Len_3327	96.08	1835	63	1	4	1829	1346	3180	0	2985	Loc_5053_Tr_3/4_Conf_0.800_Len_3327
1_trim_paired_R1_(paired)_un-mapped_reads_[1_trim_paired_R1]_(paired)_trimmed_(paired)_contig_426	Loc_52003_Tr_4/4_Conf_0.833_Len_2940	96.94	2449	55	4	1	2448	2430	1	0	4089	Loc_52003_Tr_4/4_Conf_0.833_Len_2940
1_trim_paired_R1_(paired)_un-mapped_reads_[1_trim_paired_R1]_(paired)_trimmed_(paired)_contig_427	OCV4_c46328	97.96	10459	130	14	3119	13501	10452	1	0	18057	OCV4_c46328
1_trim_paired_R1_(paired)_un-mapped_reads_[1_trim_paired_R1]_(paired)_trimmed_(paired)_contig_428	OCV4_rep_c2844	96.44	1684	49	5	2	1684	1711	38	0	2772	OCV4_rep_c2844
1_trim_paired_R1_(paired)_un-mapped_reads_[1_trim_paired_R1]_(paired)_trimmed_(paired)_contig_429	OCV4_rep_c7011	99.03	411	4	0	1	411	1863	1453	0	739	OCV4_rep_c7011
1_trim_paired_R1_(paired)_un-mapped_reads_[1_trim_paired_R1]_(paired)_trimmed_(paired)_contig_431	OCV4_rep_c7011	97.36	417	11	0	3	419	585	1001	0	721	OCV4_rep_c7011
1_trim_paired_R1_(paired)_un-mapped_reads_[1_trim_paired_R1]_(paired)_trimmed_(paired)_contig_432	Loc_2266_Tr_5/6_Conf_0.278_Len_2463	97.72	1752	31	5	22	1768	1	1748	0	3005	Loc_2266_Tr_5/6_Conf_0.278_Len_2463
1_trim_paired_R1_(paired)_un-mapped_reads_[1_trim_paired_R1]_(paired)_trimmed_(paired)_contig_433	OCV4_rep_c1783	96.53	519	18	0	1	519	1368	850	0	872	OCV4_rep_c1783
1_trim_paired_R1_(paired)_un-mapped_reads_[1_trim_paired_R1]_(paired)_trimmed_(paired)_contig_434	OCV4_rep_c16115	88.23	1878	138	37	18	1833	2772	916	0	2194	OCV4_rep_c16115
1_trim_paired_R1_(paired)_un-mapped_reads_[1_trim_paired_R1]_(paired)_trimmed_(paired)_contig_435	OCV4_c10146	96.89	1223	35	1	1	1220	1933	711	0	2054	OCV4_c10146
1_trim_paired_R1_(paired)_un-mapped_reads_[1_trim_paired_R1]_(paired)_trimmed_(paired)_contig_436	OCV4_rep_c10967	99.2	1256	10	0	470	1725	1613	358	0	2266	OCV4_rep_c10967
1_trim_paired_R1_(paired)_un-mapped_reads_[1_trim_paired_R1]_(paired)_trimmed_(paired)_contig_437	OCV4_rep_c2595	98.12	1593	24	1	1	1593	1693	3279	0	2776	OCV4_rep_c2595
1_trim_paired_R1_(paired)_un-mapped_reads_[1_trim_paired_R1]_(paired)_trimmed_(paired)_contig_438	OCV4_rep_c14689	98.36	973	14	2	3	974	1731	760	0	1707	OCV4_rep_c14689
1_trim_paired_R1_(paired)_un-mapped_reads_[1_trim_paired_R1]_(paired)_trimmed_(paired)_contig_439	OCV4_rep_c5449	96.83	978	24	1	1	971	2407	1430	0	1637	OCV4_rep_c5449
1_trim_paired_R1_(paired)_un-mapped_reads_[1_trim_paired_R1]_(paired)_trimmed_(paired)_contig_441	Loc_80884_Tr_1/1_Conf_1.000_Len_1071	97.26	328	8	1	1	328	1049	723	3e-157	555	Loc_80884_Tr_1/1_Conf_1.000_Len_1071
1_trim_paired_R1_(paired)_un-mapped_reads_[1_trim_paired_R1]_(paired)_trimmed_(paired)_contig_442	OCV4_c44755	95.9	1707	52	5	4	1692	1366	3072	0	2765	OCV4_c44755
1_trim_paired_R1_(paired)_un-mapped_reads_[1_trim_paired_R1]_(paired)_trimmed_(paired)_contig_443	OCV4_rep_c26391	95.35	1226	19	5	754	1967	1265	66	0	1916	OCV4_rep_c26391
1_trim_paired_R1_(paired)_un-mapped_reads_[1_trim_paired_R1]_(paired)_trimmed_(paired)_contig_444	OCV4_c31801	96.77	1362	37	5	1	1359	145	1502	0	2266	OCV4_c31801
1_trim_paired_R1_(paired)_un-mapped_reads_[1_trim_paired_R1]_(paired)_trimmed_(paired)_contig_445	OCV4_c25594	98.68	455	6	0	177	631	3982	3528	0	811	OCV4_c25594
1_trim_paired_R1_(paired)_un-mapped_reads_[1_trim_paired_R1]_(paired)_trimmed_(paired)_contig_446	Loc_8047_Tr_6/7_Conf_0.389_Len_1906	97.6	707	17	0	53	759	1863	1157	0	1212	Loc_8047_Tr_6/7_Conf_0.389_Len_1906
1_trim_paired_R1_(paired)_un-mapped_reads_[1_trim_paired_R1]_(paired)_trimmed_(paired)_contig_447	OCV4_rep_c13200	97.41	850	20	1	1	850	340	1187	0	1447	OCV4_rep_c13200
1_trim_paired_R1_(paired)_un-mapped_reads_[1_trim_paired_R1]_(paired)_trimmed_(paired)_contig_448	OCV4_rep_c45347	97.48	1312	32	1	1	1312	2440	1130	0	2265	OCV4_rep_c45347
1_trim_paired_R1_(paired)_un-mapped_reads_[1_trim_paired_R1]_(paired)_trimmed_(paired)_contig_449	OCV4_rep_c15465	98.1	2215	36	5	39	2247	2746	532	0	3860	OCV4_rep_c15465
1_trim_paired_R1_(paired)_un-mapped_reads_[1_trim_paired_R1]_(paired)_trimmed_(paired)_contig_450	OCV4_rep_c25265	97.32	2385	46	3	7	2378	24	2403	0	4041	OCV4_rep_c25265
1_trim_paired_R1_(paired)_un-mapped_reads_[1_trim_paired_R1]_(paired)_trimmed_(paired)_contig_451	Loc_395_Tr_1/4_Conf_0.692_Len_2320	97.84	1484	27	4	400	1880	1685	204	0	2558	Loc_395_Tr_1/4_Conf_0.692_Len_2320
1_trim_paired_R1_(paired)_un-mapped_reads_[1_trim_paired_R1]_(paired)_trimmed_(paired)_contig_453	Loc_24478_Tr_2/3_Conf_0.700_Len_1074	98.6	501	7	0	1	501	340	840	0	887	Loc_24478_Tr_2/3_Conf_0.700_Len_1074
1_trim_paired_R1_(paired)_un-mapped_reads_[1_trim_paired_R1]_(paired)_trimmed_(paired)_contig_454	OCV4_rep_c14835	95.55	3845	170	1	136	3979	4101	257	0	6368	OCV4_rep_c14835
1_trim_paired_R1_(paired)_un-mapped_reads_[1_trim_paired_R1]_(paired)_trimmed_(paired)_contig_455	OCV4_c70	96.04	1187	36	4	76	1255	1	1183	0	1953	OCV4_c70
1_trim_paired_R1_(paired)_un-mapped_reads_[1_trim_paired_R1]_(paired)_trimmed_(paired)_contig_457	OCV4_rep_c5454	98.96	1151	12	0	1	1151	1465	315	0	2060	OCV4_rep_c5454
1_trim_paired_R1_(paired)_un-mapped_reads_[1_trim_paired_R1]_(paired)_trimmed_(paired)_contig_458	OCV4_rep_c27516	97.24	761	15	1	12	772	390	1144	0	1293	OCV4_rep_c27516
1_trim_paired_R1_(paired)_un-mapped_reads_[1_trim_paired_R1]_(paired)_trimmed_(paired)_contig_459	OCV4_rep_c46121	97.81	1461	31	1	1219	2678	2486	1026	0	2519	OCV4_rep_c46121
1_trim_paired_R1_(paired)_un-mapped_reads_[1_trim_paired_R1]_(paired)_trimmed_(paired)_contig_460	OCV4_rep_c27083	98.79	2316	23	3	21	2332	2367	53	0	4117	OCV4_rep_c27083
1_trim_paired_R1_(paired)_un-mapped_reads_[1_trim_paired_R1]_(paired)_trimmed_(paired)_contig_461	OCV4_rep_c5923	96.84	2818	51	5	1	2805	137	2929	0	4686	OCV4_rep_c5923
1_trim_paired_R1_(paired)_un-mapped_reads_[1_trim_paired_R1]_(paired)_trimmed_(paired)_contig_462	OCV4_rep_c26399	97.53	1375	18	2	152	1510	2076	702	0	2337	OCV4_rep_c26399
1_trim_paired_R1_(paired)_un-mapped_reads_[1_trim_paired_R1]_(paired)_trimmed_(paired)_contig_463	Loc_27458_Tr_5/11_Conf_0.281_Len_1770	97.03	1180	31	2	1	1180	595	1770	0	1982	Loc_27458_Tr_5/11_Conf_0.281_Len_1770
1_trim_paired_R1_(paired)_un-mapped_reads_[1_trim_paired_R1]_(paired)_trimmed_(paired)_contig_464	OCV4_rep_c21908	98.8	2258	26	1	132	2389	2783	527	0	4019	OCV4_rep_c21908
1_trim_paired_R1_(paired)_un-mapped_reads_[1_trim_paired_R1]_(paired)_trimmed_(paired)_contig_466	OCV4_rep_c26289	96.94	1240	35	3	615	1853	895	2132	0	2098	OCV4_rep_c26289
1_trim_paired_R1_(paired)_un-mapped_reads_[1_trim_paired_R1]_(paired)_trimmed_(paired)_contig_467	OCV4_rep_c30898	95.39	564	21	4	1	563	911	352	0	904	OCV4_rep_c30898
1_trim_paired_R1_(paired)_un-mapped_reads_[1_trim_paired_R1]_(paired)_trimmed_(paired)_contig_469	OCV4_rep_c26334	93.03	674	18	9	1	657	662	1	0	961	OCV4_rep_c26334
1_trim_paired_R1_(paired)_un-mapped_reads_[1_trim_paired_R1]_(paired)_trimmed_(paired)_contig_470	OCV3_prime_rep_c49311	99.33	446	2	1	1	446	556	112	0	806	OCV3_prime_rep_c49311
1_trim_paired_R1_(paired)_un-mapped_reads_[1_trim_paired_R1]_(paired)_trimmed_(paired)_contig_471	OCV4_rep_c3384	100	136	0	0	1	136	697	562	2e-65	252	OCV4_rep_c3384
1_trim_paired_R1_(paired)_un-mapped_reads_[1_trim_paired_R1]_(paired)_trimmed_(paired)_contig_472	Loc_7514_Tr_1/2_Conf_0.750_Len_738	98.6	215	3	0	20	234	634	420	3e-104	381	Loc_7514_Tr_1/2_Conf_0.750_Len_738
1_trim_paired_R1_(paired)_un-mapped_reads_[1_trim_paired_R1]_(paired)_trimmed_(paired)_contig_473	Loc_2462_Tr_1/2_Conf_0.833_Len_3032	94.38	320	18	0	1	320	1736	2055	3e-138	492	Loc_2462_Tr_1/2_Conf_0.833_Len_3032
1_trim_paired_R1_(paired)_un-mapped_reads_[1_trim_paired_R1]_(paired)_trimmed_(paired)_contig_474	OCV4_rep_c952	95.56	3335	90	22	2	3284	222	3550	0	5293	OCV4_rep_c952
1_trim_paired_R1_(paired)_un-mapped_reads_[1_trim_paired_R1]_(paired)_trimmed_(paired)_contig_475	OCV4_rep_c12350	97.03	3266	61	17	1	3257	53	3291	0	5474	OCV4_rep_c12350
1_trim_paired_R1_(paired)_un-mapped_reads_[1_trim_paired_R1]_(paired)_trimmed_(paired)_contig_476	OCV4_rep_c26463	97.7	4733	95	7	1	4728	164	4887	0	8126	OCV4_rep_c26463
1_trim_paired_R1_(paired)_un-mapped_reads_[1_trim_paired_R1]_(paired)_trimmed_(paired)_contig_477	Loc_16098_Tr_5/6_Conf_0.357_Len_2338	97.34	1841	30	10	517	2351	1845	18	0	3110	Loc_16098_Tr_5/6_Conf_0.357_Len_2338
1_trim_paired_R1_(paired)_un-mapped_reads_[1_trim_paired_R1]_(paired)_trimmed_(paired)_contig_479	Loc_883_Tr_8/9_Conf_0.633_Len_2998	94.27	419	7	3	25	435	2736	2327	4e-178	625	Loc_883_Tr_8/9_Conf_0.633_Len_2998
1_trim_paired_R1_(paired)_un-mapped_reads_[1_trim_paired_R1]_(paired)_trimmed_(paired)_contig_480	Loc_883_Tr_8/9_Conf_0.633_Len_2998	98.63	1238	17	0	334	1571	2015	778	0	2193	Loc_883_Tr_8/9_Conf_0.633_Len_2998
1_trim_paired_R1_(paired)_un-mapped_reads_[1_trim_paired_R1]_(paired)_trimmed_(paired)_contig_481	OCV4_rep_c21486	95.07	669	19	6	42	702	884	222	0	1040	OCV4_rep_c21486
1_trim_paired_R1_(paired)_un-mapped_reads_[1_trim_paired_R1]_(paired)_trimmed_(paired)_contig_482	OCV4_rep_c15565	94.8	269	2	4	70	335	1	260	3e-113	409	OCV4_rep_c15565
1_trim_paired_R1_(paired)_un-mapped_reads_[1_trim_paired_R1]_(paired)_trimmed_(paired)_contig_483	OCV4_rep_c977	97.92	3075	46	2	749	3805	3255	181	0	5326	OCV4_rep_c977
1_trim_paired_R1_(paired)_un-mapped_reads_[1_trim_paired_R1]_(paired)_trimmed_(paired)_contig_485	Loc_5528_Tr_2/3_Conf_0.500_Len_1017	95.92	1029	17	10	3	1022	5	1017	0	1644	Loc_5528_Tr_2/3_Conf_0.500_Len_1017
1_trim_paired_R1_(paired)_un-mapped_reads_[1_trim_paired_R1]_(paired)_trimmed_(paired)_contig_486	OCV4_rep_c5125	99.11	2033	18	0	1057	3089	3020	988	0	3659	OCV4_rep_c5125
1_trim_paired_R1_(paired)_un-mapped_reads_[1_trim_paired_R1]_(paired)_trimmed_(paired)_contig_487	Loc_22108_Tr_1/1_Conf_1.000_Len_1198	98.7	1155	15	0	76	1230	1157	3	0	2050	Loc_22108_Tr_1/1_Conf_1.000_Len_1198
1_trim_paired_R1_(paired)_un-mapped_reads_[1_trim_paired_R1]_(paired)_trimmed_(paired)_contig_488	Loc_33170_Tr_4/4_Conf_0.625_Len_4476	97.82	1056	20	1	1	1056	3386	4438	0	1820	Loc_33170_Tr_4/4_Conf_0.625_Len_4476
1_trim_paired_R1_(paired)_un-mapped_reads_[1_trim_paired_R1]_(paired)_trimmed_(paired)_contig_489	OCV3_prime_rep_c25572	98.21	1118	18	2	192	1308	1371	255	0	1953	OCV3_prime_rep_c25572
1_trim_paired_R1_(paired)_un-mapped_reads_[1_trim_paired_R1]_(paired)_trimmed_(paired)_contig_490	OCV4_rep_c48117	88.95	778	60	3	1	778	1055	1806	0	946	OCV4_rep_c48117
1_trim_paired_R1_(paired)_un-mapped_reads_[1_trim_paired_R1]_(paired)_trimmed_(paired)_contig_491	OCV4_rep_c1722	99.59	1217	5	0	1	1217	1399	183	0	2222	OCV4_rep_c1722
1_trim_paired_R1_(paired)_un-mapped_reads_[1_trim_paired_R1]_(paired)_trimmed_(paired)_contig_492	OCV4_rep_c45347	92.45	424	19	4	567	977	1066	1489	1e-170	601	OCV4_rep_c45347
1_trim_paired_R1_(paired)_un-mapped_reads_[1_trim_paired_R1]_(paired)_trimmed_(paired)_contig_494	OCV4_rep_c5386	98.52	1419	18	3	1	1417	511	1928	0	2507	OCV4_rep_c5386
1_trim_paired_R1_(paired)_un-mapped_reads_[1_trim_paired_R1]_(paired)_trimmed_(paired)_contig_495	OCV4_c16431	98.46	2074	22	3	182	2252	2080	14	0	3644	OCV4_c16431
1_trim_paired_R1_(paired)_un-mapped_reads_[1_trim_paired_R1]_(paired)_trimmed_(paired)_contig_496	OCV4_rep_c5901	97.83	2261	40	6	207	2466	2595	343	0	3906	OCV4_rep_c5901
1_trim_paired_R1_(paired)_un-mapped_reads_[1_trim_paired_R1]_(paired)_trimmed_(paired)_contig_497	OCV3_prime_c2658	95.87	774	19	3	145	912	801	35	0	1240	OCV3_prime_c2658
1_trim_paired_R1_(paired)_un-mapped_reads_[1_trim_paired_R1]_(paired)_trimmed_(paired)_contig_498	OCV4_c21945	97.55	1184	29	0	569	1752	1186	3	0	2030	OCV4_c21945
1_trim_paired_R1_(paired)_un-mapped_reads_[1_trim_paired_R1]_(paired)_trimmed_(paired)_contig_499	Loc_12252_Tr_5/5_Conf_0.571_Len_1840	91.86	565	17	6	1	541	677	118	0	761	Loc_12252_Tr_5/5_Conf_0.571_Len_1840
1_trim_paired_R1_(paired)_un-mapped_reads_[1_trim_paired_R1]_(paired)_trimmed_(paired)_contig_500	Loc_16844_Tr_9/10_Conf_0.552_Len_3230	98.41	441	5	1	1	441	2792	3230	0	774	Loc_16844_Tr_9/10_Conf_0.552_Len_3230
1_trim_paired_R1_(paired)_un-mapped_reads_[1_trim_paired_R1]_(paired)_trimmed_(paired)_contig_501	OCV4_rep_c960	98.15	1028	19	0	828	1855	939	1966	0	1796	OCV4_rep_c960
1_trim_paired_R1_(paired)_un-mapped_reads_[1_trim_paired_R1]_(paired)_trimmed_(paired)_contig_502	OCV4_rep_c10184	97.87	1551	33	0	1	1551	1225	2775	0	2682	OCV4_rep_c10184
1_trim_paired_R1_(paired)_un-mapped_reads_[1_trim_paired_R1]_(paired)_trimmed_(paired)_contig_505	Loc_23480_Tr_3/3_Conf_0.778_Len_2059	95.84	1249	41	6	1	1240	522	1768	0	2008	Loc_23480_Tr_3/3_Conf_0.778_Len_2059
1_trim_paired_R1_(paired)_un-mapped_reads_[1_trim_paired_R1]_(paired)_trimmed_(paired)_contig_506	OCV4_rep_c4443	97.29	996	24	3	1	993	2188	1193	0	1694	OCV4_rep_c4443
1_trim_paired_R1_(paired)_un-mapped_reads_[1_trim_paired_R1]_(paired)_trimmed_(paired)_contig_507	OCV4_rep_c16080	97.55	775	19	0	157	931	1992	1218	0	1336	OCV4_rep_c16080
1_trim_paired_R1_(paired)_un-mapped_reads_[1_trim_paired_R1]_(paired)_trimmed_(paired)_contig_508	OCV3_prime_rep_c36775	94.4	268	9	4	170	431	355	622	6e-112	407	OCV3_prime_rep_c36775
1_trim_paired_R1_(paired)_un-mapped_reads_[1_trim_paired_R1]_(paired)_trimmed_(paired)_contig_509	OCV3_prime_c9467	98.54	479	6	1	1210	1688	761	1238	0	845	OCV3_prime_c9467
1_trim_paired_R1_(paired)_un-mapped_reads_[1_trim_paired_R1]_(paired)_trimmed_(paired)_contig_510	OCV4_rep_c3690	97.61	795	16	2	1	795	792	1	0	1362	OCV4_rep_c3690
1_trim_paired_R1_(paired)_un-mapped_reads_[1_trim_paired_R1]_(paired)_trimmed_(paired)_contig_511	Loc_473_Tr_6/6_Conf_0.722_Len_2682	97.36	1442	28	2	1524	2955	1174	2615	0	2444	Loc_473_Tr_6/6_Conf_0.722_Len_2682
1_trim_paired_R1_(paired)_un-mapped_reads_[1_trim_paired_R1]_(paired)_trimmed_(paired)_contig_512	OCV4_rep_c13270	96.49	656	22	1	55	710	1198	544	0	1109	OCV4_rep_c13270
1_trim_paired_R1_(paired)_un-mapped_reads_[1_trim_paired_R1]_(paired)_trimmed_(paired)_contig_513	OCV4_rep_c37642	98.01	1460	29	0	110	1569	2665	1206	0	2536	OCV4_rep_c37642
1_trim_paired_R1_(paired)_un-mapped_reads_[1_trim_paired_R1]_(paired)_trimmed_(paired)_contig_514	Loc_11416_Tr_2/5_Conf_0.529_Len_2204	90.48	105	10	0	303	407	1156	1052	5e-32	139	Loc_11416_Tr_2/5_Conf_0.529_Len_2204
1_trim_paired_R1_(paired)_un-mapped_reads_[1_trim_paired_R1]_(paired)_trimmed_(paired)_contig_515	OCV4_rep_c25900	98.29	996	14	2	189	1183	226	1219	0	1746	OCV4_rep_c25900
1_trim_paired_R1_(paired)_un-mapped_reads_[1_trim_paired_R1]_(paired)_trimmed_(paired)_contig_516	Loc_5569_Tr_4/4_Conf_0.765_Len_3940	99	1994	20	0	74	2067	472	2465	0	3572	Loc_5569_Tr_4/4_Conf_0.765_Len_3940
1_trim_paired_R1_(paired)_un-mapped_reads_[1_trim_paired_R1]_(paired)_trimmed_(paired)_contig_517	Loc_18616_Tr_3/10_Conf_0.618_Len_2356	99.06	534	5	0	70	603	1579	1046	0	959	Loc_18616_Tr_3/10_Conf_0.618_Len_2356
1_trim_paired_R1_(paired)_un-mapped_reads_[1_trim_paired_R1]_(paired)_trimmed_(paired)_contig_518	OCV4_rep_c5566	98.61	1366	19	0	336	1701	366	1731	0	2423	OCV4_rep_c5566
1_trim_paired_R1_(paired)_un-mapped_reads_[1_trim_paired_R1]_(paired)_trimmed_(paired)_contig_519	OCV4_rep_c18457	98.26	1032	18	0	75	1106	696	1727	0	1812	OCV4_rep_c18457
1_trim_paired_R1_(paired)_un-mapped_reads_[1_trim_paired_R1]_(paired)_trimmed_(paired)_contig_520	OCV4_rep_c11048	98.21	502	8	1	1	502	1401	1901	0	876	OCV4_rep_c11048
1_trim_paired_R1_(paired)_un-mapped_reads_[1_trim_paired_R1]_(paired)_trimmed_(paired)_contig_522	OCV4_rep_c36292	98.15	1677	28	2	190	1864	2378	703	0	2922	OCV4_rep_c36292
1_trim_paired_R1_(paired)_un-mapped_reads_[1_trim_paired_R1]_(paired)_trimmed_(paired)_contig_523	Loc_5043_Tr_8/11_Conf_0.273_Len_1829	98.88	891	10	0	1	891	268	1158	0	1591	Loc_5043_Tr_8/11_Conf_0.273_Len_1829
1_trim_paired_R1_(paired)_un-mapped_reads_[1_trim_paired_R1]_(paired)_trimmed_(paired)_contig_524	OCV4_rep_c30389	97.2	500	13	1	1	499	45	544	0	845	OCV4_rep_c30389
1_trim_paired_R1_(paired)_un-mapped_reads_[1_trim_paired_R1]_(paired)_trimmed_(paired)_contig_525	OCV4_rep_c30389	94.41	644	25	2	1	641	237	872	0	979	OCV4_rep_c30389
1_trim_paired_R1_(paired)_un-mapped_reads_[1_trim_paired_R1]_(paired)_trimmed_(paired)_contig_526	OCV4_rep_c30389	85.56	367	18	8	1	338	512	872	6e-96	351	OCV4_rep_c30389
1_trim_paired_R1_(paired)_un-mapped_reads_[1_trim_paired_R1]_(paired)_trimmed_(paired)_contig_528	OCV4_rep_c40946	99.44	354	2	0	1	354	502	855	0	643	OCV4_rep_c40946
1_trim_paired_R1_(paired)_un-mapped_reads_[1_trim_paired_R1]_(paired)_trimmed_(paired)_contig_529	OCV4_rep_c21736	97.46	2083	49	3	365	2445	144	2224	0	3552	OCV4_rep_c21736
1_trim_paired_R1_(paired)_un-mapped_reads_[1_trim_paired_R1]_(paired)_trimmed_(paired)_contig_530	OCV4_rep_c5716	98.94	1990	21	0	483	2472	2463	474	0	3565	OCV4_rep_c5716
1_trim_paired_R1_(paired)_un-mapped_reads_[1_trim_paired_R1]_(paired)_trimmed_(paired)_contig_531	OCV4_rep_c30021	95.84	1201	50	0	3	1203	4125	2925	0	1941	OCV4_rep_c30021
1_trim_paired_R1_(paired)_un-mapped_reads_[1_trim_paired_R1]_(paired)_trimmed_(paired)_contig_532	OCV4_rep_c2499	96.64	149	5	0	75	223	1384	1236	7e-65	248	OCV4_rep_c2499
1_trim_paired_R1_(paired)_un-mapped_reads_[1_trim_paired_R1]_(paired)_trimmed_(paired)_contig_533	OCV4_rep_c3100	98.23	1242	16	2	670	1908	88	1326	0	2176	OCV4_rep_c3100
1_trim_paired_R1_(paired)_un-mapped_reads_[1_trim_paired_R1]_(paired)_trimmed_(paired)_contig_535	OCV4_rep_c15283	84.46	251	26	6	222	468	1325	1084	1e-60	235	OCV4_rep_c15283
1_trim_paired_R1_(paired)_un-mapped_reads_[1_trim_paired_R1]_(paired)_trimmed_(paired)_contig_536	OCV4_rep_c14673	98.65	371	5	0	167	537	1131	761	0	658	OCV4_rep_c14673
1_trim_paired_R1_(paired)_un-mapped_reads_[1_trim_paired_R1]_(paired)_trimmed_(paired)_contig_537	OCV4_rep_c10634	97.56	1475	26	4	44	1508	1475	1	0	2518	OCV4_rep_c10634
1_trim_paired_R1_(paired)_un-mapped_reads_[1_trim_paired_R1]_(paired)_trimmed_(paired)_contig_538	Loc_987_Tr_5/5_Conf_0.714_Len_3147	98.83	1029	12	0	18	1046	331	1359	0	1834	Loc_987_Tr_5/5_Conf_0.714_Len_3147
1_trim_paired_R1_(paired)_un-mapped_reads_[1_trim_paired_R1]_(paired)_trimmed_(paired)_contig_539	OCV4_rep_c9883	84.12	850	69	38	717	1542	274	1081	0	761	OCV4_rep_c9883
1_trim_paired_R1_(paired)_un-mapped_reads_[1_trim_paired_R1]_(paired)_trimmed_(paired)_contig_540	OCV3_prime_rep_c60359	91.99	287	23	0	1	287	286	572	2e-112	407	OCV3_prime_rep_c60359
1_trim_paired_R1_(paired)_un-mapped_reads_[1_trim_paired_R1]_(paired)_trimmed_(paired)_contig_541	Loc_3801_Tr_41/46_Conf_0.294_Len_5807	93.08	448	31	0	1	448	4591	5038	0	656	Loc_3801_Tr_41/46_Conf_0.294_Len_5807
1_trim_paired_R1_(paired)_un-mapped_reads_[1_trim_paired_R1]_(paired)_trimmed_(paired)_contig_542	Loc_3801_Tr_41/46_Conf_0.294_Len_5807	90.57	795	63	4	1	783	4587	5381	0	1042	Loc_3801_Tr_41/46_Conf_0.294_Len_5807
1_trim_paired_R1_(paired)_un-mapped_reads_[1_trim_paired_R1]_(paired)_trimmed_(paired)_contig_543	Loc_21153_Tr_13/20_Conf_0.271_Len_2007	89.04	301	33	0	1	301	991	691	9e-103	374	Loc_21153_Tr_13/20_Conf_0.271_Len_2007
1_trim_paired_R1_(paired)_un-mapped_reads_[1_trim_paired_R1]_(paired)_trimmed_(paired)_contig_544	Loc_133284_Tr_4/5_Conf_0.533_Len_1954	91.6	1905	137	10	1	1899	67	1954	0	2610	Loc_133284_Tr_4/5_Conf_0.533_Len_1954
1_trim_paired_R1_(paired)_un-mapped_reads_[1_trim_paired_R1]_(paired)_trimmed_(paired)_contig_545	OCV4_rep_c22656	98.83	1283	13	2	1	1281	284	1566	0	2287	OCV4_rep_c22656
1_trim_paired_R1_(paired)_un-mapped_reads_[1_trim_paired_R1]_(paired)_trimmed_(paired)_contig_546	OCV3_prime_rep_c44268	98.01	403	7	1	1	402	936	534	0	699	OCV3_prime_rep_c44268
1_trim_paired_R1_(paired)_un-mapped_reads_[1_trim_paired_R1]_(paired)_trimmed_(paired)_contig_548	OCV4_rep_c6536	96.43	1765	40	7	1	1743	14	1777	0	2892	OCV4_rep_c6536
1_trim_paired_R1_(paired)_un-mapped_reads_[1_trim_paired_R1]_(paired)_trimmed_(paired)_contig_549	Loc_5023_Tr_1/1_Conf_1.000_Len_4114	93.26	178	7	2	388	561	31	207	2e-67	257	Loc_5023_Tr_1/1_Conf_1.000_Len_4114
1_trim_paired_R1_(paired)_un-mapped_reads_[1_trim_paired_R1]_(paired)_trimmed_(paired)_contig_550	Loc_12376_Tr_3/3_Conf_0.833_Len_1323	93.58	530	27	6	320	849	1323	801	0	784	Loc_12376_Tr_3/3_Conf_0.833_Len_1323
1_trim_paired_R1_(paired)_un-mapped_reads_[1_trim_paired_R1]_(paired)_trimmed_(paired)_contig_551	Loc_3670_Tr_5/6_Conf_0.308_Len_5723	99.43	1231	7	0	1	1231	4653	3423	0	2235	Loc_3670_Tr_5/6_Conf_0.308_Len_5723
1_trim_paired_R1_(paired)_un-mapped_reads_[1_trim_paired_R1]_(paired)_trimmed_(paired)_contig_552	OCV4_rep_c18147	93.13	655	17	2	1	627	192	846	0	944	OCV4_rep_c18147
1_trim_paired_R1_(paired)_un-mapped_reads_[1_trim_paired_R1]_(paired)_trimmed_(paired)_contig_554	OCV4_rep_c3051	85.87	566	43	14	141	695	2614	3153	2e-167	590	OCV4_rep_c3051
1_trim_paired_R1_(paired)_un-mapped_reads_[1_trim_paired_R1]_(paired)_trimmed_(paired)_contig_555	OCV4_rep_c7807	84.13	189	27	2	186	372	995	1182	6e-49	196	OCV4_rep_c7807
1_trim_paired_R1_(paired)_un-mapped_reads_[1_trim_paired_R1]_(paired)_trimmed_(paired)_contig_556	OCV4_rep_c23480	92.96	909	20	9	509	1391	1086	196	0	1288	OCV4_rep_c23480
1_trim_paired_R1_(paired)_un-mapped_reads_[1_trim_paired_R1]_(paired)_trimmed_(paired)_contig_557	OCV4_rep_c8660	98.46	911	14	0	72	982	74	984	0	1609	OCV4_rep_c8660
1_trim_paired_R1_(paired)_un-mapped_reads_[1_trim_paired_R1]_(paired)_trimmed_(paired)_contig_558	OCV4_rep_c6608	93.95	347	8	2	762	1095	798	452	7e-144	512	OCV4_rep_c6608
1_trim_paired_R1_(paired)_un-mapped_reads_[1_trim_paired_R1]_(paired)_trimmed_(paired)_contig_559	Loc_3944_Tr_4/4_Conf_0.444_Len_1781	97.89	1608	29	4	1	1608	1605	3	0	2776	Loc_3944_Tr_4/4_Conf_0.444_Len_1781
1_trim_paired_R1_(paired)_un-mapped_reads_[1_trim_paired_R1]_(paired)_trimmed_(paired)_contig_560	OCV3_prime_c290	99.02	2647	24	2	839	3484	35	2680	0	4743	OCV3_prime_c290
1_trim_paired_R1_(paired)_un-mapped_reads_[1_trim_paired_R1]_(paired)_trimmed_(paired)_contig_561	OCV4_rep_c23385	98.04	1940	37	1	528	2467	2320	382	0	3374	OCV4_rep_c23385
1_trim_paired_R1_(paired)_un-mapped_reads_[1_trim_paired_R1]_(paired)_trimmed_(paired)_contig_563	OCV4_rep_c13817	93.28	476	23	5	178	645	3892	3418	0	699	OCV4_rep_c13817
1_trim_paired_R1_(paired)_un-mapped_reads_[1_trim_paired_R1]_(paired)_trimmed_(paired)_contig_564	Loc_47350_Tr_2/2_Conf_0.833_Len_1093	98.35	786	12	1	1	785	134	919	0	1378	Loc_47350_Tr_2/2_Conf_0.833_Len_1093
1_trim_paired_R1_(paired)_un-mapped_reads_[1_trim_paired_R1]_(paired)_trimmed_(paired)_contig_565	Loc_1522_Tr_18/20_Conf_0.356_Len_4080	97.04	1962	58	0	1	1962	3127	1166	0	3302	Loc_1522_Tr_18/20_Conf_0.356_Len_4080
1_trim_paired_R1_(paired)_un-mapped_reads_[1_trim_paired_R1]_(paired)_trimmed_(paired)_contig_566	OCV4_rep_c27668	98.48	788	9	1	31	815	798	11	0	1395	OCV4_rep_c27668
1_trim_paired_R1_(paired)_un-mapped_reads_[1_trim_paired_R1]_(paired)_trimmed_(paired)_contig_567	OCV4_rep_c16080	94.06	471	28	0	4	474	1195	1665	0	717	OCV4_rep_c16080
1_trim_paired_R1_(paired)_un-mapped_reads_[1_trim_paired_R1]_(paired)_trimmed_(paired)_contig_569	OCV4_rep_c41645	98.52	1012	15	0	308	1319	2037	3048	0	1794	OCV4_rep_c41645
1_trim_paired_R1_(paired)_un-mapped_reads_[1_trim_paired_R1]_(paired)_trimmed_(paired)_contig_570	OCV4_rep_c14197	93.52	1652	107	0	167	1818	577	2228	0	2643	OCV4_rep_c14197
1_trim_paired_R1_(paired)_un-mapped_reads_[1_trim_paired_R1]_(paired)_trimmed_(paired)_contig_571	OCV3_prime_c10627	95.49	998	30	3	543	1536	1	987	0	1607	OCV3_prime_c10627
1_trim_paired_R1_(paired)_un-mapped_reads_[1_trim_paired_R1]_(paired)_trimmed_(paired)_contig_572	OCV4_rep_c11554	98.34	1086	12	1	377	1462	1926	3005	0	1901	OCV4_rep_c11554
1_trim_paired_R1_(paired)_un-mapped_reads_[1_trim_paired_R1]_(paired)_trimmed_(paired)_contig_573	OCV3_prime_c6884	98.05	1898	31	4	19	1911	1952	56	0	3295	OCV3_prime_c6884
1_trim_paired_R1_(paired)_un-mapped_reads_[1_trim_paired_R1]_(paired)_trimmed_(paired)_contig_574	OCV4_rep_c8798	90.52	211	9	5	3	206	2	208	5e-71	268	OCV4_rep_c8798
1_trim_paired_R1_(paired)_un-mapped_reads_[1_trim_paired_R1]_(paired)_trimmed_(paired)_contig_575	OCV3_prime_rep_c34311	96.99	299	9	0	13	311	633	335	9e-143	507	OCV3_prime_rep_c34311
1_trim_paired_R1_(paired)_un-mapped_reads_[1_trim_paired_R1]_(paired)_trimmed_(paired)_contig_576	OCV4_rep_c43341	99.04	104	1	0	1	104	1078	975	2e-46	187	OCV4_rep_c43341
1_trim_paired_R1_(paired)_un-mapped_reads_[1_trim_paired_R1]_(paired)_trimmed_(paired)_contig_577	OCV4_rep_c2435	87.87	536	31	14	11	522	1125	600	7e-171	601	OCV4_rep_c2435
1_trim_paired_R1_(paired)_un-mapped_reads_[1_trim_paired_R1]_(paired)_trimmed_(paired)_contig_578	OCV4_rep_c2435	95.1	592	29	0	1	592	14	605	0	963	OCV4_rep_c2435
1_trim_paired_R1_(paired)_un-mapped_reads_[1_trim_paired_R1]_(paired)_trimmed_(paired)_contig_579	Loc_1064_Tr_7/7_Conf_0.625_Len_3044	99.24	1058	8	0	827	1884	1476	419	0	1910	Loc_1064_Tr_7/7_Conf_0.625_Len_3044
1_trim_paired_R1_(paired)_un-mapped_reads_[1_trim_paired_R1]_(paired)_trimmed_(paired)_contig_581	OCV4_rep_c28890	95.05	323	10	1	1	317	721	399	1e-141	503	OCV4_rep_c28890
1_trim_paired_R1_(paired)_un-mapped_reads_[1_trim_paired_R1]_(paired)_trimmed_(paired)_contig_582	OCV4_rep_c2346	97.15	1581	42	3	22	1599	2883	1303	0	2678	OCV4_rep_c2346
1_trim_paired_R1_(paired)_un-mapped_reads_[1_trim_paired_R1]_(paired)_trimmed_(paired)_contig_583	Loc_6008_Tr_9/12_Conf_0.297_Len_1709	98.97	290	3	0	386	675	912	623	3e-146	520	Loc_6008_Tr_9/12_Conf_0.297_Len_1709
1_trim_paired_R1_(paired)_un-mapped_reads_[1_trim_paired_R1]_(paired)_trimmed_(paired)_contig_584	OCV4_rep_c20183	97.67	430	10	0	259	688	789	1218	0	739	OCV4_rep_c20183
1_trim_paired_R1_(paired)_un-mapped_reads_[1_trim_paired_R1]_(paired)_trimmed_(paired)_contig_585	Loc_12545_Tr_28/30_Conf_0.465_Len_3401	96.6	324	11	0	1	324	824	1147	3e-152	538	Loc_12545_Tr_28/30_Conf_0.465_Len_3401
1_trim_paired_R1_(paired)_un-mapped_reads_[1_trim_paired_R1]_(paired)_trimmed_(paired)_contig_586	Loc_25550_Tr_1/1_Conf_1.000_Len_543	95.83	551	7	2	100	648	543	7	0	876	Loc_25550_Tr_1/1_Conf_1.000_Len_543
1_trim_paired_R1_(paired)_un-mapped_reads_[1_trim_paired_R1]_(paired)_trimmed_(paired)_contig_587	OCV4_rep_c14302	98.89	1346	15	0	934	2279	1346	1	0	2407	OCV4_rep_c14302
1_trim_paired_R1_(paired)_un-mapped_reads_[1_trim_paired_R1]_(paired)_trimmed_(paired)_contig_588	OCV4_rep_c5888	98.18	1919	31	2	1	1915	2501	583	0	3347	OCV4_rep_c5888
1_trim_paired_R1_(paired)_un-mapped_reads_[1_trim_paired_R1]_(paired)_trimmed_(paired)_contig_590	Loc_7738_Tr_4/4_Conf_0.667_Len_2191	99.31	865	6	0	1	865	1548	684	0	1565	Loc_7738_Tr_4/4_Conf_0.667_Len_2191
1_trim_paired_R1_(paired)_un-mapped_reads_[1_trim_paired_R1]_(paired)_trimmed_(paired)_contig_591	Loc_9797_Tr_2/2_Conf_0.889_Len_1583	98.71	930	10	2	21	950	1	928	0	1650	Loc_9797_Tr_2/2_Conf_0.889_Len_1583
1_trim_paired_R1_(paired)_un-mapped_reads_[1_trim_paired_R1]_(paired)_trimmed_(paired)_contig_592	OCV4_rep_c43623	93.55	899	24	7	382	1263	1117	236	0	1315	OCV4_rep_c43623
1_trim_paired_R1_(paired)_un-mapped_reads_[1_trim_paired_R1]_(paired)_trimmed_(paired)_contig_593	OCV4_rep_c27109	98.87	1587	18	0	12	1598	1587	1	0	2832	OCV4_rep_c27109
1_trim_paired_R1_(paired)_un-mapped_reads_[1_trim_paired_R1]_(paired)_trimmed_(paired)_contig_595	OCV4_rep_c19600	94.95	396	13	3	1	389	715	320	7e-175	614	OCV4_rep_c19600
1_trim_paired_R1_(paired)_un-mapped_reads_[1_trim_paired_R1]_(paired)_trimmed_(paired)_contig_596	OCV4_rep_c28080	96.43	1821	55	5	111	1929	2351	539	0	3011	OCV4_rep_c28080
1_trim_paired_R1_(paired)_un-mapped_reads_[1_trim_paired_R1]_(paired)_trimmed_(paired)_contig_597	OCV4_rep_c16241	98.36	2872	36	5	254	3116	49	2918	0	5040	OCV4_rep_c16241
1_trim_paired_R1_(paired)_un-mapped_reads_[1_trim_paired_R1]_(paired)_trimmed_(paired)_contig_598	OCV4_rep_c30083	94.26	383	12	5	23	395	625	1007	9e-164	577	OCV4_rep_c30083
1_trim_paired_R1_(paired)_un-mapped_reads_[1_trim_paired_R1]_(paired)_trimmed_(paired)_contig_599	Loc_6284_Tr_4/5_Conf_0.800_Len_4642	97.8	1638	36	0	295	1932	569	2206	0	2826	Loc_6284_Tr_4/5_Conf_0.800_Len_4642
1_trim_paired_R1_(paired)_un-mapped_reads_[1_trim_paired_R1]_(paired)_trimmed_(paired)_contig_600	Loc_5642_Tr_8/14_Conf_0.628_Len_3626	97.3	74	2	0	1	74	1228	1155	1e-27	126	Loc_5642_Tr_8/14_Conf_0.628_Len_3626
1_trim_paired_R1_(paired)_un-mapped_reads_[1_trim_paired_R1]_(paired)_trimmed_(paired)_contig_601	OCV4_rep_c13352	99.28	2211	16	0	1067	3277	2482	272	0	3995	OCV4_rep_c13352
1_trim_paired_R1_(paired)_un-mapped_reads_[1_trim_paired_R1]_(paired)_trimmed_(paired)_contig_602	OCV4_rep_c3918	98.79	3563	43	0	1	3563	2773	6335	0	6349	OCV4_rep_c3918
1_trim_paired_R1_(paired)_un-mapped_reads_[1_trim_paired_R1]_(paired)_trimmed_(paired)_contig_603	OCV4_rep_c10616	94.2	1104	54	7	1	1095	2051	3153	0	1727	OCV4_rep_c10616
1_trim_paired_R1_(paired)_un-mapped_reads_[1_trim_paired_R1]_(paired)_trimmed_(paired)_contig_604	OCV4_rep_c14012	96.63	950	20	6	231	1175	4	946	0	1568	OCV4_rep_c14012
1_trim_paired_R1_(paired)_un-mapped_reads_[1_trim_paired_R1]_(paired)_trimmed_(paired)_contig_605	OCV3_prime_rep_c37297	94.62	390	10	4	4	382	476	87	9e-169	593	OCV3_prime_rep_c37297
1_trim_paired_R1_(paired)_un-mapped_reads_[1_trim_paired_R1]_(paired)_trimmed_(paired)_contig_606	OCV4_rep_c27992	91	1144	64	21	101	1210	1139	1	0	1530	OCV4_rep_c27992
1_trim_paired_R1_(paired)_un-mapped_reads_[1_trim_paired_R1]_(paired)_trimmed_(paired)_contig_608	OCV4_rep_c10171	98.49	1390	19	1	238	1627	1388	1	0	2459	OCV4_rep_c10171
1_trim_paired_R1_(paired)_un-mapped_reads_[1_trim_paired_R1]_(paired)_trimmed_(paired)_contig_609	Loc_10424_Tr_7/10_Conf_0.567_Len_7839	98.18	661	12	0	1	661	3650	4310	0	1155	Loc_10424_Tr_7/10_Conf_0.567_Len_7839
1_trim_paired_R1_(paired)_un-mapped_reads_[1_trim_paired_R1]_(paired)_trimmed_(paired)_contig_610	Loc_11262_Tr_2/11_Conf_0.447_Len_3381	86.76	725	74	12	362	1078	2250	1540	0	787	Loc_11262_Tr_2/11_Conf_0.447_Len_3381
1_trim_paired_R1_(paired)_un-mapped_reads_[1_trim_paired_R1]_(paired)_trimmed_(paired)_contig_611	OCV4_rep_c43313	98.3	766	10	2	303	1068	1	763	0	1339	OCV4_rep_c43313
1_trim_paired_R1_(paired)_un-mapped_reads_[1_trim_paired_R1]_(paired)_trimmed_(paired)_contig_613	Loc_56222_Tr_1/1_Conf_1.000_Len_2121	97.3	742	20	0	1	742	1371	2112	0	1260	Loc_56222_Tr_1/1_Conf_1.000_Len_2121
1_trim_paired_R1_(paired)_un-mapped_reads_[1_trim_paired_R1]_(paired)_trimmed_(paired)_contig_614	Loc_457_Tr_8/10_Conf_0.710_Len_4174	98.76	3222	34	2	11	3229	79	3297	0	5723	Loc_457_Tr_8/10_Conf_0.710_Len_4174
1_trim_paired_R1_(paired)_un-mapped_reads_[1_trim_paired_R1]_(paired)_trimmed_(paired)_contig_615	OCV4_rep_c2756	98.47	1696	21	2	538	2232	3427	1736	0	2988	OCV4_rep_c2756
1_trim_paired_R1_(paired)_un-mapped_reads_[1_trim_paired_R1]_(paired)_trimmed_(paired)_contig_616	Loc_6977_Tr_1/1_Conf_1.000_Len_1596	98.32	1014	15	2	6	1018	382	1394	0	1777	Loc_6977_Tr_1/1_Conf_1.000_Len_1596
1_trim_paired_R1_(paired)_un-mapped_reads_[1_trim_paired_R1]_(paired)_trimmed_(paired)_contig_617	OCV4_rep_c16099	98.02	2072	26	1	596	2667	684	2740	0	3587	OCV4_rep_c16099
1_trim_paired_R1_(paired)_un-mapped_reads_[1_trim_paired_R1]_(paired)_trimmed_(paired)_contig_618	OCV4_rep_c9965	95.93	663	14	2	1	663	657	8	0	1062	OCV4_rep_c9965
1_trim_paired_R1_(paired)_un-mapped_reads_[1_trim_paired_R1]_(paired)_trimmed_(paired)_contig_621	OCV4_rep_c7234	89.56	527	40	13	1	523	307	822	0	654	OCV4_rep_c7234
1_trim_paired_R1_(paired)_un-mapped_reads_[1_trim_paired_R1]_(paired)_trimmed_(paired)_contig_622	Loc_10310_Tr_1/1_Conf_1.000_Len_1265	94.01	367	13	6	618	976	808	1173	3e-154	547	Loc_10310_Tr_1/1_Conf_1.000_Len_1265
1_trim_paired_R1_(paired)_un-mapped_reads_[1_trim_paired_R1]_(paired)_trimmed_(paired)_contig_624	OCV4_rep_c19784	98.04	1890	35	2	31	1918	1975	86	0	3286	OCV4_rep_c19784
1_trim_paired_R1_(paired)_un-mapped_reads_[1_trim_paired_R1]_(paired)_trimmed_(paired)_contig_625	OCV4_rep_c46837	97.24	834	20	1	1300	2133	1939	1109	0	1413	OCV4_rep_c46837
1_trim_paired_R1_(paired)_un-mapped_reads_[1_trim_paired_R1]_(paired)_trimmed_(paired)_contig_626	OCV4_rep_c13733	99.78	907	2	0	661	1567	322	1228	0	1664	OCV4_rep_c13733
1_trim_paired_R1_(paired)_un-mapped_reads_[1_trim_paired_R1]_(paired)_trimmed_(paired)_contig_627	OCV4_rep_c6923	97.3	853	21	1	239	1091	2032	1182	0	1450	OCV4_rep_c6923
1_trim_paired_R1_(paired)_un-mapped_reads_[1_trim_paired_R1]_(paired)_trimmed_(paired)_contig_629	OCV4_rep_c27417	96.61	914	29	1	1	912	404	1317	0	1543	OCV4_rep_c27417
1_trim_paired_R1_(paired)_un-mapped_reads_[1_trim_paired_R1]_(paired)_trimmed_(paired)_contig_630	Loc_13185_Tr_14/15_Conf_0.391_Len_6064	95.12	1066	23	12	430	1493	2931	3969	0	1653	Loc_13185_Tr_14/15_Conf_0.391_Len_6064
1_trim_paired_R1_(paired)_un-mapped_reads_[1_trim_paired_R1]_(paired)_trimmed_(paired)_contig_631	OCV4_rep_c5470	97.89	427	6	3	1	424	1668	1242	0	739	OCV4_rep_c5470
1_trim_paired_R1_(paired)_un-mapped_reads_[1_trim_paired_R1]_(paired)_trimmed_(paired)_contig_632	OCV4_rep_c5470	95.54	1076	14	12	21	1078	1	1060	0	1692	OCV4_rep_c5470
1_trim_paired_R1_(paired)_un-mapped_reads_[1_trim_paired_R1]_(paired)_trimmed_(paired)_contig_633	OCV4_rep_c14445	98.55	1244	13	4	1	1242	8	1248	0	2194	OCV4_rep_c14445
1_trim_paired_R1_(paired)_un-mapped_reads_[1_trim_paired_R1]_(paired)_trimmed_(paired)_contig_634	OCV4_rep_c2545	99.26	2714	20	0	370	3083	3033	320	0	4902	OCV4_rep_c2545
1_trim_paired_R1_(paired)_un-mapped_reads_[1_trim_paired_R1]_(paired)_trimmed_(paired)_contig_635	OCV4_rep_c2545	94.52	730	27	7	41	762	3987	3263	0	1125	OCV4_rep_c2545
1_trim_paired_R1_(paired)_un-mapped_reads_[1_trim_paired_R1]_(paired)_trimmed_(paired)_contig_637	Loc_6918_Tr_2/3_Conf_0.375_Len_1639	95.1	449	20	2	1	449	133	579	0	706	Loc_6918_Tr_2/3_Conf_0.375_Len_1639
1_trim_paired_R1_(paired)_un-mapped_reads_[1_trim_paired_R1]_(paired)_trimmed_(paired)_contig_638	Loc_6918_Tr_1/3_Conf_0.625_Len_1562	96.46	452	15	1	129	580	446	896	0	745	Loc_6918_Tr_1/3_Conf_0.625_Len_1562
1_trim_paired_R1_(paired)_un-mapped_reads_[1_trim_paired_R1]_(paired)_trimmed_(paired)_contig_639	Loc_36603_Tr_2/3_Conf_0.429_Len_1824	97.57	329	8	0	1	329	1532	1204	6e-160	564	Loc_36603_Tr_2/3_Conf_0.429_Len_1824
1_trim_paired_R1_(paired)_un-mapped_reads_[1_trim_paired_R1]_(paired)_trimmed_(paired)_contig_640	OCV4_rep_c10163	95.81	906	27	5	329	1224	920	16	0	1463	OCV4_rep_c10163
1_trim_paired_R1_(paired)_un-mapped_reads_[1_trim_paired_R1]_(paired)_trimmed_(paired)_contig_641	OCV4_rep_c11538	97.07	1606	36	7	10	1606	2490	887	0	2695	OCV4_rep_c11538
1_trim_paired_R1_(paired)_un-mapped_reads_[1_trim_paired_R1]_(paired)_trimmed_(paired)_contig_642	OCV4_rep_c26416	97.21	2690	59	11	56	2729	3364	675	0	4575	OCV4_rep_c26416
1_trim_paired_R1_(paired)_un-mapped_reads_[1_trim_paired_R1]_(paired)_trimmed_(paired)_contig_643	Loc_2159_Tr_2/5_Conf_0.643_Len_1721	98.23	339	5	1	1	339	344	7	3e-168	592	Loc_2159_Tr_2/5_Conf_0.643_Len_1721
1_trim_paired_R1_(paired)_un-mapped_reads_[1_trim_paired_R1]_(paired)_trimmed_(paired)_contig_644	Loc_2159_Tr_3/5_Conf_0.643_Len_1665	95.91	391	12	2	3	389	417	27	2e-179	630	Loc_2159_Tr_3/5_Conf_0.643_Len_1665
1_trim_paired_R1_(paired)_un-mapped_reads_[1_trim_paired_R1]_(paired)_trimmed_(paired)_contig_645	Loc_3288_Tr_3/4_Conf_0.444_Len_2484	99	1103	11	0	554	1656	732	1834	0	1977	Loc_3288_Tr_3/4_Conf_0.444_Len_2484
1_trim_paired_R1_(paired)_un-mapped_reads_[1_trim_paired_R1]_(paired)_trimmed_(paired)_contig_646	OCV4_rep_c8414	98.02	1563	31	0	579	2141	2793	1231	0	2719	OCV4_rep_c8414
1_trim_paired_R1_(paired)_un-mapped_reads_[1_trim_paired_R1]_(paired)_trimmed_(paired)_contig_647	Loc_21153_Tr_13/20_Conf_0.271_Len_2007	90.79	369	29	4	1	367	1149	784	4e-137	488	Loc_21153_Tr_13/20_Conf_0.271_Len_2007
1_trim_paired_R1_(paired)_un-mapped_reads_[1_trim_paired_R1]_(paired)_trimmed_(paired)_contig_648	OCV4_rep_c14400	97.69	2292	53	0	1	2292	648	2939	0	3949	OCV4_rep_c14400
1_trim_paired_R1_(paired)_un-mapped_reads_[1_trim_paired_R1]_(paired)_trimmed_(paired)_contig_649	OCV4_rep_c46259	98.85	2862	29	2	1914	4775	931	3788	0	5099	OCV4_rep_c46259
1_trim_paired_R1_(paired)_un-mapped_reads_[1_trim_paired_R1]_(paired)_trimmed_(paired)_contig_650	OCV3_prime_rep_c45694	99.18	1225	7	3	1	1222	1295	71	0	2204	OCV3_prime_rep_c45694
1_trim_paired_R1_(paired)_un-mapped_reads_[1_trim_paired_R1]_(paired)_trimmed_(paired)_contig_651	Loc_20553_Tr_1/4_Conf_0.727_Len_1570	97.94	437	8	1	1	437	890	455	0	756	Loc_20553_Tr_1/4_Conf_0.727_Len_1570
1_trim_paired_R1_(paired)_un-mapped_reads_[1_trim_paired_R1]_(paired)_trimmed_(paired)_contig_652	OCV4_rep_c10389	98.59	1494	21	0	85	1578	1494	1	0	2647	OCV4_rep_c10389
1_trim_paired_R1_(paired)_un-mapped_reads_[1_trim_paired_R1]_(paired)_trimmed_(paired)_contig_653	OCV3_prime_rep_c43948	97.82	826	15	1	102	927	881	59	0	1424	OCV3_prime_rep_c43948
1_trim_paired_R1_(paired)_un-mapped_reads_[1_trim_paired_R1]_(paired)_trimmed_(paired)_contig_654	OCV4_rep_c15039	98.77	5927	73	0	5	5931	3597	9523	0	10541	OCV4_rep_c15039
1_trim_paired_R1_(paired)_un-mapped_reads_[1_trim_paired_R1]_(paired)_trimmed_(paired)_contig_655	OCV4_rep_c3672	97.04	2230	34	10	1	2215	2476	264	0	3731	OCV4_rep_c3672
1_trim_paired_R1_(paired)_un-mapped_reads_[1_trim_paired_R1]_(paired)_trimmed_(paired)_contig_656	OCV4_c63	80.9	89	11	6	3551	3636	6671	6756	2e-08	65.8	OCV4_c63
1_trim_paired_R1_(paired)_un-mapped_reads_[1_trim_paired_R1]_(paired)_trimmed_(paired)_contig_657	Loc_107150_Tr_1/1_Conf_1.000_Len_305	87.39	119	13	2	647	764	1	118	1e-30	135	Loc_107150_Tr_1/1_Conf_1.000_Len_305
1_trim_paired_R1_(paired)_un-mapped_reads_[1_trim_paired_R1]_(paired)_trimmed_(paired)_contig_658	OCV4_rep_c16113	99.15	705	6	0	284	988	2024	1320	0	1269	OCV4_rep_c16113
1_trim_paired_R1_(paired)_un-mapped_reads_[1_trim_paired_R1]_(paired)_trimmed_(paired)_contig_659	OCV4_rep_c16988	98.85	784	9	0	743	1526	1859	2642	0	1400	OCV4_rep_c16988
1_trim_paired_R1_(paired)_un-mapped_reads_[1_trim_paired_R1]_(paired)_trimmed_(paired)_contig_660	Loc_9085_Tr_7/8_Conf_0.185_Len_1336	95.85	771	20	2	539	1309	1189	431	0	1236	Loc_9085_Tr_7/8_Conf_0.185_Len_1336
1_trim_paired_R1_(paired)_un-mapped_reads_[1_trim_paired_R1]_(paired)_trimmed_(paired)_contig_661	OCV4_rep_c3306	90.8	413	19	5	482	878	12880	12471	1e-150	534	OCV4_rep_c3306
1_trim_paired_R1_(paired)_un-mapped_reads_[1_trim_paired_R1]_(paired)_trimmed_(paired)_contig_662	OCV4_rep_c27695	97.75	1821	32	2	235	2055	1813	2	0	3129	OCV4_rep_c27695
1_trim_paired_R1_(paired)_un-mapped_reads_[1_trim_paired_R1]_(paired)_trimmed_(paired)_contig_663	OCV4_rep_c43191	98.19	1994	31	4	1	1994	237	2225	0	3478	OCV4_rep_c43191
1_trim_paired_R1_(paired)_un-mapped_reads_[1_trim_paired_R1]_(paired)_trimmed_(paired)_contig_664	OCV4_rep_c10525	95.77	1065	43	2	1	1065	1609	547	0	1731	OCV4_rep_c10525
1_trim_paired_R1_(paired)_un-mapped_reads_[1_trim_paired_R1]_(paired)_trimmed_(paired)_contig_665	OCV4_rep_c13960	96.4	250	8	1	1	250	856	608	9e-113	411	OCV4_rep_c13960
1_trim_paired_R1_(paired)_un-mapped_reads_[1_trim_paired_R1]_(paired)_trimmed_(paired)_contig_666	OCV4_rep_c43084	98.18	165	3	0	1	165	7	171	1e-77	291	OCV4_rep_c43084
1_trim_paired_R1_(paired)_un-mapped_reads_[1_trim_paired_R1]_(paired)_trimmed_(paired)_contig_667	OCV4_rep_c19386	99.01	506	5	0	1	506	545	1050	0	907	OCV4_rep_c19386
1_trim_paired_R1_(paired)_un-mapped_reads_[1_trim_paired_R1]_(paired)_trimmed_(paired)_contig_668	OCV4_rep_c27653	98.14	539	10	0	1	539	891	353	0	946	OCV4_rep_c27653
1_trim_paired_R1_(paired)_un-mapped_reads_[1_trim_paired_R1]_(paired)_trimmed_(paired)_contig_669	OCV4_rep_c21239	99.21	2034	14	2	18	2050	2923	891	0	3668	OCV4_rep_c21239
1_trim_paired_R1_(paired)_un-mapped_reads_[1_trim_paired_R1]_(paired)_trimmed_(paired)_contig_671	OCV4_rep_c3445	90.29	659	58	5	4	659	578	1233	0	896	OCV4_rep_c3445
1_trim_paired_R1_(paired)_un-mapped_reads_[1_trim_paired_R1]_(paired)_trimmed_(paired)_contig_672	OCV4_rep_c3445	92.55	577	43	0	1	577	360	936	0	828	OCV4_rep_c3445
1_trim_paired_R1_(paired)_un-mapped_reads_[1_trim_paired_R1]_(paired)_trimmed_(paired)_contig_673	OCV4_rep_c9599	97.62	3313	38	10	537	3823	3322	25	0	5650	OCV4_rep_c9599
1_trim_paired_R1_(paired)_un-mapped_reads_[1_trim_paired_R1]_(paired)_trimmed_(paired)_contig_674	OCV4_rep_c5230	98.46	2210	33	1	1	2210	2459	251	0	3904	OCV4_rep_c5230
1_trim_paired_R1_(paired)_un-mapped_reads_[1_trim_paired_R1]_(paired)_trimmed_(paired)_contig_675	OCV4_rep_c26357	97.55	3592	70	5	70	3643	5	3596	0	6144	OCV4_rep_c26357
1_trim_paired_R1_(paired)_un-mapped_reads_[1_trim_paired_R1]_(paired)_trimmed_(paired)_contig_676	OCV3_prime_c8845	96.79	561	15	1	443	1000	1	561	0	933	OCV3_prime_c8845
1_trim_paired_R1_(paired)_un-mapped_reads_[1_trim_paired_R1]_(paired)_trimmed_(paired)_contig_677	OCV4_rep_c3516	98.77	1386	15	2	483	1867	1680	296	0	2470	OCV4_rep_c3516
1_trim_paired_R1_(paired)_un-mapped_reads_[1_trim_paired_R1]_(paired)_trimmed_(paired)_contig_678	OCV4_rep_c1580	94.28	2184	54	17	180	2322	509	2662	0	3286	OCV4_rep_c1580
1_trim_paired_R1_(paired)_un-mapped_reads_[1_trim_paired_R1]_(paired)_trimmed_(paired)_contig_680	OCV4_rep_c5217	97.36	833	19	1	1	833	261	1090	0	1419	OCV4_rep_c5217
1_trim_paired_R1_(paired)_un-mapped_reads_[1_trim_paired_R1]_(paired)_trimmed_(paired)_contig_681	OCV4_rep_c189	95.09	1671	38	13	4	1638	2006	344	0	2593	OCV4_rep_c189
1_trim_paired_R1_(paired)_un-mapped_reads_[1_trim_paired_R1]_(paired)_trimmed_(paired)_contig_682	Loc_6017_Tr_1/2_Conf_0.750_Len_1551	98.11	954	6	2	108	1049	1551	598	0	1652	Loc_6017_Tr_1/2_Conf_0.750_Len_1551
1_trim_paired_R1_(paired)_un-mapped_reads_[1_trim_paired_R1]_(paired)_trimmed_(paired)_contig_683	OCV4_rep_c44064	98.65	5568	72	1	376	5943	5565	1	0	9864	OCV4_rep_c44064
1_trim_paired_R1_(paired)_un-mapped_reads_[1_trim_paired_R1]_(paired)_trimmed_(paired)_contig_684	OCV4_c10780	98.14	1290	23	1	49	1337	1298	9	0	2248	OCV4_c10780
1_trim_paired_R1_(paired)_un-mapped_reads_[1_trim_paired_R1]_(paired)_trimmed_(paired)_contig_685	OCV3_prime_rep_c65269	97.74	1240	21	5	13	1250	41	1275	0	2128	OCV3_prime_rep_c65269
1_trim_paired_R1_(paired)_un-mapped_reads_[1_trim_paired_R1]_(paired)_trimmed_(paired)_contig_686	OCV4_rep_c9342	98.64	809	11	0	528	1336	1104	296	0	1434	OCV4_rep_c9342
1_trim_paired_R1_(paired)_un-mapped_reads_[1_trim_paired_R1]_(paired)_trimmed_(paired)_contig_687	OCV4_rep_c600	94.67	244	12	1	67	310	3365	3123	2e-105	383	OCV4_rep_c600
1_trim_paired_R1_(paired)_un-mapped_reads_[1_trim_paired_R1]_(paired)_trimmed_(paired)_contig_688	OCV3_prime_rep_c65764	87.12	326	21	9	1	305	471	146	2e-96	353	OCV3_prime_rep_c65764
1_trim_paired_R1_(paired)_un-mapped_reads_[1_trim_paired_R1]_(paired)_trimmed_(paired)_contig_689	Loc_225_Tr_8/10_Conf_0.379_Len_1320	94.76	725	22	7	1	713	568	1288	0	1114	Loc_225_Tr_8/10_Conf_0.379_Len_1320
1_trim_paired_R1_(paired)_un-mapped_reads_[1_trim_paired_R1]_(paired)_trimmed_(paired)_contig_691	Loc_23932_Tr_7/7_Conf_0.526_Len_2091	98.47	1307	19	1	1	1307	2068	763	0	2302	Loc_23932_Tr_7/7_Conf_0.526_Len_2091
1_trim_paired_R1_(paired)_un-mapped_reads_[1_trim_paired_R1]_(paired)_trimmed_(paired)_contig_692	Loc_2684_Tr_6/7_Conf_0.481_Len_3988	99.02	408	4	0	1	408	832	425	0	732	Loc_2684_Tr_6/7_Conf_0.481_Len_3988
1_trim_paired_R1_(paired)_un-mapped_reads_[1_trim_paired_R1]_(paired)_trimmed_(paired)_contig_693	OCV4_rep_c33356	97.43	545	14	0	287	831	576	1120	0	929	OCV4_rep_c33356
1_trim_paired_R1_(paired)_un-mapped_reads_[1_trim_paired_R1]_(paired)_trimmed_(paired)_contig_694	Loc_3014_Tr_10/10_Conf_0.536_Len_4372	96.52	2384	68	8	1	2374	3260	882	0	3928	Loc_3014_Tr_10/10_Conf_0.536_Len_4372
1_trim_paired_R1_(paired)_un-mapped_reads_[1_trim_paired_R1]_(paired)_trimmed_(paired)_contig_695	Loc_1880_Tr_8/9_Conf_0.429_Len_2405	99.29	422	3	0	1	422	1773	2194	0	763	Loc_1880_Tr_8/9_Conf_0.429_Len_2405
1_trim_paired_R1_(paired)_un-mapped_reads_[1_trim_paired_R1]_(paired)_trimmed_(paired)_contig_696	OCV4_rep_c6424	97.24	3479	72	11	614	4081	4767	1302	0	5875	OCV4_rep_c6424
1_trim_paired_R1_(paired)_un-mapped_reads_[1_trim_paired_R1]_(paired)_trimmed_(paired)_contig_697	OCV4_rep_c26393	99.15	352	3	0	1	352	1242	891	2e-180	634	OCV4_rep_c26393
1_trim_paired_R1_(paired)_un-mapped_reads_[1_trim_paired_R1]_(paired)_trimmed_(paired)_contig_698	OCV4_rep_c9606	97.32	559	15	0	106	664	1122	564	0	953	OCV4_rep_c9606
1_trim_paired_R1_(paired)_un-mapped_reads_[1_trim_paired_R1]_(paired)_trimmed_(paired)_contig_699	Loc_17627_Tr_2/10_Conf_0.395_Len_2351	96.75	123	3	1	1	123	220	99	3e-51	204	Loc_17627_Tr_2/10_Conf_0.395_Len_2351
1_trim_paired_R1_(paired)_un-mapped_reads_[1_trim_paired_R1]_(paired)_trimmed_(paired)_contig_700	OCV4_rep_c7232	95.19	2539	91	14	404	2922	2613	86	0	4076	OCV4_rep_c7232
1_trim_paired_R1_(paired)_un-mapped_reads_[1_trim_paired_R1]_(paired)_trimmed_(paired)_contig_701	OCV4_rep_c6099	97.73	1366	29	2	1	1364	313	1678	0	2351	OCV4_rep_c6099
1_trim_paired_R1_(paired)_un-mapped_reads_[1_trim_paired_R1]_(paired)_trimmed_(paired)_contig_702	OCV4_rep_c1815	98.03	1421	25	3	1	1420	431	1849	0	2468	OCV4_rep_c1815
1_trim_paired_R1_(paired)_un-mapped_reads_[1_trim_paired_R1]_(paired)_trimmed_(paired)_contig_703	OCV4_rep_c23476	98.68	1061	10	3	147	1203	411	1471	0	1881	OCV4_rep_c23476
1_trim_paired_R1_(paired)_un-mapped_reads_[1_trim_paired_R1]_(paired)_trimmed_(paired)_contig_704	OCV4_rep_c25825	96.76	1481	47	1	1	1480	2192	712	0	2470	OCV4_rep_c25825
1_trim_paired_R1_(paired)_un-mapped_reads_[1_trim_paired_R1]_(paired)_trimmed_(paired)_contig_705	Loc_1472_Tr_3/4_Conf_0.727_Len_2112	97.86	420	9	0	1	420	389	808	0	726	Loc_1472_Tr_3/4_Conf_0.727_Len_2112
1_trim_paired_R1_(paired)_un-mapped_reads_[1_trim_paired_R1]_(paired)_trimmed_(paired)_contig_706	Loc_10077_Tr_9/11_Conf_0.500_Len_3091	99.08	1193	10	1	750	1941	1230	38	0	2141	Loc_10077_Tr_9/11_Conf_0.500_Len_3091
1_trim_paired_R1_(paired)_un-mapped_reads_[1_trim_paired_R1]_(paired)_trimmed_(paired)_contig_707	OCV4_c19624	95.31	703	16	4	28	720	1	696	0	1101	OCV4_c19624
1_trim_paired_R1_(paired)_un-mapped_reads_[1_trim_paired_R1]_(paired)_trimmed_(paired)_contig_708	Loc_13531_Tr_1/1_Conf_1.000_Len_1734	97.48	753	16	2	1	751	1470	719	0	1282	Loc_13531_Tr_1/1_Conf_1.000_Len_1734
1_trim_paired_R1_(paired)_un-mapped_reads_[1_trim_paired_R1]_(paired)_trimmed_(paired)_contig_709	OCV4_rep_c3880	96.75	123	4	0	1794	1916	189	67	3e-51	206	OCV4_rep_c3880
1_trim_paired_R1_(paired)_un-mapped_reads_[1_trim_paired_R1]_(paired)_trimmed_(paired)_contig_710	OCV4_rep_c1467	97.9	1572	31	2	75	1645	7845	6275	0	2723	OCV4_rep_c1467
1_trim_paired_R1_(paired)_un-mapped_reads_[1_trim_paired_R1]_(paired)_trimmed_(paired)_contig_711	OCV4_rep_c22319	98.21	1735	24	3	1166	2899	1828	100	0	3025	OCV4_rep_c22319
1_trim_paired_R1_(paired)_un-mapped_reads_[1_trim_paired_R1]_(paired)_trimmed_(paired)_contig_712	Loc_9500_Tr_3/3_Conf_0.800_Len_3143	97.74	2659	50	3	2	2653	2944	289	0	4569	Loc_9500_Tr_3/3_Conf_0.800_Len_3143
1_trim_paired_R1_(paired)_un-mapped_reads_[1_trim_paired_R1]_(paired)_trimmed_(paired)_contig_713	Loc_9451_Tr_4/4_Conf_0.643_Len_2724	97.82	2704	50	3	3225	5924	2724	26	0	4658	Loc_9451_Tr_4/4_Conf_0.643_Len_2724
1_trim_paired_R1_(paired)_un-mapped_reads_[1_trim_paired_R1]_(paired)_trimmed_(paired)_contig_714	OCV4_rep_c6542	97.81	2190	34	5	780	2965	713	2892	0	3766	OCV4_rep_c6542
1_trim_paired_R1_(paired)_un-mapped_reads_[1_trim_paired_R1]_(paired)_trimmed_(paired)_contig_715	Loc_11416_Tr_4/5_Conf_0.706_Len_3004	90.83	120	11	0	301	420	1416	1535	1e-38	161	Loc_11416_Tr_4/5_Conf_0.706_Len_3004
1_trim_paired_R1_(paired)_un-mapped_reads_[1_trim_paired_R1]_(paired)_trimmed_(paired)_contig_717	OCV4_rep_c3691	97.24	2430	53	7	1	2420	3810	1385	0	4128	OCV4_rep_c3691
1_trim_paired_R1_(paired)_un-mapped_reads_[1_trim_paired_R1]_(paired)_trimmed_(paired)_contig_718	Loc_12263_Tr_3/4_Conf_0.800_Len_2883	99.13	1270	11	0	1027	2296	1270	1	0	2285	Loc_12263_Tr_3/4_Conf_0.800_Len_2883
1_trim_paired_R1_(paired)_un-mapped_reads_[1_trim_paired_R1]_(paired)_trimmed_(paired)_contig_719	Loc_10083_Tr_1/4_Conf_0.692_Len_2032	97.39	575	6	2	517	1082	1262	688	0	970	Loc_10083_Tr_1/4_Conf_0.692_Len_2032
1_trim_paired_R1_(paired)_un-mapped_reads_[1_trim_paired_R1]_(paired)_trimmed_(paired)_contig_720	Loc_119340_Tr_1/1_Conf_1.000_Len_174	91.12	169	15	0	884	1052	5	173	1e-58	230	Loc_119340_Tr_1/1_Conf_1.000_Len_174
1_trim_paired_R1_(paired)_un-mapped_reads_[1_trim_paired_R1]_(paired)_trimmed_(paired)_contig_721	OCV4_rep_c12035	98.27	1442	19	2	1	1442	411	1846	0	2521	OCV4_rep_c12035
1_trim_paired_R1_(paired)_un-mapped_reads_[1_trim_paired_R1]_(paired)_trimmed_(paired)_contig_722	Loc_9590_Tr_2/4_Conf_0.667_Len_1238	97.5	1041	15	5	1	1040	1169	139	0	1768	Loc_9590_Tr_2/4_Conf_0.667_Len_1238
1_trim_paired_R1_(paired)_un-mapped_reads_[1_trim_paired_R1]_(paired)_trimmed_(paired)_contig_723	OCV4_rep_c164	98.95	380	4	0	1	380	3320	2941	0	684	OCV4_rep_c164
1_trim_paired_R1_(paired)_un-mapped_reads_[1_trim_paired_R1]_(paired)_trimmed_(paired)_contig_724	OCV4_c44683	96.06	1015	39	1	1	1015	1185	172	0	1652	OCV4_c44683
1_trim_paired_R1_(paired)_un-mapped_reads_[1_trim_paired_R1]_(paired)_trimmed_(paired)_contig_725	Loc_13155_Tr_4/6_Conf_0.250_Len_1091	95.62	457	15	2	1	452	457	913	0	728	Loc_13155_Tr_4/6_Conf_0.250_Len_1091
1_trim_paired_R1_(paired)_un-mapped_reads_[1_trim_paired_R1]_(paired)_trimmed_(paired)_contig_726	Loc_4814_Tr_9/11_Conf_0.390_Len_3158	86.67	1103	110	21	1005	2102	3158	2088	0	1188	Loc_4814_Tr_9/11_Conf_0.390_Len_3158
1_trim_paired_R1_(paired)_un-mapped_reads_[1_trim_paired_R1]_(paired)_trimmed_(paired)_contig_727	OCV4_rep_c35176	97.89	568	12	0	1	568	1557	2124	0	983	OCV4_rep_c35176
1_trim_paired_R1_(paired)_un-mapped_reads_[1_trim_paired_R1]_(paired)_trimmed_(paired)_contig_728	OCV4_rep_c4495	98.17	1581	26	2	914	2493	1808	230	0	2761	OCV4_rep_c4495
1_trim_paired_R1_(paired)_un-mapped_reads_[1_trim_paired_R1]_(paired)_trimmed_(paired)_contig_729	OCV4_rep_c27116	98.51	1683	21	2	506	2187	10	1689	0	2972	OCV4_rep_c27116
1_trim_paired_R1_(paired)_un-mapped_reads_[1_trim_paired_R1]_(paired)_trimmed_(paired)_contig_730	OCV4_rep_c925	97.96	2546	31	3	194	2736	3216	689	0	4394	OCV4_rep_c925
1_trim_paired_R1_(paired)_un-mapped_reads_[1_trim_paired_R1]_(paired)_trimmed_(paired)_contig_731	Loc_13953_Tr_1/4_Conf_0.600_Len_1330	97.53	768	16	1	65	829	1137	370	0	1310	Loc_13953_Tr_1/4_Conf_0.600_Len_1330
1_trim_paired_R1_(paired)_un-mapped_reads_[1_trim_paired_R1]_(paired)_trimmed_(paired)_contig_733	OCV4_rep_c12399	95.88	995	13	13	457	1423	1556	562	0	1587	OCV4_rep_c12399
1_trim_paired_R1_(paired)_un-mapped_reads_[1_trim_paired_R1]_(paired)_trimmed_(paired)_contig_734	OCV4_rep_c27993	96.92	746	18	2	4	745	1	745	0	1256	OCV4_rep_c27993
1_trim_paired_R1_(paired)_un-mapped_reads_[1_trim_paired_R1]_(paired)_trimmed_(paired)_contig_735	Loc_17694_Tr_1/3_Conf_0.714_Len_4223	98.41	2325	37	0	33	2357	41	2365	0	4089	Loc_17694_Tr_1/3_Conf_0.714_Len_4223
1_trim_paired_R1_(paired)_un-mapped_reads_[1_trim_paired_R1]_(paired)_trimmed_(paired)_contig_736	OCV4_rep_c18378	97.87	6343	103	13	1	6332	432	6753	0	10940	OCV4_rep_c18378
1_trim_paired_R1_(paired)_un-mapped_reads_[1_trim_paired_R1]_(paired)_trimmed_(paired)_contig_737	OCV4_rep_c40829	97.55	3922	75	11	24	3938	3323	7230	0	6691	OCV4_rep_c40829
1_trim_paired_R1_(paired)_un-mapped_reads_[1_trim_paired_R1]_(paired)_trimmed_(paired)_contig_739	Loc_13184_Tr_1/4_Conf_0.733_Len_2002	99.27	1640	9	1	18	1654	1986	347	0	2959	Loc_13184_Tr_1/4_Conf_0.733_Len_2002
1_trim_paired_R1_(paired)_un-mapped_reads_[1_trim_paired_R1]_(paired)_trimmed_(paired)_contig_740	OCV4_rep_c27563	97.78	1984	41	2	3	1986	48	2028	0	3428	OCV4_rep_c27563
1_trim_paired_R1_(paired)_un-mapped_reads_[1_trim_paired_R1]_(paired)_trimmed_(paired)_contig_741	Loc_8786_Tr_6/9_Conf_0.440_Len_2609	93.56	1133	40	10	137	1250	2	1120	0	1657	Loc_8786_Tr_6/9_Conf_0.440_Len_2609
1_trim_paired_R1_(paired)_un-mapped_reads_[1_trim_paired_R1]_(paired)_trimmed_(paired)_contig_742	OCV4_rep_c17845	95.61	1505	49	8	137	1628	1975	475	0	2399	OCV4_rep_c17845
1_trim_paired_R1_(paired)_un-mapped_reads_[1_trim_paired_R1]_(paired)_trimmed_(paired)_contig_743	Loc_13092_Tr_3/6_Conf_0.667_Len_4579	98.22	4337	51	6	1355	5665	4422	86	0	7559	Loc_13092_Tr_3/6_Conf_0.667_Len_4579
1_trim_paired_R1_(paired)_un-mapped_reads_[1_trim_paired_R1]_(paired)_trimmed_(paired)_contig_745	OCV4_rep_c13452	81.96	1142	185	17	7	1137	1422	291	0	981	OCV4_rep_c13452
1_trim_paired_R1_(paired)_un-mapped_reads_[1_trim_paired_R1]_(paired)_trimmed_(paired)_contig_746	OCV4_rep_c13452	83.65	1413	197	25	106	1498	1638	240	0	1347	OCV4_rep_c13452
1_trim_paired_R1_(paired)_un-mapped_reads_[1_trim_paired_R1]_(paired)_trimmed_(paired)_contig_747	OCV4_rep_c9264	98.38	433	7	0	1	433	584	152	0	761	OCV4_rep_c9264
1_trim_paired_R1_(paired)_un-mapped_reads_[1_trim_paired_R1]_(paired)_trimmed_(paired)_contig_748	OCV4_rep_c6280	98.44	1414	14	3	252	1662	949	2357	0	2484	OCV4_rep_c6280
1_trim_paired_R1_(paired)_un-mapped_reads_[1_trim_paired_R1]_(paired)_trimmed_(paired)_contig_749	OCV4_rep_c47829	93.78	209	13	0	394	602	1302	1510	4e-89	329	OCV4_rep_c47829
1_trim_paired_R1_(paired)_un-mapped_reads_[1_trim_paired_R1]_(paired)_trimmed_(paired)_contig_750	OCV4_rep_c2582	97.52	1128	22	4	1	1125	3210	2086	0	1934	OCV4_rep_c2582
1_trim_paired_R1_(paired)_un-mapped_reads_[1_trim_paired_R1]_(paired)_trimmed_(paired)_contig_751	OCV3_prime_c9374	96.43	392	14	0	1717	2108	1001	610	0	647	OCV3_prime_c9374
1_trim_paired_R1_(paired)_un-mapped_reads_[1_trim_paired_R1]_(paired)_trimmed_(paired)_contig_752	OCV4_c37416	97.82	1560	34	0	439	1998	365	1924	0	2704	OCV4_c37416
1_trim_paired_R1_(paired)_un-mapped_reads_[1_trim_paired_R1]_(paired)_trimmed_(paired)_contig_753	OCV4_rep_c5239	90.25	236	14	6	195	428	229	1	2e-81	303	OCV4_rep_c5239
1_trim_paired_R1_(paired)_un-mapped_reads_[1_trim_paired_R1]_(paired)_trimmed_(paired)_contig_754	OCV4_rep_c22331	97.23	1334	25	5	1	1331	1658	334	0	2250	OCV4_rep_c22331
1_trim_paired_R1_(paired)_un-mapped_reads_[1_trim_paired_R1]_(paired)_trimmed_(paired)_contig_755	Loc_12653_Tr_5/8_Conf_0.548_Len_1408	87.94	854	72	15	430	1272	533	1366	0	1009	Loc_12653_Tr_5/8_Conf_0.548_Len_1408
1_trim_paired_R1_(paired)_un-mapped_reads_[1_trim_paired_R1]_(paired)_trimmed_(paired)_contig_756	OCV3_prime_c17511	98.88	1245	11	2	16	1257	4	1248	0	2218	OCV3_prime_c17511
1_trim_paired_R1_(paired)_un-mapped_reads_[1_trim_paired_R1]_(paired)_trimmed_(paired)_contig_758	OCV4_rep_c3930	96.25	907	26	3	47	949	486	1388	0	1485	OCV4_rep_c3930
1_trim_paired_R1_(paired)_un-mapped_reads_[1_trim_paired_R1]_(paired)_trimmed_(paired)_contig_759	Loc_16690_Tr_5/6_Conf_0.529_Len_4843	97.02	1141	21	3	1	1128	284	1424	0	1906	Loc_16690_Tr_5/6_Conf_0.529_Len_4843
1_trim_paired_R1_(paired)_un-mapped_reads_[1_trim_paired_R1]_(paired)_trimmed_(paired)_contig_760	Loc_115515_Tr_1/3_Conf_0.500_Len_1506	98.36	488	8	0	720	1207	1107	620	0	857	Loc_115515_Tr_1/3_Conf_0.500_Len_1506
1_trim_paired_R1_(paired)_un-mapped_reads_[1_trim_paired_R1]_(paired)_trimmed_(paired)_contig_761	OCV4_rep_c10477	98.45	5499	79	3	1	5493	7004	1506	0	9679	OCV4_rep_c10477
1_trim_paired_R1_(paired)_un-mapped_reads_[1_trim_paired_R1]_(paired)_trimmed_(paired)_contig_762	Loc_373_Tr_8/9_Conf_0.364_Len_3566	98.31	1422	21	2	143	1563	3565	2146	0	2490	Loc_373_Tr_8/9_Conf_0.364_Len_3566
1_trim_paired_R1_(paired)_un-mapped_reads_[1_trim_paired_R1]_(paired)_trimmed_(paired)_contig_763	OCV4_rep_c29041	96.92	1460	37	5	108	1565	73	1526	0	2442	OCV4_rep_c29041
1_trim_paired_R1_(paired)_un-mapped_reads_[1_trim_paired_R1]_(paired)_trimmed_(paired)_contig_764	Loc_1983_Tr_4/5_Conf_0.333_Len_1590	97.06	579	17	0	2	580	1210	632	0	976	Loc_1983_Tr_4/5_Conf_0.333_Len_1590
1_trim_paired_R1_(paired)_un-mapped_reads_[1_trim_paired_R1]_(paired)_trimmed_(paired)_contig_765	Loc_14090_Tr_5/10_Conf_0.333_Len_2095	98.71	699	7	1	776	1472	699	1	0	1240	Loc_14090_Tr_5/10_Conf_0.333_Len_2095
1_trim_paired_R1_(paired)_un-mapped_reads_[1_trim_paired_R1]_(paired)_trimmed_(paired)_contig_766	OCV4_rep_c3656	96.55	841	13	2	10	834	907	67	0	1378	OCV4_rep_c3656
1_trim_paired_R1_(paired)_un-mapped_reads_[1_trim_paired_R1]_(paired)_trimmed_(paired)_contig_767	OCV3_prime_rep_c38954	97.51	682	9	2	83	756	769	88	0	1158	OCV3_prime_rep_c38954
1_trim_paired_R1_(paired)_un-mapped_reads_[1_trim_paired_R1]_(paired)_trimmed_(paired)_contig_768	OCV3_prime_c1351	96.75	924	19	1	21	944	1325	413	0	1530	OCV3_prime_c1351
1_trim_paired_R1_(paired)_un-mapped_reads_[1_trim_paired_R1]_(paired)_trimmed_(paired)_contig_769	OCV4_rep_c1202	97.4	1766	42	2	1057	2819	2203	439	0	3024	OCV4_rep_c1202
1_trim_paired_R1_(paired)_un-mapped_reads_[1_trim_paired_R1]_(paired)_trimmed_(paired)_contig_771	OCV4_rep_c45636	98.59	566	8	0	1823	2388	805	240	0	1002	OCV4_rep_c45636
1_trim_paired_R1_(paired)_un-mapped_reads_[1_trim_paired_R1]_(paired)_trimmed_(paired)_contig_772	OCV4_rep_c11999	98.09	1935	34	2	77	2008	35	1969	0	3389	OCV4_rep_c11999
1_trim_paired_R1_(paired)_un-mapped_reads_[1_trim_paired_R1]_(paired)_trimmed_(paired)_contig_773	OCV4_rep_c41183	98.6	1359	19	0	155	1513	1436	78	0	2407	OCV4_rep_c41183
1_trim_paired_R1_(paired)_un-mapped_reads_[1_trim_paired_R1]_(paired)_trimmed_(paired)_contig_774	OCV4_rep_c3222	96.74	1991	38	11	1	1969	2022	37	0	3299	OCV4_rep_c3222
1_trim_paired_R1_(paired)_un-mapped_reads_[1_trim_paired_R1]_(paired)_trimmed_(paired)_contig_775	OCV4_rep_c12339	97.44	664	17	0	471	1134	1744	1081	0	1134	OCV4_rep_c12339
1_trim_paired_R1_(paired)_un-mapped_reads_[1_trim_paired_R1]_(paired)_trimmed_(paired)_contig_776	OCV4_c14720	96.27	1020	26	7	159	1172	1014	1	0	1674	OCV4_c14720
1_trim_paired_R1_(paired)_un-mapped_reads_[1_trim_paired_R1]_(paired)_trimmed_(paired)_contig_777	OCV4_rep_c4167	97.52	1451	29	5	4	1454	2158	715	0	2494	OCV4_rep_c4167
1_trim_paired_R1_(paired)_un-mapped_reads_[1_trim_paired_R1]_(paired)_trimmed_(paired)_contig_778	Loc_28461_Tr_2/3_Conf_0.714_Len_950	96.92	520	5	1	1	509	10	529	0	861	Loc_28461_Tr_2/3_Conf_0.714_Len_950
1_trim_paired_R1_(paired)_un-mapped_reads_[1_trim_paired_R1]_(paired)_trimmed_(paired)_contig_779	OCV4_rep_c37960	90	360	22	6	1	347	1014	1372	2e-126	453	OCV4_rep_c37960
1_trim_paired_R1_(paired)_un-mapped_reads_[1_trim_paired_R1]_(paired)_trimmed_(paired)_contig_780	OCV3_prime_rep_c26827	98.57	697	5	1	349	1040	899	203	0	1227	OCV3_prime_rep_c26827
1_trim_paired_R1_(paired)_un-mapped_reads_[1_trim_paired_R1]_(paired)_trimmed_(paired)_contig_781	OCV4_rep_c26541	98.73	632	8	0	608	1239	692	61	0	1123	OCV4_rep_c26541
1_trim_paired_R1_(paired)_un-mapped_reads_[1_trim_paired_R1]_(paired)_trimmed_(paired)_contig_782	OCV4_rep_c178	96.39	1912	61	5	226	2130	1960	50	0	3182	OCV4_rep_c178
1_trim_paired_R1_(paired)_un-mapped_reads_[1_trim_paired_R1]_(paired)_trimmed_(paired)_contig_783	OCV4_c27340	96.59	528	18	0	468	995	312	839	0	876	OCV4_c27340
1_trim_paired_R1_(paired)_un-mapped_reads_[1_trim_paired_R1]_(paired)_trimmed_(paired)_contig_784	OCV4_rep_c3851	98.86	1227	14	0	1	1227	1848	622	0	2194	OCV4_rep_c3851
1_trim_paired_R1_(paired)_un-mapped_reads_[1_trim_paired_R1]_(paired)_trimmed_(paired)_contig_785	OCV4_rep_c3483	98.6	1853	25	1	1	1853	1852	1	0	3286	OCV4_rep_c3483
1_trim_paired_R1_(paired)_un-mapped_reads_[1_trim_paired_R1]_(paired)_trimmed_(paired)_contig_786	OCV4_rep_c10020	93.21	1060	49	13	13	1059	1050	1	0	1544	OCV4_rep_c10020
1_trim_paired_R1_(paired)_un-mapped_reads_[1_trim_paired_R1]_(paired)_trimmed_(paired)_contig_787	OCV4_rep_c26579	96.77	1919	48	3	41	1945	112	2030	0	3240	OCV4_rep_c26579
1_trim_paired_R1_(paired)_un-mapped_reads_[1_trim_paired_R1]_(paired)_trimmed_(paired)_contig_789	OCV4_rep_c6795	97.84	1850	35	3	968	2816	1860	15	0	3190	OCV4_rep_c6795
1_trim_paired_R1_(paired)_un-mapped_reads_[1_trim_paired_R1]_(paired)_trimmed_(paired)_contig_790	OCV4_rep_c30952	97.81	1556	26	1	1	1556	2538	991	0	2678	OCV4_rep_c30952
1_trim_paired_R1_(paired)_un-mapped_reads_[1_trim_paired_R1]_(paired)_trimmed_(paired)_contig_792	Loc_6061_Tr_4/7_Conf_0.500_Len_2395	98.68	836	10	1	1766	2600	1068	1903	0	1482	Loc_6061_Tr_4/7_Conf_0.500_Len_2395
1_trim_paired_R1_(paired)_un-mapped_reads_[1_trim_paired_R1]_(paired)_trimmed_(paired)_contig_794	OCV3_prime_rep_c68017	98.32	357	6	0	1	357	1325	969	8e-179	627	OCV3_prime_rep_c68017
1_trim_paired_R1_(paired)_un-mapped_reads_[1_trim_paired_R1]_(paired)_trimmed_(paired)_contig_795	Loc_3782_Tr_1/2_Conf_0.750_Len_2099	100	325	0	0	1	325	308	632	4e-171	601	Loc_3782_Tr_1/2_Conf_0.750_Len_2099
1_trim_paired_R1_(paired)_un-mapped_reads_[1_trim_paired_R1]_(paired)_trimmed_(paired)_contig_796	OCV4_rep_c7084	98.17	1968	30	3	1	1966	2389	426	0	3439	OCV4_rep_c7084
1_trim_paired_R1_(paired)_un-mapped_reads_[1_trim_paired_R1]_(paired)_trimmed_(paired)_contig_797	OCV4_c5762	96.17	2686	63	12	264	2910	2685	1	0	4370	OCV4_c5762
1_trim_paired_R1_(paired)_un-mapped_reads_[1_trim_paired_R1]_(paired)_trimmed_(paired)_contig_799	OCV4_rep_c1724	97.45	1925	32	4	11	1920	2041	119	0	3277	OCV4_rep_c1724
1_trim_paired_R1_(paired)_un-mapped_reads_[1_trim_paired_R1]_(paired)_trimmed_(paired)_contig_800	OCV4_rep_c13794	97.03	977	27	1	239	1213	1460	2436	0	1642	OCV4_rep_c13794
1_trim_paired_R1_(paired)_un-mapped_reads_[1_trim_paired_R1]_(paired)_trimmed_(paired)_contig_801	Loc_23463_Tr_2/2_Conf_0.833_Len_1210	96.29	593	20	1	58	650	620	1210	0	972	Loc_23463_Tr_2/2_Conf_0.833_Len_1210
1_trim_paired_R1_(paired)_un-mapped_reads_[1_trim_paired_R1]_(paired)_trimmed_(paired)_contig_802	OCV4_rep_c10015	97.52	1535	36	1	327	1861	1577	45	0	2625	OCV4_rep_c10015
1_trim_paired_R1_(paired)_un-mapped_reads_[1_trim_paired_R1]_(paired)_trimmed_(paired)_contig_803	Loc_8151_Tr_6/8_Conf_0.565_Len_3037	97.91	1532	32	0	1	1532	2720	1189	0	2652	Loc_8151_Tr_6/8_Conf_0.565_Len_3037
1_trim_paired_R1_(paired)_un-mapped_reads_[1_trim_paired_R1]_(paired)_trimmed_(paired)_contig_804	OCV4_rep_c40683	99.18	1825	15	0	959	2783	1825	1	0	3295	OCV4_rep_c40683
1_trim_paired_R1_(paired)_un-mapped_reads_[1_trim_paired_R1]_(paired)_trimmed_(paired)_contig_805	OCV4_rep_c16580	97.89	284	6	0	1	284	285	2	3e-138	492	OCV4_rep_c16580
1_trim_paired_R1_(paired)_un-mapped_reads_[1_trim_paired_R1]_(paired)_trimmed_(paired)_contig_806	Loc_10206_Tr_6/7_Conf_0.632_Len_2634	97.41	1663	29	2	1	1649	962	2624	0	2824	Loc_10206_Tr_6/7_Conf_0.632_Len_2634
1_trim_paired_R1_(paired)_un-mapped_reads_[1_trim_paired_R1]_(paired)_trimmed_(paired)_contig_807	OCV4_rep_c2802	94.58	2436	92	14	1	2413	2514	96	0	3747	OCV4_rep_c2802
1_trim_paired_R1_(paired)_un-mapped_reads_[1_trim_paired_R1]_(paired)_trimmed_(paired)_contig_808	OCV4_rep_c11681	98.23	1581	21	4	1	1577	1854	277	0	2769	OCV4_rep_c11681
1_trim_paired_R1_(paired)_un-mapped_reads_[1_trim_paired_R1]_(paired)_trimmed_(paired)_contig_809	OCV4_rep_c18482	97.48	3332	64	10	9	3333	3372	54	0	5688	OCV4_rep_c18482
1_trim_paired_R1_(paired)_un-mapped_reads_[1_trim_paired_R1]_(paired)_trimmed_(paired)_contig_811	OCV4_rep_c19533	93.11	334	15	3	1	333	875	549	2e-135	483	OCV4_rep_c19533
1_trim_paired_R1_(paired)_un-mapped_reads_[1_trim_paired_R1]_(paired)_trimmed_(paired)_contig_812	Loc_456_Tr_16/17_Conf_0.152_Len_2458	98.74	1351	17	0	1	1351	288	1638	0	2401	Loc_456_Tr_16/17_Conf_0.152_Len_2458
1_trim_paired_R1_(paired)_un-mapped_reads_[1_trim_paired_R1]_(paired)_trimmed_(paired)_contig_813	Loc_18502_Tr_3/3_Conf_0.800_Len_3447	97	1868	50	1	1	1862	3238	1371	0	3134	Loc_18502_Tr_3/3_Conf_0.800_Len_3447
1_trim_paired_R1_(paired)_un-mapped_reads_[1_trim_paired_R1]_(paired)_trimmed_(paired)_contig_814	OCV4_rep_c41781	98.93	1682	18	0	322	2003	508	2189	0	3007	OCV4_rep_c41781
1_trim_paired_R1_(paired)_un-mapped_reads_[1_trim_paired_R1]_(paired)_trimmed_(paired)_contig_816	OCV4_rep_c11696	96.46	2144	54	6	1	2140	10	2135	0	3522	OCV4_rep_c11696
1_trim_paired_R1_(paired)_un-mapped_reads_[1_trim_paired_R1]_(paired)_trimmed_(paired)_contig_817	OCV4_rep_c24339	98.81	673	8	0	1	673	1209	537	0	1199	OCV4_rep_c24339
1_trim_paired_R1_(paired)_un-mapped_reads_[1_trim_paired_R1]_(paired)_trimmed_(paired)_contig_818	OCV4_rep_c14411	97.52	1573	39	0	116	1688	2612	1040	0	2699	OCV4_rep_c14411
1_trim_paired_R1_(paired)_un-mapped_reads_[1_trim_paired_R1]_(paired)_trimmed_(paired)_contig_819	OCV4_rep_c22619	96.3	324	11	1	4	326	25	348	6e-150	531	OCV4_rep_c22619
1_trim_paired_R1_(paired)_un-mapped_reads_[1_trim_paired_R1]_(paired)_trimmed_(paired)_contig_820	OCV4_rep_c16567	96.96	1942	42	7	1	1940	1951	25	0	3249	OCV4_rep_c16567
1_trim_paired_R1_(paired)_un-mapped_reads_[1_trim_paired_R1]_(paired)_trimmed_(paired)_contig_821	OCV4_rep_c27691	99.4	672	4	0	61	732	778	107	0	1221	OCV4_rep_c27691
1_trim_paired_R1_(paired)_un-mapped_reads_[1_trim_paired_R1]_(paired)_trimmed_(paired)_contig_822	OCV4_rep_c5747	98.02	1518	20	2	29	1540	1543	30	0	2630	OCV4_rep_c5747
1_trim_paired_R1_(paired)_un-mapped_reads_[1_trim_paired_R1]_(paired)_trimmed_(paired)_contig_824	OCV4_rep_c13852	98.17	328	6	0	1194	1521	1726	1399	5e-162	573	OCV4_rep_c13852
1_trim_paired_R1_(paired)_un-mapped_reads_[1_trim_paired_R1]_(paired)_trimmed_(paired)_contig_825	OCV4_rep_c43324	99.29	987	7	0	456	1442	1176	2162	0	1786	OCV4_rep_c43324
1_trim_paired_R1_(paired)_un-mapped_reads_[1_trim_paired_R1]_(paired)_trimmed_(paired)_contig_826	Loc_8894_Tr_1/3_Conf_0.429_Len_2647	95.81	191	8	0	1	191	154	344	4e-83	309	Loc_8894_Tr_1/3_Conf_0.429_Len_2647
1_trim_paired_R1_(paired)_un-mapped_reads_[1_trim_paired_R1]_(paired)_trimmed_(paired)_contig_827	OCV4_c17549	98.61	431	6	0	52	482	3452	3022	0	763	OCV4_c17549
1_trim_paired_R1_(paired)_un-mapped_reads_[1_trim_paired_R1]_(paired)_trimmed_(paired)_contig_828	OCV4_rep_c5978	97.15	1545	38	3	12	1553	338	1879	0	2614	OCV4_rep_c5978
1_trim_paired_R1_(paired)_un-mapped_reads_[1_trim_paired_R1]_(paired)_trimmed_(paired)_contig_829	OCV4_rep_c25690	97.73	1545	34	1	1826	3369	1557	13	0	2660	OCV4_rep_c25690
1_trim_paired_R1_(paired)_un-mapped_reads_[1_trim_paired_R1]_(paired)_trimmed_(paired)_contig_830	OCV3_prime_c2263	95.25	1728	61	10	1	1713	79	1800	0	2752	OCV3_prime_c2263
1_trim_paired_R1_(paired)_un-mapped_reads_[1_trim_paired_R1]_(paired)_trimmed_(paired)_contig_831	OCV4_rep_c12369	98.22	2196	34	3	32	2225	2726	534	0	3836	OCV4_rep_c12369
1_trim_paired_R1_(paired)_un-mapped_reads_[1_trim_paired_R1]_(paired)_trimmed_(paired)_contig_832	OCV4_rep_c42269	97.08	513	14	1	1	512	563	51	0	863	OCV4_rep_c42269
1_trim_paired_R1_(paired)_un-mapped_reads_[1_trim_paired_R1]_(paired)_trimmed_(paired)_contig_833	Loc_43364_Tr_2/3_Conf_0.571_Len_1566	96	1100	21	3	12	1088	1566	467	0	1766	Loc_43364_Tr_2/3_Conf_0.571_Len_1566
1_trim_paired_R1_(paired)_un-mapped_reads_[1_trim_paired_R1]_(paired)_trimmed_(paired)_contig_834	OCV4_rep_c5235	98.12	2070	39	0	1	2070	2902	833	0	3618	OCV4_rep_c5235
1_trim_paired_R1_(paired)_un-mapped_reads_[1_trim_paired_R1]_(paired)_trimmed_(paired)_contig_835	OCV4_rep_c3962	97.9	3425	68	1	1	3425	215	3635	0	5923	OCV4_rep_c3962
1_trim_paired_R1_(paired)_un-mapped_reads_[1_trim_paired_R1]_(paired)_trimmed_(paired)_contig_836	Loc_224_Tr_20/20_Conf_0.339_Len_4806	97.27	3260	52	14	1	3260	133	3355	0	5493	Loc_224_Tr_20/20_Conf_0.339_Len_4806
1_trim_paired_R1_(paired)_un-mapped_reads_[1_trim_paired_R1]_(paired)_trimmed_(paired)_contig_837	OCV4_rep_c16822	99.44	534	3	0	499	1032	945	1478	0	972	OCV4_rep_c16822
1_trim_paired_R1_(paired)_un-mapped_reads_[1_trim_paired_R1]_(paired)_trimmed_(paired)_contig_838	Loc_15356_Tr_3/3_Conf_0.818_Len_3123	95.72	934	25	6	615	1545	2453	1532	0	1489	Loc_15356_Tr_3/3_Conf_0.818_Len_3123
1_trim_paired_R1_(paired)_un-mapped_reads_[1_trim_paired_R1]_(paired)_trimmed_(paired)_contig_839	OCV4_rep_c27617	98.04	714	7	5	1	707	185	898	0	1236	OCV4_rep_c27617
1_trim_paired_R1_(paired)_un-mapped_reads_[1_trim_paired_R1]_(paired)_trimmed_(paired)_contig_840	OCV4_rep_c1825	97.68	1509	31	2	3	1508	2734	1227	0	2604	OCV4_rep_c1825
1_trim_paired_R1_(paired)_un-mapped_reads_[1_trim_paired_R1]_(paired)_trimmed_(paired)_contig_841	OCV4_rep_c10125	98.28	523	7	1	1	523	575	55	0	917	OCV4_rep_c10125
1_trim_paired_R1_(paired)_un-mapped_reads_[1_trim_paired_R1]_(paired)_trimmed_(paired)_contig_842	Loc_17546_Tr_5/14_Conf_0.513_Len_2812	97.32	2429	65	0	230	2658	2500	72	0	4126	Loc_17546_Tr_5/14_Conf_0.513_Len_2812
1_trim_paired_R1_(paired)_un-mapped_reads_[1_trim_paired_R1]_(paired)_trimmed_(paired)_contig_843	OCV4_rep_c28126	97.06	1294	37	1	304	1596	1	1294	0	2222	OCV4_rep_c28126
1_trim_paired_R1_(paired)_un-mapped_reads_[1_trim_paired_R1]_(paired)_trimmed_(paired)_contig_844	Loc_157_Tr_6/15_Conf_0.510_Len_3221	97.39	498	13	0	1	498	2527	3024	0	848	Loc_157_Tr_6/15_Conf_0.510_Len_3221
1_trim_paired_R1_(paired)_un-mapped_reads_[1_trim_paired_R1]_(paired)_trimmed_(paired)_contig_846	Loc_9478_Tr_6/8_Conf_0.552_Len_2817	93.13	2575	120	23	14	2576	2625	96	0	3722	Loc_9478_Tr_6/8_Conf_0.552_Len_2817
1_trim_paired_R1_(paired)_un-mapped_reads_[1_trim_paired_R1]_(paired)_trimmed_(paired)_contig_847	Loc_9478_Tr_6/8_Conf_0.552_Len_2817	96.73	2627	59	2	115	2737	111	2714	0	4349	Loc_9478_Tr_6/8_Conf_0.552_Len_2817
1_trim_paired_R1_(paired)_un-mapped_reads_[1_trim_paired_R1]_(paired)_trimmed_(paired)_contig_848	OCV3_prime_rep_c27542	95.62	571	21	2	1	568	612	43	0	913	OCV3_prime_rep_c27542
1_trim_paired_R1_(paired)_un-mapped_reads_[1_trim_paired_R1]_(paired)_trimmed_(paired)_contig_849	Loc_2486_Tr_3/4_Conf_0.800_Len_4747	97.65	3229	43	7	163	3363	1524	4747	0	5515	Loc_2486_Tr_3/4_Conf_0.800_Len_4747
1_trim_paired_R1_(paired)_un-mapped_reads_[1_trim_paired_R1]_(paired)_trimmed_(paired)_contig_850	OCV3_prime_rep_c30677	97.37	1295	13	2	50	1324	2405	1112	0	2183	OCV3_prime_rep_c30677
1_trim_paired_R1_(paired)_un-mapped_reads_[1_trim_paired_R1]_(paired)_trimmed_(paired)_contig_851	OCV4_rep_c15316	98.38	1109	14	4	1	1106	1296	189	0	1953	OCV4_rep_c15316
1_trim_paired_R1_(paired)_un-mapped_reads_[1_trim_paired_R1]_(paired)_trimmed_(paired)_contig_852	OCV4_rep_c470	95.92	588	19	2	1	586	1429	2013	0	948	OCV4_rep_c470
1_trim_paired_R1_(paired)_un-mapped_reads_[1_trim_paired_R1]_(paired)_trimmed_(paired)_contig_853	OCV4_rep_c2013	98.56	1602	23	0	1520	3121	2541	940	0	2832	OCV4_rep_c2013
1_trim_paired_R1_(paired)_un-mapped_reads_[1_trim_paired_R1]_(paired)_trimmed_(paired)_contig_854	OCV4_rep_c4049	98.67	2699	35	1	119	2816	2921	223	0	4807	OCV4_rep_c4049
1_trim_paired_R1_(paired)_un-mapped_reads_[1_trim_paired_R1]_(paired)_trimmed_(paired)_contig_855	OCV4_c21586	96.35	823	19	6	1347	2161	820	1	0	1354	OCV4_c21586
1_trim_paired_R1_(paired)_un-mapped_reads_[1_trim_paired_R1]_(paired)_trimmed_(paired)_contig_856	OCV4_rep_c27551	94.7	642	21	4	8	646	71	702	0	990	OCV4_rep_c27551
1_trim_paired_R1_(paired)_un-mapped_reads_[1_trim_paired_R1]_(paired)_trimmed_(paired)_contig_857	Loc_5925_Tr_7/7_Conf_0.684_Len_5904	95.2	1041	24	6	87	1101	1343	303	0	1622	Loc_5925_Tr_7/7_Conf_0.684_Len_5904
1_trim_paired_R1_(paired)_un-mapped_reads_[1_trim_paired_R1]_(paired)_trimmed_(paired)_contig_858	OCV4_rep_c27649	98.04	1732	31	2	713	2442	1997	267	0	3027	OCV4_rep_c27649
1_trim_paired_R1_(paired)_un-mapped_reads_[1_trim_paired_R1]_(paired)_trimmed_(paired)_contig_859	Loc_12961_Tr_1/6_Conf_0.632_Len_2188	92.47	1009	59	8	13	1013	707	1706	0	1426	Loc_12961_Tr_1/6_Conf_0.632_Len_2188
1_trim_paired_R1_(paired)_un-mapped_reads_[1_trim_paired_R1]_(paired)_trimmed_(paired)_contig_860	Loc_64_Tr_1/2_Conf_0.750_Len_1259	97.95	876	17	1	199	1073	880	5	0	1517	Loc_64_Tr_1/2_Conf_0.750_Len_1259
1_trim_paired_R1_(paired)_un-mapped_reads_[1_trim_paired_R1]_(paired)_trimmed_(paired)_contig_861	OCV4_rep_c12153	95.73	609	26	0	1	609	1614	1006	0	981	OCV4_rep_c12153
1_trim_paired_R1_(paired)_un-mapped_reads_[1_trim_paired_R1]_(paired)_trimmed_(paired)_contig_862	OCV4_rep_c13375	97.93	2515	46	4	196	2705	2930	417	0	4351	OCV4_rep_c13375
1_trim_paired_R1_(paired)_un-mapped_reads_[1_trim_paired_R1]_(paired)_trimmed_(paired)_contig_863	Loc_19078_Tr_1/4_Conf_0.462_Len_1701	97.57	822	20	0	1	822	1689	868	0	1408	Loc_19078_Tr_1/4_Conf_0.462_Len_1701
1_trim_paired_R1_(paired)_un-mapped_reads_[1_trim_paired_R1]_(paired)_trimmed_(paired)_contig_864	Loc_7264_Tr_2/2_Conf_0.714_Len_1912	94.88	1075	35	7	1	1058	1207	136	0	1663	Loc_7264_Tr_2/2_Conf_0.714_Len_1912
1_trim_paired_R1_(paired)_un-mapped_reads_[1_trim_paired_R1]_(paired)_trimmed_(paired)_contig_865	Loc_7094_Tr_9/9_Conf_0.667_Len_3091	97.95	2297	23	5	1	2273	2844	548	0	3960	Loc_7094_Tr_9/9_Conf_0.667_Len_3091
1_trim_paired_R1_(paired)_un-mapped_reads_[1_trim_paired_R1]_(paired)_trimmed_(paired)_contig_866	OCV4_rep_c4541	96.15	960	15	4	1	950	1086	139	0	1548	OCV4_rep_c4541
1_trim_paired_R1_(paired)_un-mapped_reads_[1_trim_paired_R1]_(paired)_trimmed_(paired)_contig_867	Loc_15880_Tr_2/3_Conf_0.500_Len_1695	95.42	1419	35	6	2	1415	1695	302	0	2233	Loc_15880_Tr_2/3_Conf_0.500_Len_1695
1_trim_paired_R1_(paired)_un-mapped_reads_[1_trim_paired_R1]_(paired)_trimmed_(paired)_contig_868	OCV4_rep_c39515	92.94	1189	84	0	104	1292	1190	2	0	1794	OCV4_rep_c39515
1_trim_paired_R1_(paired)_un-mapped_reads_[1_trim_paired_R1]_(paired)_trimmed_(paired)_contig_869	OCV4_rep_c1388	96.28	1558	58	0	249	1806	431	1988	0	2608	OCV4_rep_c1388
1_trim_paired_R1_(paired)_un-mapped_reads_[1_trim_paired_R1]_(paired)_trimmed_(paired)_contig_870	OCV4_rep_c1019	98.52	203	3	0	1	203	535	333	3e-98	359	OCV4_rep_c1019
1_trim_paired_R1_(paired)_un-mapped_reads_[1_trim_paired_R1]_(paired)_trimmed_(paired)_contig_871	OCV4_rep_c19561	97.98	791	14	2	632	1420	949	159	0	1375	OCV4_rep_c19561
1_trim_paired_R1_(paired)_un-mapped_reads_[1_trim_paired_R1]_(paired)_trimmed_(paired)_contig_872	OCV4_rep_c41028	99.13	459	4	0	418	876	714	256	0	826	OCV4_rep_c41028
1_trim_paired_R1_(paired)_un-mapped_reads_[1_trim_paired_R1]_(paired)_trimmed_(paired)_contig_873	OCV3_prime_c4610	97.01	770	23	0	2399	3168	330	1099	0	1297	OCV3_prime_c4610
1_trim_paired_R1_(paired)_un-mapped_reads_[1_trim_paired_R1]_(paired)_trimmed_(paired)_contig_874	OCV4_rep_c14559	97.93	1791	32	4	166	1952	2210	421	0	3101	OCV4_rep_c14559
1_trim_paired_R1_(paired)_un-mapped_reads_[1_trim_paired_R1]_(paired)_trimmed_(paired)_contig_875	OCV4_rep_c10023	96.72	2163	54	10	1	2154	207	2361	0	3589	OCV4_rep_c10023
1_trim_paired_R1_(paired)_un-mapped_reads_[1_trim_paired_R1]_(paired)_trimmed_(paired)_contig_876	Loc_16690_Tr_5/6_Conf_0.529_Len_4843	97.96	1076	16	6	2	1076	3255	2185	0	1860	Loc_16690_Tr_5/6_Conf_0.529_Len_4843
1_trim_paired_R1_(paired)_un-mapped_reads_[1_trim_paired_R1]_(paired)_trimmed_(paired)_contig_877	OCV4_rep_c22686	95.51	312	10	3	1	311	309	1	2e-139	496	OCV4_rep_c22686
1_trim_paired_R1_(paired)_un-mapped_reads_[1_trim_paired_R1]_(paired)_trimmed_(paired)_contig_878	OCV4_rep_c22686	96.88	352	10	1	1	351	386	35	4e-167	588	OCV4_rep_c22686
1_trim_paired_R1_(paired)_un-mapped_reads_[1_trim_paired_R1]_(paired)_trimmed_(paired)_contig_879	OCV4_rep_c2738	96.36	2530	71	5	1954	4471	4436	1916	0	4148	OCV4_rep_c2738
1_trim_paired_R1_(paired)_un-mapped_reads_[1_trim_paired_R1]_(paired)_trimmed_(paired)_contig_880	OCV4_rep_c16849	98.36	2130	32	2	64	2193	2819	693	0	3738	OCV4_rep_c16849
1_trim_paired_R1_(paired)_un-mapped_reads_[1_trim_paired_R1]_(paired)_trimmed_(paired)_contig_881	Loc_10368_Tr_1/6_Conf_0.643_Len_2468	95.07	670	18	2	945	1609	1755	1096	0	1040	Loc_10368_Tr_1/6_Conf_0.643_Len_2468
1_trim_paired_R1_(paired)_un-mapped_reads_[1_trim_paired_R1]_(paired)_trimmed_(paired)_contig_882	OCV4_rep_c27117	97.33	1762	38	3	1	1759	1796	41	0	2988	OCV4_rep_c27117
1_trim_paired_R1_(paired)_un-mapped_reads_[1_trim_paired_R1]_(paired)_trimmed_(paired)_contig_883	OCV4_rep_c12448	97.82	1422	31	0	2	1423	268	1689	0	2460	OCV4_rep_c12448
1_trim_paired_R1_(paired)_un-mapped_reads_[1_trim_paired_R1]_(paired)_trimmed_(paired)_contig_884	OCV4_rep_c34567	98.1	1631	21	6	1	1625	1772	146	0	2832	OCV4_rep_c34567
1_trim_paired_R1_(paired)_un-mapped_reads_[1_trim_paired_R1]_(paired)_trimmed_(paired)_contig_885	OCV4_rep_c14673	99.3	429	3	0	1	429	901	473	0	776	OCV4_rep_c14673
1_trim_paired_R1_(paired)_un-mapped_reads_[1_trim_paired_R1]_(paired)_trimmed_(paired)_contig_887	OCV4_rep_c43422	98.74	1827	23	0	714	2540	763	2589	0	3247	OCV4_rep_c43422
1_trim_paired_R1_(paired)_un-mapped_reads_[1_trim_paired_R1]_(paired)_trimmed_(paired)_contig_888	OCV4_rep_c15214	97.77	2919	60	2	1	2916	33	2949	0	5033	OCV4_rep_c15214
1_trim_paired_R1_(paired)_un-mapped_reads_[1_trim_paired_R1]_(paired)_trimmed_(paired)_contig_889	OCV4_rep_c21494	97.54	3619	71	3	1	3601	43	3661	0	6183	OCV4_rep_c21494
1_trim_paired_R1_(paired)_un-mapped_reads_[1_trim_paired_R1]_(paired)_trimmed_(paired)_contig_890	OCV3_prime_rep_c25551	97.86	1123	21	2	630	1751	1	1121	0	1938	OCV3_prime_rep_c25551
1_trim_paired_R1_(paired)_un-mapped_reads_[1_trim_paired_R1]_(paired)_trimmed_(paired)_contig_891	OCV4_c11703	97.64	2971	61	3	998	3965	3561	597	0	5096	OCV4_c11703
1_trim_paired_R1_(paired)_un-mapped_reads_[1_trim_paired_R1]_(paired)_trimmed_(paired)_contig_892	Loc_19181_Tr_2/3_Conf_0.857_Len_1939	97.74	620	11	1	1	620	1361	745	0	1064	Loc_19181_Tr_2/3_Conf_0.857_Len_1939
1_trim_paired_R1_(paired)_un-mapped_reads_[1_trim_paired_R1]_(paired)_trimmed_(paired)_contig_893	Loc_33732_Tr_1/1_Conf_1.000_Len_1929	97.87	940	20	0	880	1819	809	1748	0	1626	Loc_33732_Tr_1/1_Conf_1.000_Len_1929
1_trim_paired_R1_(paired)_un-mapped_reads_[1_trim_paired_R1]_(paired)_trimmed_(paired)_contig_894	OCV4_rep_c25357	98.64	1026	13	1	1	1025	183	1208	0	1818	OCV4_rep_c25357
1_trim_paired_R1_(paired)_un-mapped_reads_[1_trim_paired_R1]_(paired)_trimmed_(paired)_contig_895	OCV4_rep_c21645	97.98	1237	22	1	207	1443	1	1234	0	2148	OCV4_rep_c21645
1_trim_paired_R1_(paired)_un-mapped_reads_[1_trim_paired_R1]_(paired)_trimmed_(paired)_contig_896	Loc_20095_Tr_2/3_Conf_0.571_Len_4982	96.51	2780	88	4	2533	5311	2211	4982	0	4588	Loc_20095_Tr_2/3_Conf_0.571_Len_4982
1_trim_paired_R1_(paired)_un-mapped_reads_[1_trim_paired_R1]_(paired)_trimmed_(paired)_contig_897	OCV4_c22065	97.6	2836	65	2	420	3253	320	3154	0	4857	OCV4_c22065
1_trim_paired_R1_(paired)_un-mapped_reads_[1_trim_paired_R1]_(paired)_trimmed_(paired)_contig_898	OCV4_rep_c17819	98.99	2665	27	0	225	2889	2957	293	0	4774	OCV4_rep_c17819
1_trim_paired_R1_(paired)_un-mapped_reads_[1_trim_paired_R1]_(paired)_trimmed_(paired)_contig_899	Loc_5299_Tr_9/11_Conf_0.158_Len_1402	96.91	713	22	0	1	713	1367	655	0	1195	Loc_5299_Tr_9/11_Conf_0.158_Len_1402
1_trim_paired_R1_(paired)_un-mapped_reads_[1_trim_paired_R1]_(paired)_trimmed_(paired)_contig_900	OCV4_rep_c29102	98.47	1373	21	0	17	1389	2001	629	0	2420	OCV4_rep_c29102
1_trim_paired_R1_(paired)_un-mapped_reads_[1_trim_paired_R1]_(paired)_trimmed_(paired)_contig_901	OCV4_rep_c21542	98.25	7247	114	5	5214	12447	8936	1690	0	12670	OCV4_rep_c21542
1_trim_paired_R1_(paired)_un-mapped_reads_[1_trim_paired_R1]_(paired)_trimmed_(paired)_contig_902	OCV4_rep_c5618	97.59	1867	22	10	1	1860	237	2087	0	3179	OCV4_rep_c5618
1_trim_paired_R1_(paired)_un-mapped_reads_[1_trim_paired_R1]_(paired)_trimmed_(paired)_contig_903	OCV4_rep_c14732	98.87	177	1	1	161	336	571	747	2e-85	316	OCV4_rep_c14732
1_trim_paired_R1_(paired)_un-mapped_reads_[1_trim_paired_R1]_(paired)_trimmed_(paired)_contig_904	OCV4_rep_c14093	98.31	2891	41	3	591	3479	3097	213	0	5060	OCV4_rep_c14093
1_trim_paired_R1_(paired)_un-mapped_reads_[1_trim_paired_R1]_(paired)_trimmed_(paired)_contig_907	OCV4_c25555	98.61	861	12	0	436	1296	1402	542	0	1526	OCV4_c25555
1_trim_paired_R1_(paired)_un-mapped_reads_[1_trim_paired_R1]_(paired)_trimmed_(paired)_contig_908	Loc_17506_Tr_8/11_Conf_0.171_Len_775	94.06	572	17	3	541	1111	607	52	0	852	Loc_17506_Tr_8/11_Conf_0.171_Len_775
1_trim_paired_R1_(paired)_un-mapped_reads_[1_trim_paired_R1]_(paired)_trimmed_(paired)_contig_909	OCV4_rep_c1242	97.94	436	9	0	172	607	1507	1072	0	758	OCV4_rep_c1242
1_trim_paired_R1_(paired)_un-mapped_reads_[1_trim_paired_R1]_(paired)_trimmed_(paired)_contig_910	OCV4_rep_c447	98.39	3901	61	1	20	3918	7	3907	0	6885	OCV4_rep_c447
1_trim_paired_R1_(paired)_un-mapped_reads_[1_trim_paired_R1]_(paired)_trimmed_(paired)_contig_911	OCV4_rep_c22078	98	8139	145	9	1	8131	14	8142	0	14122	OCV4_rep_c22078
1_trim_paired_R1_(paired)_un-mapped_reads_[1_trim_paired_R1]_(paired)_trimmed_(paired)_contig_912	OCV4_rep_c31717	98.18	275	5	0	1	275	1664	1390	1e-134	481	OCV4_rep_c31717
1_trim_paired_R1_(paired)_un-mapped_reads_[1_trim_paired_R1]_(paired)_trimmed_(paired)_contig_913	OCV4_rep_c27241	98.28	523	9	0	1	523	984	462	0	920	OCV4_rep_c27241
1_trim_paired_R1_(paired)_un-mapped_reads_[1_trim_paired_R1]_(paired)_trimmed_(paired)_contig_914	OCV4_rep_c17795	98.07	3052	40	7	7	3047	3044	1	0	5295	OCV4_rep_c17795
1_trim_paired_R1_(paired)_un-mapped_reads_[1_trim_paired_R1]_(paired)_trimmed_(paired)_contig_915	OCV4_rep_c11486	92.42	475	31	1	10	484	1	470	0	684	OCV4_rep_c11486
1_trim_paired_R1_(paired)_un-mapped_reads_[1_trim_paired_R1]_(paired)_trimmed_(paired)_contig_917	Loc_5949_Tr_7/7_Conf_0.618_Len_6018	92.02	451	36	0	1	451	573	123	0	634	Loc_5949_Tr_7/7_Conf_0.618_Len_6018
1_trim_paired_R1_(paired)_un-mapped_reads_[1_trim_paired_R1]_(paired)_trimmed_(paired)_contig_918	OCV4_rep_c11486	93.06	317	20	2	295	609	697	381	9e-131	468	OCV4_rep_c11486
1_trim_paired_R1_(paired)_un-mapped_reads_[1_trim_paired_R1]_(paired)_trimmed_(paired)_contig_919	Loc_71222_Tr_3/5_Conf_0.714_Len_1948	94.67	1389	58	7	1	1386	400	1775	0	2141	Loc_71222_Tr_3/5_Conf_0.714_Len_1948
1_trim_paired_R1_(paired)_un-mapped_reads_[1_trim_paired_R1]_(paired)_trimmed_(paired)_contig_920	OCV4_rep_c9665	96.81	408	12	1	1	408	803	397	0	689	OCV4_rep_c9665
1_trim_paired_R1_(paired)_un-mapped_reads_[1_trim_paired_R1]_(paired)_trimmed_(paired)_contig_921	OCV4_rep_c10504	98.7	1154	13	1	1	1154	1176	25	0	2049	OCV4_rep_c10504
1_trim_paired_R1_(paired)_un-mapped_reads_[1_trim_paired_R1]_(paired)_trimmed_(paired)_contig_922	OCV4_rep_c10132	98.7	1543	20	0	31	1573	1	1543	0	2739	OCV4_rep_c10132
1_trim_paired_R1_(paired)_un-mapped_reads_[1_trim_paired_R1]_(paired)_trimmed_(paired)_contig_923	Loc_27676_Tr_4/4_Conf_0.600_Len_1857	98.01	1456	29	0	1	1456	1539	84	0	2529	Loc_27676_Tr_4/4_Conf_0.600_Len_1857
1_trim_paired_R1_(paired)_un-mapped_reads_[1_trim_paired_R1]_(paired)_trimmed_(paired)_contig_924	OCV4_rep_c4937	95.22	1005	30	3	49	1053	987	1	0	1574	OCV4_rep_c4937
1_trim_paired_R1_(paired)_un-mapped_reads_[1_trim_paired_R1]_(paired)_trimmed_(paired)_contig_925	OCV4_rep_c314	98.59	1557	20	1	155	1711	5002	3448	0	2752	OCV4_rep_c314
1_trim_paired_R1_(paired)_un-mapped_reads_[1_trim_paired_R1]_(paired)_trimmed_(paired)_contig_926	OCV3_prime_rep_c45491	99.26	408	3	0	1	408	511	104	0	737	OCV3_prime_rep_c45491
1_trim_paired_R1_(paired)_un-mapped_reads_[1_trim_paired_R1]_(paired)_trimmed_(paired)_contig_927	OCV4_rep_c3481	97.98	1786	33	3	1	1784	107	1891	0	3103	OCV4_rep_c3481
1_trim_paired_R1_(paired)_un-mapped_reads_[1_trim_paired_R1]_(paired)_trimmed_(paired)_contig_928	OCV4_c31851	92.67	450	26	1	1	443	450	1	0	673	OCV4_c31851
1_trim_paired_R1_(paired)_un-mapped_reads_[1_trim_paired_R1]_(paired)_trimmed_(paired)_contig_929	Loc_10978_Tr_3/3_Conf_0.864_Len_2490	98.09	366	7	0	1	366	1209	844	0	638	Loc_10978_Tr_3/3_Conf_0.864_Len_2490
1_trim_paired_R1_(paired)_un-mapped_reads_[1_trim_paired_R1]_(paired)_trimmed_(paired)_contig_930	Loc_10253_Tr_7/7_Conf_0.684_Len_3093	99.22	1924	15	0	687	2610	2374	451	0	3470	Loc_10253_Tr_7/7_Conf_0.684_Len_3093
1_trim_paired_R1_(paired)_un-mapped_reads_[1_trim_paired_R1]_(paired)_trimmed_(paired)_contig_931	OCV4_rep_c1332	97.7	870	18	2	63	930	228	1097	0	1498	OCV4_rep_c1332
1_trim_paired_R1_(paired)_un-mapped_reads_[1_trim_paired_R1]_(paired)_trimmed_(paired)_contig_932	OCV4_rep_c46645	90.2	347	7	1	1	347	1561	1242	8e-119	427	OCV4_rep_c46645
1_trim_paired_R1_(paired)_un-mapped_reads_[1_trim_paired_R1]_(paired)_trimmed_(paired)_contig_933	OCV4_rep_c42987	98.69	2603	31	1	1	2600	2603	1	0	4621	OCV4_rep_c42987
1_trim_paired_R1_(paired)_un-mapped_reads_[1_trim_paired_R1]_(paired)_trimmed_(paired)_contig_934	OCV4_rep_c3952	94.41	1985	51	15	3	1945	2237	271	0	3001	OCV4_rep_c3952
1_trim_paired_R1_(paired)_un-mapped_reads_[1_trim_paired_R1]_(paired)_trimmed_(paired)_contig_938	OCV4_rep_c19814	92.11	1216	51	21	63	1256	1351	159	0	1679	OCV4_rep_c19814
1_trim_paired_R1_(paired)_un-mapped_reads_[1_trim_paired_R1]_(paired)_trimmed_(paired)_contig_940	OCV4_rep_c5866	97.91	2973	55	7	8	2974	2973	2	0	5145	OCV4_rep_c5866
1_trim_paired_R1_(paired)_un-mapped_reads_[1_trim_paired_R1]_(paired)_trimmed_(paired)_contig_941	OCV4_rep_c44113	94.72	303	16	0	1	303	480	178	9e-133	473	OCV4_rep_c44113
1_trim_paired_R1_(paired)_un-mapped_reads_[1_trim_paired_R1]_(paired)_trimmed_(paired)_contig_942	Loc_4503_Tr_3/3_Conf_0.727_Len_3294	97.43	3185	43	11	2	3159	3251	79	0	5391	Loc_4503_Tr_3/3_Conf_0.727_Len_3294
1_trim_paired_R1_(paired)_un-mapped_reads_[1_trim_paired_R1]_(paired)_trimmed_(paired)_contig_943	OCV4_rep_c15638	94.16	1028	45	5	1	1025	1082	67	0	1594	OCV4_rep_c15638
1_trim_paired_R1_(paired)_un-mapped_reads_[1_trim_paired_R1]_(paired)_trimmed_(paired)_contig_944	OCV4_rep_c5325	98.34	1626	23	3	1127	2751	1	1623	0	2856	OCV4_rep_c5325
1_trim_paired_R1_(paired)_un-mapped_reads_[1_trim_paired_R1]_(paired)_trimmed_(paired)_contig_945	OCV4_rep_c40853	99.18	1104	9	0	1	1104	1145	42	0	1989	OCV4_rep_c40853
1_trim_paired_R1_(paired)_un-mapped_reads_[1_trim_paired_R1]_(paired)_trimmed_(paired)_contig_946	OCV3_prime_rep_c55750	89.68	310	27	4	271	579	2667	2362	2e-107	390	OCV3_prime_rep_c55750
1_trim_paired_R1_(paired)_un-mapped_reads_[1_trim_paired_R1]_(paired)_trimmed_(paired)_contig_947	OCV4_rep_c8603	98.36	2928	45	3	1055	3981	411	3336	0	5138	OCV4_rep_c8603
1_trim_paired_R1_(paired)_un-mapped_reads_[1_trim_paired_R1]_(paired)_trimmed_(paired)_contig_948	OCV4_rep_c15807	98.38	1785	29	0	175	1959	754	2538	0	3140	OCV4_rep_c15807
1_trim_paired_R1_(paired)_un-mapped_reads_[1_trim_paired_R1]_(paired)_trimmed_(paired)_contig_949	Loc_7056_Tr_3/4_Conf_0.647_Len_5108	98.89	2520	28	0	1024	3543	1970	4489	0	4499	Loc_7056_Tr_3/4_Conf_0.647_Len_5108
1_trim_paired_R1_(paired)_un-mapped_reads_[1_trim_paired_R1]_(paired)_trimmed_(paired)_contig_950	Loc_2754_Tr_9/11_Conf_0.357_Len_2117	95.47	243	10	1	12	254	593	352	8e-106	387	Loc_2754_Tr_9/11_Conf_0.357_Len_2117
1_trim_paired_R1_(paired)_un-mapped_reads_[1_trim_paired_R1]_(paired)_trimmed_(paired)_contig_951	OCV4_rep_c42957	98.69	2739	35	1	1	2738	2739	1	0	4865	OCV4_rep_c42957
1_trim_paired_R1_(paired)_un-mapped_reads_[1_trim_paired_R1]_(paired)_trimmed_(paired)_contig_952	OCV3_prime_c55845	97.91	621	7	1	4	618	789	169	0	1074	OCV3_prime_c55845
1_trim_paired_R1_(paired)_un-mapped_reads_[1_trim_paired_R1]_(paired)_trimmed_(paired)_contig_953	OCV4_rep_c26603	98.03	2338	38	5	679	3015	50	2380	0	4058	OCV4_rep_c26603
1_trim_paired_R1_(paired)_un-mapped_reads_[1_trim_paired_R1]_(paired)_trimmed_(paired)_contig_954	OCV4_rep_c9247	87.8	877	92	9	519	1390	2646	3512	0	1059	OCV4_rep_c9247
1_trim_paired_R1_(paired)_un-mapped_reads_[1_trim_paired_R1]_(paired)_trimmed_(paired)_contig_955	Loc_6777_Tr_85/85_Conf_0.371_Len_8026	89.79	1019	91	5	1	1017	3675	4682	0	1293	Loc_6777_Tr_85/85_Conf_0.371_Len_8026
1_trim_paired_R1_(paired)_un-mapped_reads_[1_trim_paired_R1]_(paired)_trimmed_(paired)_contig_956	OCV4_rep_c46089	81.95	399	31	22	23	405	1	374	3e-80	300	OCV4_rep_c46089
1_trim_paired_R1_(paired)_un-mapped_reads_[1_trim_paired_R1]_(paired)_trimmed_(paired)_contig_957	OCV4_rep_c40989	92.78	194	12	1	130	323	1704	1513	4e-74	279	OCV4_rep_c40989
1_trim_paired_R1_(paired)_un-mapped_reads_[1_trim_paired_R1]_(paired)_trimmed_(paired)_contig_958	OCV4_rep_c15871	93.64	346	22	0	1	346	1356	1701	1e-147	523	OCV4_rep_c15871
1_trim_paired_R1_(paired)_un-mapped_reads_[1_trim_paired_R1]_(paired)_trimmed_(paired)_contig_959	OCV4_c18271	86.85	897	105	12	921	1810	763	1653	0	1022	OCV4_c18271
1_trim_paired_R1_(paired)_un-mapped_reads_[1_trim_paired_R1]_(paired)_trimmed_(paired)_contig_960	Loc_3204_Tr_5/7_Conf_0.278_Len_1949	98.78	1226	15	0	1	1226	361	1586	0	2182	Loc_3204_Tr_5/7_Conf_0.278_Len_1949
1_trim_paired_R1_(paired)_un-mapped_reads_[1_trim_paired_R1]_(paired)_trimmed_(paired)_contig_961	OCV4_rep_c16087	96.83	1765	39	2	984	2747	1939	191	0	2933	OCV4_rep_c16087
1_trim_paired_R1_(paired)_un-mapped_reads_[1_trim_paired_R1]_(paired)_trimmed_(paired)_contig_962	OCV4_rep_c19569	96.5	1372	32	11	50	1418	1690	332	0	2263	OCV4_rep_c19569
1_trim_paired_R1_(paired)_un-mapped_reads_[1_trim_paired_R1]_(paired)_trimmed_(paired)_contig_963	OCV4_rep_c2552	97.99	3090	51	7	11	3097	3272	191	0	5361	OCV4_rep_c2552
1_trim_paired_R1_(paired)_un-mapped_reads_[1_trim_paired_R1]_(paired)_trimmed_(paired)_contig_964	OCV4_rep_c1963	98.27	7238	99	13	105	7316	7240	3	0	12658	OCV4_rep_c1963
1_trim_paired_R1_(paired)_un-mapped_reads_[1_trim_paired_R1]_(paired)_trimmed_(paired)_contig_965	OCV4_rep_c25237	81.9	1055	164	21	330	1373	2066	1028	0	867	OCV4_rep_c25237
1_trim_paired_R1_(paired)_un-mapped_reads_[1_trim_paired_R1]_(paired)_trimmed_(paired)_contig_966	OCV4_rep_c11944	87.76	825	77	10	1	801	577	1401	0	942	OCV4_rep_c11944
1_trim_paired_R1_(paired)_un-mapped_reads_[1_trim_paired_R1]_(paired)_trimmed_(paired)_contig_967	OCV4_rep_c155	89.68	601	50	2	7	607	794	1382	0	789	OCV4_rep_c155
1_trim_paired_R1_(paired)_un-mapped_reads_[1_trim_paired_R1]_(paired)_trimmed_(paired)_contig_968	Loc_4219_Tr_84/92_Conf_0.278_Len_10602	89.68	1947	142	17	1	1905	4891	2962	0	2435	Loc_4219_Tr_84/92_Conf_0.278_Len_10602
1_trim_paired_R1_(paired)_un-mapped_reads_[1_trim_paired_R1]_(paired)_trimmed_(paired)_contig_969	OCV4_rep_c23181	93.87	1469	85	3	1	1465	1468	1	0	2211	OCV4_rep_c23181
1_trim_paired_R1_(paired)_un-mapped_reads_[1_trim_paired_R1]_(paired)_trimmed_(paired)_contig_970	OCV4_rep_c2211	98.55	1104	12	1	335	1434	817	1920	0	1949	OCV4_rep_c2211
1_trim_paired_R1_(paired)_un-mapped_reads_[1_trim_paired_R1]_(paired)_trimmed_(paired)_contig_971	OCV4_rep_c18813	93	243	14	3	110	349	760	518	1e-97	357	OCV4_rep_c18813
1_trim_paired_R1_(paired)_un-mapped_reads_[1_trim_paired_R1]_(paired)_trimmed_(paired)_contig_972	OCV4_rep_c98	96.3	297	10	1	6	301	3260	2964	2e-139	496	OCV4_rep_c98
1_trim_paired_R1_(paired)_un-mapped_reads_[1_trim_paired_R1]_(paired)_trimmed_(paired)_contig_973	Loc_579_Tr_46/46_Conf_0.298_Len_4054	95.5	444	19	1	474	917	3100	2658	0	708	Loc_579_Tr_46/46_Conf_0.298_Len_4054
1_trim_paired_R1_(paired)_un-mapped_reads_[1_trim_paired_R1]_(paired)_trimmed_(paired)_contig_974	OCV4_rep_c8374	94.25	365	21	0	61	425	1205	841	5e-167	588	OCV4_rep_c8374
1_trim_paired_R1_(paired)_un-mapped_reads_[1_trim_paired_R1]_(paired)_trimmed_(paired)_contig_975	OCV4_rep_c2955	97.52	1976	35	3	2	1965	2197	224	0	3374	OCV4_rep_c2955
1_trim_paired_R1_(paired)_un-mapped_reads_[1_trim_paired_R1]_(paired)_trimmed_(paired)_contig_976	Loc_519_Tr_4/6_Conf_0.562_Len_2202	98.81	1682	20	0	176	1857	1879	198	0	2996	Loc_519_Tr_4/6_Conf_0.562_Len_2202
1_trim_paired_R1_(paired)_un-mapped_reads_[1_trim_paired_R1]_(paired)_trimmed_(paired)_contig_977	Loc_5981_Tr_1/1_Conf_1.000_Len_1131	97.66	811	16	1	1	808	973	163	0	1389	Loc_5981_Tr_1/1_Conf_1.000_Len_1131
1_trim_paired_R1_(paired)_un-mapped_reads_[1_trim_paired_R1]_(paired)_trimmed_(paired)_contig_978	OCV4_rep_c13865	93.3	403	26	1	1	402	1322	920	9e-169	593	OCV4_rep_c13865
1_trim_paired_R1_(paired)_un-mapped_reads_[1_trim_paired_R1]_(paired)_trimmed_(paired)_contig_979	OCV4_rep_c2408	98	2550	50	1	4427	6975	2800	251	0	4431	OCV4_rep_c2408
1_trim_paired_R1_(paired)_un-mapped_reads_[1_trim_paired_R1]_(paired)_trimmed_(paired)_contig_980	OCV4_rep_c45581	94.18	189	5	1	1	189	1884	2066	4e-76	287	OCV4_rep_c45581
1_trim_paired_R1_(paired)_un-mapped_reads_[1_trim_paired_R1]_(paired)_trimmed_(paired)_contig_981	OCV4_rep_c42229	97.01	4621	83	10	1897	6480	4648	46	0	7718	OCV4_rep_c42229
1_trim_paired_R1_(paired)_un-mapped_reads_[1_trim_paired_R1]_(paired)_trimmed_(paired)_contig_982	OCV4_rep_c28787	98.73	1966	21	4	1	1963	2529	565	0	3493	OCV4_rep_c28787
1_trim_paired_R1_(paired)_un-mapped_reads_[1_trim_paired_R1]_(paired)_trimmed_(paired)_contig_983	Loc_14483_Tr_3/8_Conf_0.545_Len_5276	94.72	5300	212	28	94	5354	1	5271	0	8192	Loc_14483_Tr_3/8_Conf_0.545_Len_5276
1_trim_paired_R1_(paired)_un-mapped_reads_[1_trim_paired_R1]_(paired)_trimmed_(paired)_contig_984	OCV4_rep_c5587	95.84	2334	46	15	44	2327	3459	1127	0	3725	OCV4_rep_c5587
1_trim_paired_R1_(paired)_un-mapped_reads_[1_trim_paired_R1]_(paired)_trimmed_(paired)_contig_985	OCV4_rep_c17764	98.4	2430	32	3	832	3254	2430	1	0	4266	OCV4_rep_c17764
1_trim_paired_R1_(paired)_un-mapped_reads_[1_trim_paired_R1]_(paired)_trimmed_(paired)_contig_987	Loc_4430_Tr_5/5_Conf_0.688_Len_4484	98.47	3259	49	1	1	3259	4475	1218	0	5740	Loc_4430_Tr_5/5_Conf_0.688_Len_4484
1_trim_paired_R1_(paired)_un-mapped_reads_[1_trim_paired_R1]_(paired)_trimmed_(paired)_contig_988	OCV4_rep_c45817	98.02	1214	23	1	1	1213	998	2211	0	2109	OCV4_rep_c45817
1_trim_paired_R1_(paired)_un-mapped_reads_[1_trim_paired_R1]_(paired)_trimmed_(paired)_contig_989	OCV4_rep_c2513	97.52	1854	38	1	239	2084	2203	350	0	3169	OCV4_rep_c2513
1_trim_paired_R1_(paired)_un-mapped_reads_[1_trim_paired_R1]_(paired)_trimmed_(paired)_contig_990	OCV4_rep_c4399	86.72	369	41	7	1	366	8775	9138	2e-120	433	OCV4_rep_c4399
1_trim_paired_R1_(paired)_un-mapped_reads_[1_trim_paired_R1]_(paired)_trimmed_(paired)_contig_991	OCV3_prime_c3295	99.48	1159	5	1	50	1207	147	1305	0	2106	OCV3_prime_c3295
1_trim_paired_R1_(paired)_un-mapped_reads_[1_trim_paired_R1]_(paired)_trimmed_(paired)_contig_992	Loc_16097_Tr_6/6_Conf_0.500_Len_1928	96.9	1193	27	8	1	1185	1191	1	0	1989	Loc_16097_Tr_6/6_Conf_0.500_Len_1928
1_trim_paired_R1_(paired)_un-mapped_reads_[1_trim_paired_R1]_(paired)_trimmed_(paired)_contig_993	OCV4_rep_c359	98.78	2368	26	3	87	2453	2749	384	0	4211	OCV4_rep_c359
1_trim_paired_R1_(paired)_un-mapped_reads_[1_trim_paired_R1]_(paired)_trimmed_(paired)_contig_994	Loc_9630_Tr_4/6_Conf_0.591_Len_2365	96.59	2111	39	14	1	2096	2166	74	0	3469	Loc_9630_Tr_4/6_Conf_0.591_Len_2365
1_trim_paired_R1_(paired)_un-mapped_reads_[1_trim_paired_R1]_(paired)_trimmed_(paired)_contig_995	OCV4_rep_c26757	96.15	909	18	5	31	923	1840	933	0	1472	OCV4_rep_c26757
1_trim_paired_R1_(paired)_un-mapped_reads_[1_trim_paired_R1]_(paired)_trimmed_(paired)_contig_996	Loc_6623_Tr_1/3_Conf_0.778_Len_1612	96.11	1130	33	7	187	1309	1612	487	0	1832	Loc_6623_Tr_1/3_Conf_0.778_Len_1612
1_trim_paired_R1_(paired)_un-mapped_reads_[1_trim_paired_R1]_(paired)_trimmed_(paired)_contig_997	OCV4_rep_c15387	99.33	1052	7	0	1	1052	1354	303	0	1905	OCV4_rep_c15387
1_trim_paired_R1_(paired)_un-mapped_reads_[1_trim_paired_R1]_(paired)_trimmed_(paired)_contig_999	Loc_6330_Tr_9/10_Conf_0.273_Len_1303	99.12	452	4	0	410	861	759	1210	0	813	Loc_6330_Tr_9/10_Conf_0.273_Len_1303
1_trim_paired_R1_(paired)_un-mapped_reads_[1_trim_paired_R1]_(paired)_trimmed_(paired)_contig_1000	Loc_19473_Tr_1/1_Conf_1.000_Len_2415	98.11	2059	35	3	4	2062	2211	157	0	3583	Loc_19473_Tr_1/1_Conf_1.000_Len_2415
1_trim_paired_R1_(paired)_un-mapped_reads_[1_trim_paired_R1]_(paired)_trimmed_(paired)_contig_1001	OCV3_prime_rep_c26789	98.93	1313	14	0	437	1749	2202	890	0	2348	OCV3_prime_rep_c26789
1_trim_paired_R1_(paired)_un-mapped_reads_[1_trim_paired_R1]_(paired)_trimmed_(paired)_contig_1002	Loc_7243_Tr_7/10_Conf_0.590_Len_2850	97.89	521	11	0	1	521	1397	1917	0	902	Loc_7243_Tr_7/10_Conf_0.590_Len_2850
1_trim_paired_R1_(paired)_un-mapped_reads_[1_trim_paired_R1]_(paired)_trimmed_(paired)_contig_1003	OCV4_rep_c46705	89.49	257	13	4	227	483	2971	2729	7e-84	313	OCV4_rep_c46705
1_trim_paired_R1_(paired)_un-mapped_reads_[1_trim_paired_R1]_(paired)_trimmed_(paired)_contig_1004	Loc_17770_Tr_10/13_Conf_0.209_Len_4159	91.01	378	21	7	683	1056	3561	3929	2e-139	497	Loc_17770_Tr_10/13_Conf_0.209_Len_4159
1_trim_paired_R1_(paired)_un-mapped_reads_[1_trim_paired_R1]_(paired)_trimmed_(paired)_contig_1005	Loc_1786_Tr_5/5_Conf_0.615_Len_1489	99.29	850	6	0	1	850	1352	503	0	1537	Loc_1786_Tr_5/5_Conf_0.615_Len_1489
1_trim_paired_R1_(paired)_un-mapped_reads_[1_trim_paired_R1]_(paired)_trimmed_(paired)_contig_1006	OCV3_prime_c23283	99.19	861	7	0	683	1543	242	1102	0	1552	OCV3_prime_c23283
1_trim_paired_R1_(paired)_un-mapped_reads_[1_trim_paired_R1]_(paired)_trimmed_(paired)_contig_1007	OCV4_rep_c5331	96.01	3259	94	6	1	3223	4902	1644	0	5293	OCV4_rep_c5331
1_trim_paired_R1_(paired)_un-mapped_reads_[1_trim_paired_R1]_(paired)_trimmed_(paired)_contig_1008	Loc_13185_Tr_11/15_Conf_0.522_Len_6350	98.9	1093	12	0	197	1289	2111	1019	0	1953	Loc_13185_Tr_11/15_Conf_0.522_Len_6350
1_trim_paired_R1_(paired)_un-mapped_reads_[1_trim_paired_R1]_(paired)_trimmed_(paired)_contig_1009	OCV4_c31271	96.66	1288	40	2	378	1663	1	1287	0	2141	OCV4_c31271
1_trim_paired_R1_(paired)_un-mapped_reads_[1_trim_paired_R1]_(paired)_trimmed_(paired)_contig_1010	OCV4_rep_c14124	97.4	1385	31	1	155	1539	877	2256	0	2353	OCV4_rep_c14124
1_trim_paired_R1_(paired)_un-mapped_reads_[1_trim_paired_R1]_(paired)_trimmed_(paired)_contig_1011	Loc_2563_Tr_3/5_Conf_0.733_Len_4884	97.78	4737	83	4	1	4730	163	4884	0	8146	Loc_2563_Tr_3/5_Conf_0.733_Len_4884
1_trim_paired_R1_(paired)_un-mapped_reads_[1_trim_paired_R1]_(paired)_trimmed_(paired)_contig_1012	OCV4_rep_c4795	98.78	1148	13	1	474	1620	500	1647	0	2043	OCV4_rep_c4795
1_trim_paired_R1_(paired)_un-mapped_reads_[1_trim_paired_R1]_(paired)_trimmed_(paired)_contig_1013	OCV4_rep_c1940	97.42	4770	85	15	3090	7846	87	4831	0	8098	OCV4_rep_c1940
1_trim_paired_R1_(paired)_un-mapped_reads_[1_trim_paired_R1]_(paired)_trimmed_(paired)_contig_1015	OCV4_rep_c12677	97.44	2576	29	8	41	2584	3	2573	0	4359	OCV4_rep_c12677
1_trim_paired_R1_(paired)_un-mapped_reads_[1_trim_paired_R1]_(paired)_trimmed_(paired)_contig_1016	OCV4_rep_c40633	98.28	640	11	0	215	854	1539	900	0	1133	OCV4_rep_c40633
1_trim_paired_R1_(paired)_un-mapped_reads_[1_trim_paired_R1]_(paired)_trimmed_(paired)_contig_1018	OCV4_rep_c29285	96.86	733	17	2	1	727	888	156	0	1234	OCV4_rep_c29285
1_trim_paired_R1_(paired)_un-mapped_reads_[1_trim_paired_R1]_(paired)_trimmed_(paired)_contig_1019	OCV3_prime_rep_c63341	98.52	271	4	0	294	564	380	110	4e-134	479	OCV3_prime_rep_c63341
1_trim_paired_R1_(paired)_un-mapped_reads_[1_trim_paired_R1]_(paired)_trimmed_(paired)_contig_1021	Loc_14722_Tr_2/6_Conf_0.500_Len_976	93.73	829	20	3	1	829	819	23	0	1214	Loc_14722_Tr_2/6_Conf_0.500_Len_976
1_trim_paired_R1_(paired)_un-mapped_reads_[1_trim_paired_R1]_(paired)_trimmed_(paired)_contig_1022	OCV4_rep_c1314	98.93	1126	12	0	146	1271	1229	104	0	2013	OCV4_rep_c1314
1_trim_paired_R1_(paired)_un-mapped_reads_[1_trim_paired_R1]_(paired)_trimmed_(paired)_contig_1023	Loc_45023_Tr_2/2_Conf_0.800_Len_1653	98.03	1016	20	0	10	1025	1587	572	0	1766	Loc_45023_Tr_2/2_Conf_0.800_Len_1653
1_trim_paired_R1_(paired)_un-mapped_reads_[1_trim_paired_R1]_(paired)_trimmed_(paired)_contig_1024	OCV4_rep_c9288	96.96	1872	25	13	62	1926	1	1847	0	3123	OCV4_rep_c9288
1_trim_paired_R1_(paired)_un-mapped_reads_[1_trim_paired_R1]_(paired)_trimmed_(paired)_contig_1025	OCV3_prime_rep_c46360	96.74	583	17	1	201	783	607	27	0	970	OCV3_prime_rep_c46360
1_trim_paired_R1_(paired)_un-mapped_reads_[1_trim_paired_R1]_(paired)_trimmed_(paired)_contig_1026	Loc_11416_Tr_1/5_Conf_0.529_Len_2010	89.64	589	61	0	193	781	1832	1244	0	750	Loc_11416_Tr_1/5_Conf_0.529_Len_2010
1_trim_paired_R1_(paired)_un-mapped_reads_[1_trim_paired_R1]_(paired)_trimmed_(paired)_contig_1027	OCV4_rep_c5583	97.11	4609	101	5	1580	6188	5478	902	0	7757	OCV4_rep_c5583
1_trim_paired_R1_(paired)_un-mapped_reads_[1_trim_paired_R1]_(paired)_trimmed_(paired)_contig_1028	OCV4_rep_c20760	97.71	393	9	0	1	393	761	1153	0	686	OCV4_rep_c20760
1_trim_paired_R1_(paired)_un-mapped_reads_[1_trim_paired_R1]_(paired)_trimmed_(paired)_contig_1032	OCV4_rep_c14907	97.08	1198	21	4	1	1184	2149	952	0	2008	OCV4_rep_c14907
1_trim_paired_R1_(paired)_un-mapped_reads_[1_trim_paired_R1]_(paired)_trimmed_(paired)_contig_1033	OCV3_prime_c7808	97.54	935	19	2	124	1058	27	957	0	1596	OCV3_prime_c7808
1_trim_paired_R1_(paired)_un-mapped_reads_[1_trim_paired_R1]_(paired)_trimmed_(paired)_contig_1035	OCV4_rep_c10918	99.05	2099	20	0	225	2323	2373	275	0	3768	OCV4_rep_c10918
1_trim_paired_R1_(paired)_un-mapped_reads_[1_trim_paired_R1]_(paired)_trimmed_(paired)_contig_1037	OCV4_rep_c18600	98.12	2291	40	3	51	2339	1	2290	0	4000	OCV4_rep_c18600
1_trim_paired_R1_(paired)_un-mapped_reads_[1_trim_paired_R1]_(paired)_trimmed_(paired)_contig_1038	Loc_321_Tr_12/16_Conf_0.525_Len_6340	98.5	468	6	1	1	467	4143	3676	0	824	Loc_321_Tr_12/16_Conf_0.525_Len_6340
1_trim_paired_R1_(paired)_un-mapped_reads_[1_trim_paired_R1]_(paired)_trimmed_(paired)_contig_1039	Loc_321_Tr_13/16_Conf_0.424_Len_5568	97.84	3660	73	3	1639	5298	3654	1	0	6316	Loc_321_Tr_13/16_Conf_0.424_Len_5568
1_trim_paired_R1_(paired)_un-mapped_reads_[1_trim_paired_R1]_(paired)_trimmed_(paired)_contig_1040	OCV4_rep_c26347	97.24	2027	32	1	140	2142	2692	666	0	3415	OCV4_rep_c26347
1_trim_paired_R1_(paired)_un-mapped_reads_[1_trim_paired_R1]_(paired)_trimmed_(paired)_contig_1041	OCV4_rep_c5658	98.28	4253	72	1	36	4288	4900	649	0	7454	OCV4_rep_c5658
1_trim_paired_R1_(paired)_un-mapped_reads_[1_trim_paired_R1]_(paired)_trimmed_(paired)_contig_1042	OCV4_rep_c1752	97.92	2698	42	3	24	2720	76	2760	0	4680	OCV4_rep_c1752
1_trim_paired_R1_(paired)_un-mapped_reads_[1_trim_paired_R1]_(paired)_trimmed_(paired)_contig_1043	OCV4_rep_c11597	98.45	1287	19	1	114	1399	610	1896	0	2265	OCV4_rep_c11597
1_trim_paired_R1_(paired)_un-mapped_reads_[1_trim_paired_R1]_(paired)_trimmed_(paired)_contig_1044	OCV4_rep_c13865	96.48	512	10	1	1	504	1388	877	0	839	OCV4_rep_c13865
1_trim_paired_R1_(paired)_un-mapped_reads_[1_trim_paired_R1]_(paired)_trimmed_(paired)_contig_1045	OCV4_rep_c46498	95.4	326	13	2	1	325	460	136	5e-146	518	OCV4_rep_c46498
1_trim_paired_R1_(paired)_un-mapped_reads_[1_trim_paired_R1]_(paired)_trimmed_(paired)_contig_1046	OCV4_rep_c47211	98.05	1488	28	1	1	1488	25	1511	0	2588	OCV4_rep_c47211
1_trim_paired_R1_(paired)_un-mapped_reads_[1_trim_paired_R1]_(paired)_trimmed_(paired)_contig_1047	OCV4_rep_c29021	98.92	369	4	0	1	369	1291	1659	0	660	OCV4_rep_c29021
1_trim_paired_R1_(paired)_un-mapped_reads_[1_trim_paired_R1]_(paired)_trimmed_(paired)_contig_1048	OCV4_rep_c4223	93.3	806	17	11	1	773	1229	428	0	1158	OCV4_rep_c4223
1_trim_paired_R1_(paired)_un-mapped_reads_[1_trim_paired_R1]_(paired)_trimmed_(paired)_contig_1049	OCV4_c16014	98.24	284	5	0	271	554	160	443	8e-141	501	OCV4_c16014
1_trim_paired_R1_(paired)_un-mapped_reads_[1_trim_paired_R1]_(paired)_trimmed_(paired)_contig_1050	OCV4_rep_c2394	94.63	242	13	0	1	242	242	1	9e-104	377	OCV4_rep_c2394
1_trim_paired_R1_(paired)_un-mapped_reads_[1_trim_paired_R1]_(paired)_trimmed_(paired)_contig_1051	Loc_97931_Tr_4/7_Conf_0.353_Len_1794	95.76	519	17	2	440	954	726	209	0	832	Loc_97931_Tr_4/7_Conf_0.353_Len_1794
1_trim_paired_R1_(paired)_un-mapped_reads_[1_trim_paired_R1]_(paired)_trimmed_(paired)_contig_1052	OCV4_rep_c10622	98.63	876	12	0	453	1328	1120	245	0	1552	OCV4_rep_c10622
1_trim_paired_R1_(paired)_un-mapped_reads_[1_trim_paired_R1]_(paired)_trimmed_(paired)_contig_1053	OCV4_rep_c5609	98.05	821	15	1	21	840	730	1550	0	1434	OCV4_rep_c5609
1_trim_paired_R1_(paired)_un-mapped_reads_[1_trim_paired_R1]_(paired)_trimmed_(paired)_contig_1054	OCV4_rep_c16032	90.62	1088	99	3	2199	3284	361	1447	0	1443	OCV4_rep_c16032
1_trim_paired_R1_(paired)_un-mapped_reads_[1_trim_paired_R1]_(paired)_trimmed_(paired)_contig_1055	OCV4_rep_c11551	96.77	804	26	0	13	816	1066	1869	0	1345	OCV4_rep_c11551
1_trim_paired_R1_(paired)_un-mapped_reads_[1_trim_paired_R1]_(paired)_trimmed_(paired)_contig_1056	OCV4_c27923	96.67	631	10	5	1	629	26	647	0	1042	OCV4_c27923
1_trim_paired_R1_(paired)_un-mapped_reads_[1_trim_paired_R1]_(paired)_trimmed_(paired)_contig_1057	OCV4_rep_c20275	94.03	519	9	5	1	502	3713	3200	0	767	OCV4_rep_c20275
1_trim_paired_R1_(paired)_un-mapped_reads_[1_trim_paired_R1]_(paired)_trimmed_(paired)_contig_1058	OCV4_rep_c43327	90.51	390	9	3	1	371	1462	1842	1e-137	490	OCV4_rep_c43327
1_trim_paired_R1_(paired)_un-mapped_reads_[1_trim_paired_R1]_(paired)_trimmed_(paired)_contig_1059	Loc_2409_Tr_2/7_Conf_0.800_Len_4632	97.96	2162	38	5	565	2726	2759	604	0	3744	Loc_2409_Tr_2/7_Conf_0.800_Len_4632
1_trim_paired_R1_(paired)_un-mapped_reads_[1_trim_paired_R1]_(paired)_trimmed_(paired)_contig_1060	OCV3_prime_c2613	96.54	1241	20	7	364	1604	2473	1256	0	2034	OCV3_prime_c2613
1_trim_paired_R1_(paired)_un-mapped_reads_[1_trim_paired_R1]_(paired)_trimmed_(paired)_contig_1061	Loc_3801_Tr_43/46_Conf_0.191_Len_4193	95.23	629	26	2	1	627	57	683	0	992	Loc_3801_Tr_43/46_Conf_0.191_Len_4193
1_trim_paired_R1_(paired)_un-mapped_reads_[1_trim_paired_R1]_(paired)_trimmed_(paired)_contig_1063	OCV4_rep_c21754	98.75	5351	52	3	1	5351	5615	280	0	9496	OCV4_rep_c21754
1_trim_paired_R1_(paired)_un-mapped_reads_[1_trim_paired_R1]_(paired)_trimmed_(paired)_contig_1064	OCV3_prime_rep_c36959	96.65	687	11	2	350	1024	853	167	0	1134	OCV3_prime_rep_c36959
1_trim_paired_R1_(paired)_un-mapped_reads_[1_trim_paired_R1]_(paired)_trimmed_(paired)_contig_1065	OCV4_rep_c31114	91.33	173	15	0	1	173	136	308	4e-62	239	OCV4_rep_c31114
1_trim_paired_R1_(paired)_un-mapped_reads_[1_trim_paired_R1]_(paired)_trimmed_(paired)_contig_1066	OCV4_rep_c31114	93.05	302	21	0	1	302	136	437	7e-124	444	OCV4_rep_c31114
1_trim_paired_R1_(paired)_un-mapped_reads_[1_trim_paired_R1]_(paired)_trimmed_(paired)_contig_1067	Loc_40584_Tr_5/6_Conf_0.750_Len_3136	94.3	491	12	1	1	475	1486	1976	0	741	Loc_40584_Tr_5/6_Conf_0.750_Len_3136
1_trim_paired_R1_(paired)_un-mapped_reads_[1_trim_paired_R1]_(paired)_trimmed_(paired)_contig_1068	Loc_28004_Tr_7/7_Conf_0.308_Len_814	93.8	532	31	2	1	531	174	704	0	798	Loc_28004_Tr_7/7_Conf_0.308_Len_814
1_trim_paired_R1_(paired)_un-mapped_reads_[1_trim_paired_R1]_(paired)_trimmed_(paired)_contig_1069	OCV4_c41457	92.23	1751	127	8	1	1744	538	2286	0	2471	OCV4_c41457
1_trim_paired_R1_(paired)_un-mapped_reads_[1_trim_paired_R1]_(paired)_trimmed_(paired)_contig_1070	Loc_3070_Tr_1/3_Conf_0.714_Len_1352	96.96	1314	36	2	155	1467	24	1334	0	2202	Loc_3070_Tr_1/3_Conf_0.714_Len_1352
1_trim_paired_R1_(paired)_un-mapped_reads_[1_trim_paired_R1]_(paired)_trimmed_(paired)_contig_1071	OCV4_rep_c41324	96.38	1960	67	4	108	2064	1	1959	0	3247	OCV4_rep_c41324
1_trim_paired_R1_(paired)_un-mapped_reads_[1_trim_paired_R1]_(paired)_trimmed_(paired)_contig_1072	Loc_5586_Tr_1/5_Conf_0.250_Len_661	97.64	381	4	1	1	381	237	612	0	649	Loc_5586_Tr_1/5_Conf_0.250_Len_661
1_trim_paired_R1_(paired)_un-mapped_reads_[1_trim_paired_R1]_(paired)_trimmed_(paired)_contig_1073	Loc_175_Tr_9/17_Conf_0.328_Len_1811	95.19	457	22	0	247	703	497	953	0	723	Loc_175_Tr_9/17_Conf_0.328_Len_1811
1_trim_paired_R1_(paired)_un-mapped_reads_[1_trim_paired_R1]_(paired)_trimmed_(paired)_contig_1075	Loc_14675_Tr_3/3_Conf_0.750_Len_2131	98.51	1610	15	1	227	1827	160	1769	0	2832	Loc_14675_Tr_3/3_Conf_0.750_Len_2131
1_trim_paired_R1_(paired)_un-mapped_reads_[1_trim_paired_R1]_(paired)_trimmed_(paired)_contig_1076	OCV4_rep_c31114	93.6	516	33	0	1	516	74	589	0	778	OCV4_rep_c31114
1_trim_paired_R1_(paired)_un-mapped_reads_[1_trim_paired_R1]_(paired)_trimmed_(paired)_contig_1077	OCV4_rep_c15259	92.62	1450	92	4	270	1706	935	2382	0	2074	OCV4_rep_c15259
1_trim_paired_R1_(paired)_un-mapped_reads_[1_trim_paired_R1]_(paired)_trimmed_(paired)_contig_1078	OCV4_rep_c6015	98.5	932	12	2	1	930	954	23	0	1648	OCV4_rep_c6015
1_trim_paired_R1_(paired)_un-mapped_reads_[1_trim_paired_R1]_(paired)_trimmed_(paired)_contig_1079	Loc_694_Tr_3/4_Conf_0.812_Len_3651	97.8	1497	28	3	1	1493	3651	2156	0	2577	Loc_694_Tr_3/4_Conf_0.812_Len_3651
1_trim_paired_R1_(paired)_un-mapped_reads_[1_trim_paired_R1]_(paired)_trimmed_(paired)_contig_1080	Loc_13446_Tr_5/7_Conf_0.632_Len_5232	95.83	887	24	2	1	885	3947	4822	0	1423	Loc_13446_Tr_5/7_Conf_0.632_Len_5232
1_trim_paired_R1_(paired)_un-mapped_reads_[1_trim_paired_R1]_(paired)_trimmed_(paired)_contig_1081	OCV3_prime_rep_c44158	98.78	573	5	1	107	677	700	128	0	1018	OCV3_prime_rep_c44158
1_trim_paired_R1_(paired)_un-mapped_reads_[1_trim_paired_R1]_(paired)_trimmed_(paired)_contig_1082	OCV4_rep_c43379	97.9	1143	21	1	1	1143	2641	1502	0	1978	OCV4_rep_c43379
1_trim_paired_R1_(paired)_un-mapped_reads_[1_trim_paired_R1]_(paired)_trimmed_(paired)_contig_1083	Loc_5093_Tr_9/10_Conf_0.321_Len_3237	87.2	289	31	4	341	623	2393	2105	2e-87	324	Loc_5093_Tr_9/10_Conf_0.321_Len_3237
1_trim_paired_R1_(paired)_un-mapped_reads_[1_trim_paired_R1]_(paired)_trimmed_(paired)_contig_1084	OCV4_rep_c151	91.76	619	51	0	1	619	3440	4058	0	861	OCV4_rep_c151
1_trim_paired_R1_(paired)_un-mapped_reads_[1_trim_paired_R1]_(paired)_trimmed_(paired)_contig_1087	Loc_12516_Tr_9/10_Conf_0.622_Len_5978	88.4	1646	179	7	398	2038	2605	4243	0	1971	Loc_12516_Tr_9/10_Conf_0.622_Len_5978
1_trim_paired_R1_(paired)_un-mapped_reads_[1_trim_paired_R1]_(paired)_trimmed_(paired)_contig_1089	OCV4_c30	95.37	670	31	0	1653	2322	2001	1332	0	1066	OCV4_c30
1_trim_paired_R1_(paired)_un-mapped_reads_[1_trim_paired_R1]_(paired)_trimmed_(paired)_contig_1090	Loc_2750_Tr_3/10_Conf_0.448_Len_1510	97.61	1128	17	7	147	1273	1510	392	0	1925	Loc_2750_Tr_3/10_Conf_0.448_Len_1510
1_trim_paired_R1_(paired)_un-mapped_reads_[1_trim_paired_R1]_(paired)_trimmed_(paired)_contig_1091	OCV4_rep_c2721	98.09	994	19	0	1	994	1848	855	0	1744	OCV4_rep_c2721
1_trim_paired_R1_(paired)_un-mapped_reads_[1_trim_paired_R1]_(paired)_trimmed_(paired)_contig_1092	Loc_1650_Tr_24/24_Conf_0.218_Len_5364	98.37	2459	37	3	24	2481	687	3143	0	4316	Loc_1650_Tr_24/24_Conf_0.218_Len_5364
1_trim_paired_R1_(paired)_un-mapped_reads_[1_trim_paired_R1]_(paired)_trimmed_(paired)_contig_1093	OCV4_rep_c27289	97.61	670	7	2	37	698	1383	715	0	1140	OCV4_rep_c27289
1_trim_paired_R1_(paired)_un-mapped_reads_[1_trim_paired_R1]_(paired)_trimmed_(paired)_contig_1094	Loc_18345_Tr_6/13_Conf_0.282_Len_1853	97.75	1243	27	1	81	1323	1853	612	0	2139	Loc_18345_Tr_6/13_Conf_0.282_Len_1853
1_trim_paired_R1_(paired)_un-mapped_reads_[1_trim_paired_R1]_(paired)_trimmed_(paired)_contig_1095	OCV4_rep_c45053	92.95	454	15	2	202	655	525	961	0	647	OCV4_rep_c45053
1_trim_paired_R1_(paired)_un-mapped_reads_[1_trim_paired_R1]_(paired)_trimmed_(paired)_contig_1096	OCV3_prime_c4138	97.87	2493	50	3	3	2492	171	2663	0	4309	OCV3_prime_c4138
1_trim_paired_R1_(paired)_un-mapped_reads_[1_trim_paired_R1]_(paired)_trimmed_(paired)_contig_1097	OCV4_rep_c15253	99.28	1673	11	1	510	2181	2007	335	0	3024	OCV4_rep_c15253
1_trim_paired_R1_(paired)_un-mapped_reads_[1_trim_paired_R1]_(paired)_trimmed_(paired)_contig_1098	OCV4_rep_c26618	93.62	1866	108	8	13	1867	1866	1	0	2887	OCV4_rep_c26618
1_trim_paired_R1_(paired)_un-mapped_reads_[1_trim_paired_R1]_(paired)_trimmed_(paired)_contig_1099	OCV4_rep_c3721	97.89	2984	53	4	428	3409	276	3251	0	5155	OCV4_rep_c3721
1_trim_paired_R1_(paired)_un-mapped_reads_[1_trim_paired_R1]_(paired)_trimmed_(paired)_contig_1100	OCV4_rep_c5952	95.67	1340	49	1	406	1745	1331	1	0	2152	OCV4_rep_c5952
1_trim_paired_R1_(paired)_un-mapped_reads_[1_trim_paired_R1]_(paired)_trimmed_(paired)_contig_1101	OCV4_rep_c41549	96.23	371	14	0	1	371	1233	863	2e-173	610	OCV4_rep_c41549
1_trim_paired_R1_(paired)_un-mapped_reads_[1_trim_paired_R1]_(paired)_trimmed_(paired)_contig_1102	OCV4_rep_c17749	97.01	1571	44	1	658	2225	263	1833	0	2686	OCV4_rep_c17749
1_trim_paired_R1_(paired)_un-mapped_reads_[1_trim_paired_R1]_(paired)_trimmed_(paired)_contig_1103	Loc_27844_Tr_2/6_Conf_0.429_Len_1419	91.64	1148	52	8	205	1329	1416	290	0	1552	Loc_27844_Tr_2/6_Conf_0.429_Len_1419
1_trim_paired_R1_(paired)_un-mapped_reads_[1_trim_paired_R1]_(paired)_trimmed_(paired)_contig_1104	OCV4_rep_c27227	98.37	1780	29	0	1	1780	3084	1305	0	3129	OCV4_rep_c27227
1_trim_paired_R1_(paired)_un-mapped_reads_[1_trim_paired_R1]_(paired)_trimmed_(paired)_contig_1105	OCV4_rep_c404	97.15	2036	34	2	43	2060	91	2120	0	3424	OCV4_rep_c404
1_trim_paired_R1_(paired)_un-mapped_reads_[1_trim_paired_R1]_(paired)_trimmed_(paired)_contig_1106	OCV4_rep_c3142	95.58	1969	48	15	13	1975	2	1937	0	3123	OCV4_rep_c3142
1_trim_paired_R1_(paired)_un-mapped_reads_[1_trim_paired_R1]_(paired)_trimmed_(paired)_contig_1107	OCV4_rep_c25520	99.36	1398	8	1	26	1422	1	1398	0	2534	OCV4_rep_c25520
1_trim_paired_R1_(paired)_un-mapped_reads_[1_trim_paired_R1]_(paired)_trimmed_(paired)_contig_1108	OCV4_rep_c28024	98.87	1590	15	1	236	1822	1826	237	0	2833	OCV4_rep_c28024
1_trim_paired_R1_(paired)_un-mapped_reads_[1_trim_paired_R1]_(paired)_trimmed_(paired)_contig_1109	Loc_667_Tr_42/45_Conf_0.328_Len_5691	91.03	1717	124	14	276	1984	3219	1525	0	2290	Loc_667_Tr_42/45_Conf_0.328_Len_5691
1_trim_paired_R1_(paired)_un-mapped_reads_[1_trim_paired_R1]_(paired)_trimmed_(paired)_contig_1110	Loc_667_Tr_42/45_Conf_0.328_Len_5691	85.98	1655	188	28	1	1643	1795	3417	0	1731	Loc_667_Tr_42/45_Conf_0.328_Len_5691
1_trim_paired_R1_(paired)_un-mapped_reads_[1_trim_paired_R1]_(paired)_trimmed_(paired)_contig_1112	OCV4_rep_c27669	97.71	1395	23	4	7	1398	1676	288	0	2396	OCV4_rep_c27669
1_trim_paired_R1_(paired)_un-mapped_reads_[1_trim_paired_R1]_(paired)_trimmed_(paired)_contig_1113	OCV4_rep_c13033	97.98	1535	23	5	1536	3067	109	1638	0	2658	OCV4_rep_c13033
1_trim_paired_R1_(paired)_un-mapped_reads_[1_trim_paired_R1]_(paired)_trimmed_(paired)_contig_1114	OCV4_rep_c27366	96.89	740	13	3	41	770	740	1	0	1234	OCV4_rep_c27366
1_trim_paired_R1_(paired)_un-mapped_reads_[1_trim_paired_R1]_(paired)_trimmed_(paired)_contig_1115	OCV4_rep_c21175	97.05	1830	52	2	498	2325	1880	51	0	3096	OCV4_rep_c21175
1_trim_paired_R1_(paired)_un-mapped_reads_[1_trim_paired_R1]_(paired)_trimmed_(paired)_contig_1116	Loc_30761_Tr_3/10_Conf_0.654_Len_2941	96.16	1769	68	0	1	1769	1165	2933	0	2891	Loc_30761_Tr_3/10_Conf_0.654_Len_2941
1_trim_paired_R1_(paired)_un-mapped_reads_[1_trim_paired_R1]_(paired)_trimmed_(paired)_contig_1117	OCV4_rep_c42001	98.05	513	10	0	3	515	633	121	0	894	OCV4_rep_c42001
1_trim_paired_R1_(paired)_un-mapped_reads_[1_trim_paired_R1]_(paired)_trimmed_(paired)_contig_1118	Loc_3615_Tr_3/5_Conf_0.667_Len_2424	92.22	951	68	6	94	1044	2203	1259	0	1341	Loc_3615_Tr_3/5_Conf_0.667_Len_2424
1_trim_paired_R1_(paired)_un-mapped_reads_[1_trim_paired_R1]_(paired)_trimmed_(paired)_contig_1119	OCV4_rep_c16255	97.57	1315	25	2	1	1308	1433	119	0	2250	OCV4_rep_c16255
1_trim_paired_R1_(paired)_un-mapped_reads_[1_trim_paired_R1]_(paired)_trimmed_(paired)_contig_1120	Loc_16768_Tr_1/5_Conf_0.500_Len_2198	96.07	1069	16	2	891	1951	1169	119	0	1718	Loc_16768_Tr_1/5_Conf_0.500_Len_2198
1_trim_paired_R1_(paired)_un-mapped_reads_[1_trim_paired_R1]_(paired)_trimmed_(paired)_contig_1121	OCV4_rep_c5936	98.39	929	13	2	95	1023	150	1076	0	1631	OCV4_rep_c5936
1_trim_paired_R1_(paired)_un-mapped_reads_[1_trim_paired_R1]_(paired)_trimmed_(paired)_contig_1122	OCV4_rep_c1727	98.07	2483	48	0	1253	3735	787	3269	0	4327	OCV4_rep_c1727
1_trim_paired_R1_(paired)_un-mapped_reads_[1_trim_paired_R1]_(paired)_trimmed_(paired)_contig_1123	Loc_17577_Tr_1/4_Conf_0.636_Len_2074	98.47	523	8	0	398	920	761	1283	0	922	Loc_17577_Tr_1/4_Conf_0.636_Len_2074
1_trim_paired_R1_(paired)_un-mapped_reads_[1_trim_paired_R1]_(paired)_trimmed_(paired)_contig_1125	OCV4_rep_c9366	98.53	476	3	2	1	474	1768	1295	0	837	OCV4_rep_c9366
1_trim_paired_R1_(paired)_un-mapped_reads_[1_trim_paired_R1]_(paired)_trimmed_(paired)_contig_1126	OCV4_c25756	94.44	180	10	0	282	461	868	689	7e-74	279	OCV4_c25756
1_trim_paired_R1_(paired)_un-mapped_reads_[1_trim_paired_R1]_(paired)_trimmed_(paired)_contig_1127	Loc_7322_Tr_2/6_Conf_0.667_Len_2422	97.45	2076	50	3	1	2075	2340	267	0	3537	Loc_7322_Tr_2/6_Conf_0.667_Len_2422
1_trim_paired_R1_(paired)_un-mapped_reads_[1_trim_paired_R1]_(paired)_trimmed_(paired)_contig_1128	OCV4_rep_c42999	98.81	5879	54	5	4	5870	12	5886	0	10455	OCV4_rep_c42999
1_trim_paired_R1_(paired)_un-mapped_reads_[1_trim_paired_R1]_(paired)_trimmed_(paired)_contig_1129	OCV3_prime_rep_c25848	96.17	991	29	7	189	1175	1867	882	0	1611	OCV3_prime_rep_c25848
1_trim_paired_R1_(paired)_un-mapped_reads_[1_trim_paired_R1]_(paired)_trimmed_(paired)_contig_1130	OCV4_rep_c1224	98.25	2566	38	2	1	2565	5163	7722	0	4482	OCV4_rep_c1224
1_trim_paired_R1_(paired)_un-mapped_reads_[1_trim_paired_R1]_(paired)_trimmed_(paired)_contig_1131	OCV4_rep_c3529	95.09	1692	82	1	1	1691	2141	450	0	2695	OCV4_rep_c3529
1_trim_paired_R1_(paired)_un-mapped_reads_[1_trim_paired_R1]_(paired)_trimmed_(paired)_contig_1132	OCV4_c3500	97.78	2385	46	3	1	2381	2687	306	0	4104	OCV4_c3500
1_trim_paired_R1_(paired)_un-mapped_reads_[1_trim_paired_R1]_(paired)_trimmed_(paired)_contig_1133	OCV4_rep_c27721	97.24	1267	30	2	1	1262	239	1505	0	2146	OCV4_rep_c27721
1_trim_paired_R1_(paired)_un-mapped_reads_[1_trim_paired_R1]_(paired)_trimmed_(paired)_contig_1134	OCV4_rep_c17627	97.95	1271	23	2	431	1698	240	1510	0	2200	OCV4_rep_c17627
1_trim_paired_R1_(paired)_un-mapped_reads_[1_trim_paired_R1]_(paired)_trimmed_(paired)_contig_1135	OCV4_c43195	93.95	1108	40	7	1	1108	626	1706	0	1650	OCV4_c43195
1_trim_paired_R1_(paired)_un-mapped_reads_[1_trim_paired_R1]_(paired)_trimmed_(paired)_contig_1136	Loc_7085_Tr_8/15_Conf_0.660_Len_5247	99.01	2214	22	0	6	2219	2679	466	0	3967	Loc_7085_Tr_8/15_Conf_0.660_Len_5247
1_trim_paired_R1_(paired)_un-mapped_reads_[1_trim_paired_R1]_(paired)_trimmed_(paired)_contig_1137	OCV4_rep_c1661	96.49	741	22	2	77	813	1	741	0	1229	OCV4_rep_c1661
1_trim_paired_R1_(paired)_un-mapped_reads_[1_trim_paired_R1]_(paired)_trimmed_(paired)_contig_1138	OCV4_rep_c27688	97.01	804	18	5	58	855	50	853	0	1352	OCV4_rep_c27688
1_trim_paired_R1_(paired)_un-mapped_reads_[1_trim_paired_R1]_(paired)_trimmed_(paired)_contig_1139	Loc_2098_Tr_2/4_Conf_0.692_Len_1101	98.63	582	8	0	1	582	742	161	0	1031	Loc_2098_Tr_2/4_Conf_0.692_Len_1101
1_trim_paired_R1_(paired)_un-mapped_reads_[1_trim_paired_R1]_(paired)_trimmed_(paired)_contig_1140	OCV4_rep_c18170	98.28	6048	94	10	7	6044	6397	350	0	10589	OCV4_rep_c18170
1_trim_paired_R1_(paired)_un-mapped_reads_[1_trim_paired_R1]_(paired)_trimmed_(paired)_contig_1141	Loc_6192_Tr_6/6_Conf_0.688_Len_4354	97.22	36	1	0	4	39	2641	2606	1e-08	62.1	Loc_6192_Tr_6/6_Conf_0.688_Len_4354
1_trim_paired_R1_(paired)_un-mapped_reads_[1_trim_paired_R1]_(paired)_trimmed_(paired)_contig_1142	OCV4_rep_c6162	98.04	5099	84	14	1	5095	5087	1	0	8900	OCV4_rep_c6162
1_trim_paired_R1_(paired)_un-mapped_reads_[1_trim_paired_R1]_(paired)_trimmed_(paired)_contig_1143	OCV4_rep_c345	98.73	3871	43	3	1	3866	117	3986	0	6885	OCV4_rep_c345
1_trim_paired_R1_(paired)_un-mapped_reads_[1_trim_paired_R1]_(paired)_trimmed_(paired)_contig_1145	Loc_13323_Tr_1/3_Conf_0.333_Len_2131	95.19	437	7	5	398	834	639	217	0	678	Loc_13323_Tr_1/3_Conf_0.333_Len_2131
1_trim_paired_R1_(paired)_un-mapped_reads_[1_trim_paired_R1]_(paired)_trimmed_(paired)_contig_1146	Loc_3042_Tr_3/4_Conf_0.450_Len_2863	98.31	1536	14	2	1	1530	1236	2765	0	2682	Loc_3042_Tr_3/4_Conf_0.450_Len_2863
1_trim_paired_R1_(paired)_un-mapped_reads_[1_trim_paired_R1]_(paired)_trimmed_(paired)_contig_1147	Loc_4230_Tr_6/6_Conf_0.750_Len_2226	99.04	521	5	0	1	521	863	1383	0	935	Loc_4230_Tr_6/6_Conf_0.750_Len_2226
1_trim_paired_R1_(paired)_un-mapped_reads_[1_trim_paired_R1]_(paired)_trimmed_(paired)_contig_1148	OCV4_rep_c11735	98.34	2283	36	2	27	2308	2411	130	0	4004	OCV4_rep_c11735
1_trim_paired_R1_(paired)_un-mapped_reads_[1_trim_paired_R1]_(paired)_trimmed_(paired)_contig_1149	Loc_6733_Tr_2/6_Conf_0.625_Len_4630	98.07	3999	59	4	262	4257	4539	556	0	6942	Loc_6733_Tr_2/6_Conf_0.625_Len_4630
1_trim_paired_R1_(paired)_un-mapped_reads_[1_trim_paired_R1]_(paired)_trimmed_(paired)_contig_1150	Loc_9144_Tr_78/85_Conf_0.271_Len_8096	93.89	1096	52	10	7	1097	1038	2123	0	1639	Loc_9144_Tr_78/85_Conf_0.271_Len_8096
1_trim_paired_R1_(paired)_un-mapped_reads_[1_trim_paired_R1]_(paired)_trimmed_(paired)_contig_1151	Loc_9144_Tr_78/85_Conf_0.271_Len_8096	96.92	195	6	0	97	291	2123	1929	1e-88	327	Loc_9144_Tr_78/85_Conf_0.271_Len_8096
1_trim_paired_R1_(paired)_un-mapped_reads_[1_trim_paired_R1]_(paired)_trimmed_(paired)_contig_1152	Loc_25_Tr_1/3_Conf_0.500_Len_2409	98.92	1384	15	0	1315	2698	2350	967	0	2473	Loc_25_Tr_1/3_Conf_0.500_Len_2409
1_trim_paired_R1_(paired)_un-mapped_reads_[1_trim_paired_R1]_(paired)_trimmed_(paired)_contig_1153	OCV4_rep_c594	98.03	3764	64	10	81	3835	3948	186	0	6536	OCV4_rep_c594
1_trim_paired_R1_(paired)_un-mapped_reads_[1_trim_paired_R1]_(paired)_trimmed_(paired)_contig_1154	OCV4_rep_c13732	91.54	1205	86	6	564	1762	1	1195	0	1657	OCV4_rep_c13732
1_trim_paired_R1_(paired)_un-mapped_reads_[1_trim_paired_R1]_(paired)_trimmed_(paired)_contig_1155	OCV4_rep_c46348	94.63	503	18	4	1	503	598	1091	0	771	OCV4_rep_c46348
1_trim_paired_R1_(paired)_un-mapped_reads_[1_trim_paired_R1]_(paired)_trimmed_(paired)_contig_1156	OCV4_rep_c2123	95.03	1953	49	14	1	1935	136	2058	0	3035	OCV4_rep_c2123
1_trim_paired_R1_(paired)_un-mapped_reads_[1_trim_paired_R1]_(paired)_trimmed_(paired)_contig_1157	OCV3_prime_rep_c26145	95.14	576	23	3	1	571	590	15	0	904	OCV3_prime_rep_c26145
1_trim_paired_R1_(paired)_un-mapped_reads_[1_trim_paired_R1]_(paired)_trimmed_(paired)_contig_1158	OCV4_rep_c14205	97.47	593	15	0	1	593	1163	1755	0	1018	OCV4_rep_c14205
1_trim_paired_R1_(paired)_un-mapped_reads_[1_trim_paired_R1]_(paired)_trimmed_(paired)_contig_1160	OCV4_rep_c16679	98.64	1620	19	1	620	2236	986	2605	0	2867	OCV4_rep_c16679
1_trim_paired_R1_(paired)_un-mapped_reads_[1_trim_paired_R1]_(paired)_trimmed_(paired)_contig_1161	OCV4_rep_c15281	89.53	382	31	3	1	373	1435	1054	3e-139	496	OCV4_rep_c15281
1_trim_paired_R1_(paired)_un-mapped_reads_[1_trim_paired_R1]_(paired)_trimmed_(paired)_contig_1162	OCV4_rep_c27374	95.8	881	28	4	285	1164	1195	323	0	1423	OCV4_rep_c27374
1_trim_paired_R1_(paired)_un-mapped_reads_[1_trim_paired_R1]_(paired)_trimmed_(paired)_contig_1163	OCV4_rep_c3545	96.6	1058	32	3	1	1058	1616	563	0	1751	OCV4_rep_c3545
1_trim_paired_R1_(paired)_un-mapped_reads_[1_trim_paired_R1]_(paired)_trimmed_(paired)_contig_1164	OCV4_rep_c20135	98.54	2266	26	2	1	2266	125	2383	0	4004	OCV4_rep_c20135
1_trim_paired_R1_(paired)_un-mapped_reads_[1_trim_paired_R1]_(paired)_trimmed_(paired)_contig_1165	OCV4_rep_c3723	95.99	623	19	5	1	617	916	294	0	1020	OCV4_rep_c3723
1_trim_paired_R1_(paired)_un-mapped_reads_[1_trim_paired_R1]_(paired)_trimmed_(paired)_contig_1166	Loc_5951_Tr_9/10_Conf_0.424_Len_2951	100	202	0	0	1	202	1927	1726	4e-102	374	Loc_5951_Tr_9/10_Conf_0.424_Len_2951
1_trim_paired_R1_(paired)_un-mapped_reads_[1_trim_paired_R1]_(paired)_trimmed_(paired)_contig_1167	OCV4_c19481	98.57	2585	34	2	420	3001	2623	39	0	4567	OCV4_c19481
1_trim_paired_R1_(paired)_un-mapped_reads_[1_trim_paired_R1]_(paired)_trimmed_(paired)_contig_1168	OCV4_rep_c9738	99.05	946	9	0	398	1343	2106	1161	0	1707	OCV4_rep_c9738
1_trim_paired_R1_(paired)_un-mapped_reads_[1_trim_paired_R1]_(paired)_trimmed_(paired)_contig_1169	OCV3_prime_rep_c39521	98	1048	21	0	1	1048	1685	638	0	1820	OCV3_prime_rep_c39521
1_trim_paired_R1_(paired)_un-mapped_reads_[1_trim_paired_R1]_(paired)_trimmed_(paired)_contig_1170	OCV4_rep_c5674	96.97	3861	96	11	1	3852	4077	229	0	6499	OCV4_rep_c5674
1_trim_paired_R1_(paired)_un-mapped_reads_[1_trim_paired_R1]_(paired)_trimmed_(paired)_contig_1171	OCV4_rep_c23133	98.48	2886	37	2	159	3043	385	3264	0	5079	OCV4_rep_c23133
1_trim_paired_R1_(paired)_un-mapped_reads_[1_trim_paired_R1]_(paired)_trimmed_(paired)_contig_1172	OCV4_rep_c42984	97.44	1328	20	4	51	1364	1943	616	0	2255	OCV4_rep_c42984
1_trim_paired_R1_(paired)_un-mapped_reads_[1_trim_paired_R1]_(paired)_trimmed_(paired)_contig_1173	OCV4_rep_c12026	98.98	977	8	2	176	1150	2175	1199	0	1751	OCV4_rep_c12026
1_trim_paired_R1_(paired)_un-mapped_reads_[1_trim_paired_R1]_(paired)_trimmed_(paired)_contig_1174	OCV4_rep_c6120	97.26	547	12	3	1	546	1519	975	0	924	OCV4_rep_c6120
1_trim_paired_R1_(paired)_un-mapped_reads_[1_trim_paired_R1]_(paired)_trimmed_(paired)_contig_1175	Loc_18499_Tr_2/2_Conf_0.750_Len_1627	99.31	726	5	0	595	1320	1343	618	0	1314	Loc_18499_Tr_2/2_Conf_0.750_Len_1627
1_trim_paired_R1_(paired)_un-mapped_reads_[1_trim_paired_R1]_(paired)_trimmed_(paired)_contig_1176	OCV4_rep_c1942	98.9	815	7	1	130	942	1279	465	0	1454	OCV4_rep_c1942
1_trim_paired_R1_(paired)_un-mapped_reads_[1_trim_paired_R1]_(paired)_trimmed_(paired)_contig_1177	Loc_2948_Tr_2/10_Conf_0.643_Len_6201	97.97	2270	26	8	26	2287	2259	2	0	3919	Loc_2948_Tr_2/10_Conf_0.643_Len_6201
1_trim_paired_R1_(paired)_un-mapped_reads_[1_trim_paired_R1]_(paired)_trimmed_(paired)_contig_1179	Loc_9691_Tr_1/5_Conf_0.583_Len_680	97.14	385	7	1	1	385	136	516	0	647	Loc_9691_Tr_1/5_Conf_0.583_Len_680
1_trim_paired_R1_(paired)_un-mapped_reads_[1_trim_paired_R1]_(paired)_trimmed_(paired)_contig_1180	Loc_34256_Tr_3/3_Conf_0.714_Len_1402	95.52	1363	33	12	185	1522	1402	43	0	2154	Loc_34256_Tr_3/3_Conf_0.714_Len_1402
1_trim_paired_R1_(paired)_un-mapped_reads_[1_trim_paired_R1]_(paired)_trimmed_(paired)_contig_1181	OCV4_rep_c47258	97.15	351	9	1	1	350	932	582	3e-168	592	OCV4_rep_c47258
1_trim_paired_R1_(paired)_un-mapped_reads_[1_trim_paired_R1]_(paired)_trimmed_(paired)_contig_1184	OCV4_rep_c3654	98.65	1405	19	0	329	1733	966	2370	0	2503	OCV4_rep_c3654
1_trim_paired_R1_(paired)_un-mapped_reads_[1_trim_paired_R1]_(paired)_trimmed_(paired)_contig_1185	OCV4_rep_c5507	99.15	702	6	0	2321	3022	741	1442	0	1266	OCV4_rep_c5507
1_trim_paired_R1_(paired)_un-mapped_reads_[1_trim_paired_R1]_(paired)_trimmed_(paired)_contig_1186	OCV4_rep_c700	97.24	652	18	0	1	652	738	1389	0	1109	OCV4_rep_c700
1_trim_paired_R1_(paired)_un-mapped_reads_[1_trim_paired_R1]_(paired)_trimmed_(paired)_contig_1187	OCV4_rep_c7064	98.52	878	12	1	10	887	398	1274	0	1550	OCV4_rep_c7064
1_trim_paired_R1_(paired)_un-mapped_reads_[1_trim_paired_R1]_(paired)_trimmed_(paired)_contig_1188	OCV4_rep_c12327	97.9	4003	69	2	227	4229	4051	64	0	6929	OCV4_rep_c12327
1_trim_paired_R1_(paired)_un-mapped_reads_[1_trim_paired_R1]_(paired)_trimmed_(paired)_contig_1189	OCV4_rep_c27290	96.65	746	19	3	963	1704	1055	312	0	1236	OCV4_rep_c27290
1_trim_paired_R1_(paired)_un-mapped_reads_[1_trim_paired_R1]_(paired)_trimmed_(paired)_contig_1190	Loc_9848_Tr_2/5_Conf_0.571_Len_3248	94.92	354	6	3	1	342	2473	2120	8e-154	544	Loc_9848_Tr_2/5_Conf_0.571_Len_3248
1_trim_paired_R1_(paired)_un-mapped_reads_[1_trim_paired_R1]_(paired)_trimmed_(paired)_contig_1191	OCV4_rep_c26187	94.46	1010	44	9	62	1059	2242	1233	0	1550	OCV4_rep_c26187
1_trim_paired_R1_(paired)_un-mapped_reads_[1_trim_paired_R1]_(paired)_trimmed_(paired)_contig_1192	OCV4_rep_c1479	97.85	4831	43	22	1	4806	11003	6209	0	8288	OCV4_rep_c1479
1_trim_paired_R1_(paired)_un-mapped_reads_[1_trim_paired_R1]_(paired)_trimmed_(paired)_contig_1193	OCV4_rep_c48568	95.03	1389	56	10	159	1542	1584	2964	0	2170	OCV4_rep_c48568
1_trim_paired_R1_(paired)_un-mapped_reads_[1_trim_paired_R1]_(paired)_trimmed_(paired)_contig_1196	OCV4_rep_c25657	97.41	771	20	0	77	847	1657	887	0	1325	OCV4_rep_c25657
1_trim_paired_R1_(paired)_un-mapped_reads_[1_trim_paired_R1]_(paired)_trimmed_(paired)_contig_1197	OCV4_rep_c4040	89.41	1435	152	0	2	1436	294	1728	0	2050	OCV4_rep_c4040
1_trim_paired_R1_(paired)_un-mapped_reads_[1_trim_paired_R1]_(paired)_trimmed_(paired)_contig_1198	OCV4_rep_c10738	98.81	1172	13	1	1	1172	3475	2305	0	2091	OCV4_rep_c10738
1_trim_paired_R1_(paired)_un-mapped_reads_[1_trim_paired_R1]_(paired)_trimmed_(paired)_contig_1199	Loc_4416_Tr_2/5_Conf_0.692_Len_1660	97.2	1538	18	9	80	1609	1614	94	0	2579	Loc_4416_Tr_2/5_Conf_0.692_Len_1660
1_trim_paired_R1_(paired)_un-mapped_reads_[1_trim_paired_R1]_(paired)_trimmed_(paired)_contig_1200	OCV4_rep_c16030	96.78	2609	70	2	107	2715	2595	1	0	4344	OCV4_rep_c16030
1_trim_paired_R1_(paired)_un-mapped_reads_[1_trim_paired_R1]_(paired)_trimmed_(paired)_contig_1201	OCV4_rep_c3351	96.12	1341	24	7	1	1317	370	1706	0	2163	OCV4_rep_c3351
1_trim_paired_R1_(paired)_un-mapped_reads_[1_trim_paired_R1]_(paired)_trimmed_(paired)_contig_1202	OCV4_rep_c2180	98.55	1107	16	0	396	1502	1180	74	0	1956	OCV4_rep_c2180
1_trim_paired_R1_(paired)_un-mapped_reads_[1_trim_paired_R1]_(paired)_trimmed_(paired)_contig_1203	Loc_8831_Tr_5/10_Conf_0.655_Len_3007	97.14	978	27	1	771	1748	974	1950	0	1650	Loc_8831_Tr_5/10_Conf_0.655_Len_3007
1_trim_paired_R1_(paired)_un-mapped_reads_[1_trim_paired_R1]_(paired)_trimmed_(paired)_contig_1204	OCV4_rep_c26172	94.26	1219	24	13	231	1425	1644	448	0	1821	OCV4_rep_c26172
1_trim_paired_R1_(paired)_un-mapped_reads_[1_trim_paired_R1]_(paired)_trimmed_(paired)_contig_1205	OCV4_rep_c26731	99.19	1242	10	0	1	1242	357	1598	0	2239	OCV4_rep_c26731
1_trim_paired_R1_(paired)_un-mapped_reads_[1_trim_paired_R1]_(paired)_trimmed_(paired)_contig_1206	OCV4_rep_c14091	90.33	424	31	6	1	418	2265	2684	8e-155	547	OCV4_rep_c14091
1_trim_paired_R1_(paired)_un-mapped_reads_[1_trim_paired_R1]_(paired)_trimmed_(paired)_contig_1208	OCV4_rep_c37738	95.47	685	23	4	97	777	1443	2123	0	1086	OCV4_rep_c37738
1_trim_paired_R1_(paired)_un-mapped_reads_[1_trim_paired_R1]_(paired)_trimmed_(paired)_contig_1209	Loc_2308_Tr_4/9_Conf_0.452_Len_5118	96.83	410	5	3	1	402	656	247	0	678	Loc_2308_Tr_4/9_Conf_0.452_Len_5118
1_trim_paired_R1_(paired)_un-mapped_reads_[1_trim_paired_R1]_(paired)_trimmed_(paired)_contig_1210	OCV4_rep_c5622	96.4	945	25	2	1	945	1961	1026	0	1550	OCV4_rep_c5622
1_trim_paired_R1_(paired)_un-mapped_reads_[1_trim_paired_R1]_(paired)_trimmed_(paired)_contig_1211	Loc_1747_Tr_2/7_Conf_0.421_Len_1250	96.73	1041	29	4	1430	2465	124	1164	0	1729	Loc_1747_Tr_2/7_Conf_0.421_Len_1250
1_trim_paired_R1_(paired)_un-mapped_reads_[1_trim_paired_R1]_(paired)_trimmed_(paired)_contig_1212	OCV4_rep_c25204	95.58	453	17	3	23	473	672	221	0	725	OCV4_rep_c25204
1_trim_paired_R1_(paired)_un-mapped_reads_[1_trim_paired_R1]_(paired)_trimmed_(paired)_contig_1213	OCV4_rep_c13045	97.86	4402	83	4	1	4397	6145	1750	0	7598	OCV4_rep_c13045
1_trim_paired_R1_(paired)_un-mapped_reads_[1_trim_paired_R1]_(paired)_trimmed_(paired)_contig_1214	OCV4_rep_c24062	97.8	2915	59	3	245	3155	3186	273	0	5024	OCV4_rep_c24062
1_trim_paired_R1_(paired)_un-mapped_reads_[1_trim_paired_R1]_(paired)_trimmed_(paired)_contig_1215	OCV3_prime_rep_c25702	98.12	426	7	1	313	738	479	55	0	741	OCV3_prime_rep_c25702
1_trim_paired_R1_(paired)_un-mapped_reads_[1_trim_paired_R1]_(paired)_trimmed_(paired)_contig_1216	OCV4_rep_c6682	97.93	4146	85	1	1	4146	4204	60	0	7179	OCV4_rep_c6682
1_trim_paired_R1_(paired)_un-mapped_reads_[1_trim_paired_R1]_(paired)_trimmed_(paired)_contig_1217	OCV4_rep_c45386	95.91	807	22	8	1	804	1273	2071	0	1299	OCV4_rep_c45386
1_trim_paired_R1_(paired)_un-mapped_reads_[1_trim_paired_R1]_(paired)_trimmed_(paired)_contig_1218	OCV3_prime_c15948	94.41	1716	33	22	12	1679	63	1763	0	2579	OCV3_prime_c15948
1_trim_paired_R1_(paired)_un-mapped_reads_[1_trim_paired_R1]_(paired)_trimmed_(paired)_contig_1219	OCV4_rep_c4412	98.08	3910	67	2	1	3902	562	4471	0	6802	OCV4_rep_c4412
1_trim_paired_R1_(paired)_un-mapped_reads_[1_trim_paired_R1]_(paired)_trimmed_(paired)_contig_1220	OCV3_prime_rep_c50831	97.91	670	14	0	1	670	523	1192	0	1160	OCV3_prime_rep_c50831
1_trim_paired_R1_(paired)_un-mapped_reads_[1_trim_paired_R1]_(paired)_trimmed_(paired)_contig_1222	Loc_3549_Tr_6/13_Conf_0.485_Len_5359	98.62	945	13	0	324	1268	4882	3938	0	1674	Loc_3549_Tr_6/13_Conf_0.485_Len_5359
1_trim_paired_R1_(paired)_un-mapped_reads_[1_trim_paired_R1]_(paired)_trimmed_(paired)_contig_1223	Loc_24474_Tr_8/10_Conf_0.647_Len_3149	97.73	1456	28	2	1	1452	1455	1	0	2501	Loc_24474_Tr_8/10_Conf_0.647_Len_3149
1_trim_paired_R1_(paired)_un-mapped_reads_[1_trim_paired_R1]_(paired)_trimmed_(paired)_contig_1224	OCV4_rep_c28039	98.69	153	2	0	686	838	376	528	1e-71	272	OCV4_rep_c28039
1_trim_paired_R1_(paired)_un-mapped_reads_[1_trim_paired_R1]_(paired)_trimmed_(paired)_contig_1225	OCV3_prime_rep_c33545	98.22	1457	26	0	442	1898	422	1878	0	2547	OCV3_prime_rep_c33545
1_trim_paired_R1_(paired)_un-mapped_reads_[1_trim_paired_R1]_(paired)_trimmed_(paired)_contig_1226	Loc_146247_Tr_1/1_Conf_1.000_Len_447	91.35	104	9	0	166	269	344	447	3e-33	143	Loc_146247_Tr_1/1_Conf_1.000_Len_447
1_trim_paired_R1_(paired)_un-mapped_reads_[1_trim_paired_R1]_(paired)_trimmed_(paired)_contig_1228	OCV3_prime_c56287	92.04	515	38	2	1	512	126	640	0	734	OCV3_prime_c56287
1_trim_paired_R1_(paired)_un-mapped_reads_[1_trim_paired_R1]_(paired)_trimmed_(paired)_contig_1229	OCV4_rep_c7245	93.35	331	11	5	1	321	3214	2885	2e-134	479	OCV4_rep_c7245
1_trim_paired_R1_(paired)_un-mapped_reads_[1_trim_paired_R1]_(paired)_trimmed_(paired)_contig_1230	OCV3_prime_c56287	90	470	46	1	1	470	383	851	2e-177	623	OCV3_prime_c56287
1_trim_paired_R1_(paired)_un-mapped_reads_[1_trim_paired_R1]_(paired)_trimmed_(paired)_contig_1232	OCV4_rep_c41718	96.94	784	23	1	5	787	1305	522	0	1317	OCV4_rep_c41718
1_trim_paired_R1_(paired)_un-mapped_reads_[1_trim_paired_R1]_(paired)_trimmed_(paired)_contig_1234	Loc_1314_Tr_2/2_Conf_0.833_Len_2059	96.46	1497	30	9	1120	2615	380	1854	0	2449	Loc_1314_Tr_2/2_Conf_0.833_Len_2059
1_trim_paired_R1_(paired)_un-mapped_reads_[1_trim_paired_R1]_(paired)_trimmed_(paired)_contig_1235	Loc_26653_Tr_2/2_Conf_0.667_Len_2837	98.48	1845	28	0	919	2763	1933	89	0	3253	Loc_26653_Tr_2/2_Conf_0.667_Len_2837
1_trim_paired_R1_(paired)_un-mapped_reads_[1_trim_paired_R1]_(paired)_trimmed_(paired)_contig_1236	OCV4_rep_c12490	97.35	2751	38	13	6	2724	3162	415	0	4643	OCV4_rep_c12490
1_trim_paired_R1_(paired)_un-mapped_reads_[1_trim_paired_R1]_(paired)_trimmed_(paired)_contig_1237	OCV3_prime_c3048	98.34	2416	38	2	154	2568	2415	1	0	4239	OCV3_prime_c3048
1_trim_paired_R1_(paired)_un-mapped_reads_[1_trim_paired_R1]_(paired)_trimmed_(paired)_contig_1238	OCV4_rep_c14475	98.47	1045	16	0	1	1045	1644	600	0	1845	OCV4_rep_c14475
1_trim_paired_R1_(paired)_un-mapped_reads_[1_trim_paired_R1]_(paired)_trimmed_(paired)_contig_1240	Loc_13537_Tr_4/6_Conf_0.429_Len_1696	96.89	966	16	3	1	952	308	1273	0	1605	Loc_13537_Tr_4/6_Conf_0.429_Len_1696
1_trim_paired_R1_(paired)_un-mapped_reads_[1_trim_paired_R1]_(paired)_trimmed_(paired)_contig_1241	OCV4_rep_c17552	95.4	804	17	9	1	786	27	828	0	1288	OCV4_rep_c17552
1_trim_paired_R1_(paired)_un-mapped_reads_[1_trim_paired_R1]_(paired)_trimmed_(paired)_contig_1242	OCV4_rep_c22166	98.57	2790	40	0	1	2790	17	2806	0	4940	OCV4_rep_c22166
1_trim_paired_R1_(paired)_un-mapped_reads_[1_trim_paired_R1]_(paired)_trimmed_(paired)_contig_1243	OCV4_rep_c16628	98.05	1795	29	2	60	1848	2041	247	0	3118	OCV4_rep_c16628
1_trim_paired_R1_(paired)_un-mapped_reads_[1_trim_paired_R1]_(paired)_trimmed_(paired)_contig_1245	OCV4_rep_c9943	93.29	298	20	0	1799	2096	2978	3275	7e-122	440	OCV4_rep_c9943
1_trim_paired_R1_(paired)_un-mapped_reads_[1_trim_paired_R1]_(paired)_trimmed_(paired)_contig_1246	OCV4_rep_c9943	90.88	1700	120	20	317	2009	2335	4006	0	2270	OCV4_rep_c9943
1_trim_paired_R1_(paired)_un-mapped_reads_[1_trim_paired_R1]_(paired)_trimmed_(paired)_contig_1247	OCV4_rep_c27731	97.38	726	18	1	1	725	1254	529	0	1236	OCV4_rep_c27731
1_trim_paired_R1_(paired)_un-mapped_reads_[1_trim_paired_R1]_(paired)_trimmed_(paired)_contig_1248	OCV4_rep_c10144	96.09	1406	45	4	1	1399	1665	263	0	2285	OCV4_rep_c10144
1_trim_paired_R1_(paired)_un-mapped_reads_[1_trim_paired_R1]_(paired)_trimmed_(paired)_contig_1249	OCV3_prime_rep_c43155	96.15	520	20	0	1	520	1084	565	0	852	OCV3_prime_rep_c43155
1_trim_paired_R1_(paired)_un-mapped_reads_[1_trim_paired_R1]_(paired)_trimmed_(paired)_contig_1250	OCV3_prime_rep_c33156	96.83	378	12	0	495	872	972	595	4e-180	632	OCV3_prime_rep_c33156
1_trim_paired_R1_(paired)_un-mapped_reads_[1_trim_paired_R1]_(paired)_trimmed_(paired)_contig_1251	Loc_18125_Tr_6/8_Conf_0.500_Len_2515	96.03	353	4	1	203	545	1240	1592	3e-160	566	Loc_18125_Tr_6/8_Conf_0.500_Len_2515
1_trim_paired_R1_(paired)_un-mapped_reads_[1_trim_paired_R1]_(paired)_trimmed_(paired)_contig_1252	OCV4_rep_c13035	100	80	0	0	405	484	1503	1424	1e-34	148	OCV4_rep_c13035
1_trim_paired_R1_(paired)_un-mapped_reads_[1_trim_paired_R1]_(paired)_trimmed_(paired)_contig_1253	OCV4_rep_c3749	96.98	2718	73	7	22	2734	1	2714	0	4577	OCV4_rep_c3749
1_trim_paired_R1_(paired)_un-mapped_reads_[1_trim_paired_R1]_(paired)_trimmed_(paired)_contig_1255	OCV4_rep_c6123	98.88	12496	131	2	3102	15591	12604	112	0	22292	OCV4_rep_c6123
1_trim_paired_R1_(paired)_un-mapped_reads_[1_trim_paired_R1]_(paired)_trimmed_(paired)_contig_1256	Loc_8706_Tr_2/2_Conf_0.600_Len_549	95.26	549	24	2	38	584	549	1	0	869	Loc_8706_Tr_2/2_Conf_0.600_Len_549
1_trim_paired_R1_(paired)_un-mapped_reads_[1_trim_paired_R1]_(paired)_trimmed_(paired)_contig_1257	Loc_18123_Tr_9/10_Conf_0.517_Len_3067	96.88	737	19	2	1	734	1216	481	0	1230	Loc_18123_Tr_9/10_Conf_0.517_Len_3067
1_trim_paired_R1_(paired)_un-mapped_reads_[1_trim_paired_R1]_(paired)_trimmed_(paired)_contig_1258	OCV4_rep_c10624	98.39	931	14	1	1	930	1991	2921	0	1637	OCV4_rep_c10624
1_trim_paired_R1_(paired)_un-mapped_reads_[1_trim_paired_R1]_(paired)_trimmed_(paired)_contig_1259	Loc_767_Tr_2/2_Conf_0.800_Len_2300	98.56	2229	32	0	1	2229	2276	48	0	3940	Loc_767_Tr_2/2_Conf_0.800_Len_2300
1_trim_paired_R1_(paired)_un-mapped_reads_[1_trim_paired_R1]_(paired)_trimmed_(paired)_contig_1260	OCV4_rep_c671	99.39	328	2	0	519	846	1546	1219	6e-169	595	OCV4_rep_c671
1_trim_paired_R1_(paired)_un-mapped_reads_[1_trim_paired_R1]_(paired)_trimmed_(paired)_contig_1261	OCV4_rep_c671	98.95	759	8	0	6	764	485	1243	0	1358	OCV4_rep_c671
1_trim_paired_R1_(paired)_un-mapped_reads_[1_trim_paired_R1]_(paired)_trimmed_(paired)_contig_1262	Loc_20470_Tr_1/5_Conf_0.611_Len_910	97.27	477	13	0	1	477	517	41	0	809	Loc_20470_Tr_1/5_Conf_0.611_Len_910
1_trim_paired_R1_(paired)_un-mapped_reads_[1_trim_paired_R1]_(paired)_trimmed_(paired)_contig_1263	OCV4_rep_c27088	97.07	376	8	1	226	601	373	1	0	636	OCV4_rep_c27088
1_trim_paired_R1_(paired)_un-mapped_reads_[1_trim_paired_R1]_(paired)_trimmed_(paired)_contig_1264	OCV4_rep_c6016	97.66	512	12	0	1	512	1062	551	0	880	OCV4_rep_c6016
1_trim_paired_R1_(paired)_un-mapped_reads_[1_trim_paired_R1]_(paired)_trimmed_(paired)_contig_1266	Loc_1694_Tr_8/10_Conf_0.625_Len_3075	97.46	276	6	1	300	575	2642	2368	2e-131	470	Loc_1694_Tr_8/10_Conf_0.625_Len_3075
1_trim_paired_R1_(paired)_un-mapped_reads_[1_trim_paired_R1]_(paired)_trimmed_(paired)_contig_1267	OCV4_rep_c5782	94.91	1414	33	21	1	1382	1689	283	0	2187	OCV4_rep_c5782
1_trim_paired_R1_(paired)_un-mapped_reads_[1_trim_paired_R1]_(paired)_trimmed_(paired)_contig_1268	OCV4_rep_c41287	98.62	3545	43	4	1	3543	4859	1319	0	6285	OCV4_rep_c41287
1_trim_paired_R1_(paired)_un-mapped_reads_[1_trim_paired_R1]_(paired)_trimmed_(paired)_contig_1269	Loc_1546_Tr_6/6_Conf_0.737_Len_3242	98.47	2157	33	0	1	2157	2586	430	0	3801	Loc_1546_Tr_6/6_Conf_0.737_Len_3242
1_trim_paired_R1_(paired)_un-mapped_reads_[1_trim_paired_R1]_(paired)_trimmed_(paired)_contig_1270	OCV4_rep_c10199	98.7	539	6	1	691	1228	1704	1166	0	955	OCV4_rep_c10199
1_trim_paired_R1_(paired)_un-mapped_reads_[1_trim_paired_R1]_(paired)_trimmed_(paired)_contig_1272	Loc_56903_Tr_1/1_Conf_1.000_Len_1221	94.51	255	14	0	221	475	811	557	1e-108	394	Loc_56903_Tr_1/1_Conf_1.000_Len_1221
1_trim_paired_R1_(paired)_un-mapped_reads_[1_trim_paired_R1]_(paired)_trimmed_(paired)_contig_1273	OCV3_prime_c11417	96.45	423	15	0	1	423	1006	584	0	699	OCV3_prime_c11417
1_trim_paired_R1_(paired)_un-mapped_reads_[1_trim_paired_R1]_(paired)_trimmed_(paired)_contig_1274	OCV4_rep_c15870	98.31	4448	58	3	2043	6480	6074	10514	0	7782	OCV4_rep_c15870
1_trim_paired_R1_(paired)_un-mapped_reads_[1_trim_paired_R1]_(paired)_trimmed_(paired)_contig_1276	OCV4_rep_c12009	96.29	350	12	1	223	572	2741	2393	2e-162	573	OCV4_rep_c12009
1_trim_paired_R1_(paired)_un-mapped_reads_[1_trim_paired_R1]_(paired)_trimmed_(paired)_contig_1278	Loc_14837_Tr_1/2_Conf_0.800_Len_2873	81.03	1286	224	11	185	1457	167	1445	0	1005	Loc_14837_Tr_1/2_Conf_0.800_Len_2873
1_trim_paired_R1_(paired)_un-mapped_reads_[1_trim_paired_R1]_(paired)_trimmed_(paired)_contig_1279	OCV3_prime_rep_c39561	98	998	20	0	13	1010	1106	109	0	1733	OCV3_prime_rep_c39561
1_trim_paired_R1_(paired)_un-mapped_reads_[1_trim_paired_R1]_(paired)_trimmed_(paired)_contig_1280	Loc_17865_Tr_8/9_Conf_0.304_Len_2273	96.76	587	14	1	1	582	2233	1647	0	974	Loc_17865_Tr_8/9_Conf_0.304_Len_2273
1_trim_paired_R1_(paired)_un-mapped_reads_[1_trim_paired_R1]_(paired)_trimmed_(paired)_contig_1281	OCV4_rep_c27922	95.21	605	19	3	1	597	603	1	0	948	OCV4_rep_c27922
1_trim_paired_R1_(paired)_un-mapped_reads_[1_trim_paired_R1]_(paired)_trimmed_(paired)_contig_1282	OCV4_rep_c14331	98.33	1559	26	0	759	2317	1558	3116	0	2736	OCV4_rep_c14331
1_trim_paired_R1_(paired)_un-mapped_reads_[1_trim_paired_R1]_(paired)_trimmed_(paired)_contig_1284	OCV4_rep_c27354	97.74	797	18	0	1	797	908	112	0	1378	OCV4_rep_c27354
1_trim_paired_R1_(paired)_un-mapped_reads_[1_trim_paired_R1]_(paired)_trimmed_(paired)_contig_1285	OCV4_rep_c15519	99.04	208	2	0	188	395	1425	1632	2e-102	374	OCV4_rep_c15519
1_trim_paired_R1_(paired)_un-mapped_reads_[1_trim_paired_R1]_(paired)_trimmed_(paired)_contig_1286	OCV4_rep_c2016	98.62	3470	41	4	419	3884	1	3467	0	6148	OCV4_rep_c2016
1_trim_paired_R1_(paired)_un-mapped_reads_[1_trim_paired_R1]_(paired)_trimmed_(paired)_contig_1287	Loc_6926_Tr_6/6_Conf_0.706_Len_3124	98.41	2270	36	0	96	2365	125	2394	0	3993	Loc_6926_Tr_6/6_Conf_0.706_Len_3124
1_trim_paired_R1_(paired)_un-mapped_reads_[1_trim_paired_R1]_(paired)_trimmed_(paired)_contig_1288	OCV4_rep_c4399	94.75	1220	37	7	81	1299	1734	2927	0	1882	OCV4_rep_c4399
1_trim_paired_R1_(paired)_un-mapped_reads_[1_trim_paired_R1]_(paired)_trimmed_(paired)_contig_1289	OCV4_rep_c4399	90.12	1255	59	12	1	1216	1610	2838	0	1585	OCV4_rep_c4399
1_trim_paired_R1_(paired)_un-mapped_reads_[1_trim_paired_R1]_(paired)_trimmed_(paired)_contig_1290	OCV4_rep_c26999	96.52	1899	47	3	467	2346	2391	493	0	3131	OCV4_rep_c26999
1_trim_paired_R1_(paired)_un-mapped_reads_[1_trim_paired_R1]_(paired)_trimmed_(paired)_contig_1291	OCV4_c1495	97.53	1985	27	8	1	1977	3125	1155	0	3376	OCV4_c1495
1_trim_paired_R1_(paired)_un-mapped_reads_[1_trim_paired_R1]_(paired)_trimmed_(paired)_contig_1293	OCV4_rep_c26888	96.39	692	25	0	1	692	933	242	0	1140	OCV4_rep_c26888
1_trim_paired_R1_(paired)_un-mapped_reads_[1_trim_paired_R1]_(paired)_trimmed_(paired)_contig_1294	OCV4_rep_c20033	98.3	412	6	1	7	417	412	1	0	721	OCV4_rep_c20033
1_trim_paired_R1_(paired)_un-mapped_reads_[1_trim_paired_R1]_(paired)_trimmed_(paired)_contig_1295	OCV4_rep_c16872	97.85	743	13	2	1	741	772	31	0	1280	OCV4_rep_c16872
1_trim_paired_R1_(paired)_un-mapped_reads_[1_trim_paired_R1]_(paired)_trimmed_(paired)_contig_1296	OCV4_rep_c13294	98.68	1441	19	0	241	1681	3150	1710	0	2566	OCV4_rep_c13294
1_trim_paired_R1_(paired)_un-mapped_reads_[1_trim_paired_R1]_(paired)_trimmed_(paired)_contig_1297	OCV4_rep_c26721	98.54	1165	16	1	1	1164	728	1892	0	2058	OCV4_rep_c26721
1_trim_paired_R1_(paired)_un-mapped_reads_[1_trim_paired_R1]_(paired)_trimmed_(paired)_contig_1298	OCV4_rep_c2612	94.97	1689	49	15	1	1681	296	1956	0	2619	OCV4_rep_c2612
1_trim_paired_R1_(paired)_un-mapped_reads_[1_trim_paired_R1]_(paired)_trimmed_(paired)_contig_1299	OCV4_rep_c11964	97.19	995	28	0	241	1235	1092	98	0	1718	OCV4_rep_c11964
1_trim_paired_R1_(paired)_un-mapped_reads_[1_trim_paired_R1]_(paired)_trimmed_(paired)_contig_1300	OCV4_rep_c23567	98.62	1815	22	1	649	2463	1825	14	0	3210	OCV4_rep_c23567
1_trim_paired_R1_(paired)_un-mapped_reads_[1_trim_paired_R1]_(paired)_trimmed_(paired)_contig_1301	OCV4_rep_c4431	94.33	1200	27	13	161	1350	1319	151	0	1807	OCV4_rep_c4431
1_trim_paired_R1_(paired)_un-mapped_reads_[1_trim_paired_R1]_(paired)_trimmed_(paired)_contig_1302	OCV3_prime_rep_c25645	97.47	1185	22	3	1	1184	1178	1	0	2015	OCV3_prime_rep_c25645
1_trim_paired_R1_(paired)_un-mapped_reads_[1_trim_paired_R1]_(paired)_trimmed_(paired)_contig_1303	OCV4_rep_c685	98.19	5079	76	7	548	5614	5216	142	0	8866	OCV4_rep_c685
1_trim_paired_R1_(paired)_un-mapped_reads_[1_trim_paired_R1]_(paired)_trimmed_(paired)_contig_1304	OCV4_rep_c29930	95.53	1724	43	8	782	2486	1792	3500	0	2726	OCV4_rep_c29930
1_trim_paired_R1_(paired)_un-mapped_reads_[1_trim_paired_R1]_(paired)_trimmed_(paired)_contig_1305	OCV4_rep_c36296	96.46	762	18	6	1	761	21	774	0	1253	OCV4_rep_c36296
1_trim_paired_R1_(paired)_un-mapped_reads_[1_trim_paired_R1]_(paired)_trimmed_(paired)_contig_1306	Loc_15606_Tr_9/10_Conf_0.409_Len_2372	94.26	401	19	3	1	401	26	422	9e-174	610	Loc_15606_Tr_9/10_Conf_0.409_Len_2372
1_trim_paired_R1_(paired)_un-mapped_reads_[1_trim_paired_R1]_(paired)_trimmed_(paired)_contig_1307	OCV4_rep_c12200	97.23	976	14	2	130	1092	10	985	0	1642	OCV4_rep_c12200
1_trim_paired_R1_(paired)_un-mapped_reads_[1_trim_paired_R1]_(paired)_trimmed_(paired)_contig_1308	OCV4_rep_c11893	96.99	366	11	0	1	366	310	675	6e-180	630	OCV4_rep_c11893
1_trim_paired_R1_(paired)_un-mapped_reads_[1_trim_paired_R1]_(paired)_trimmed_(paired)_contig_1309	OCV4_rep_c10175	95.74	1432	46	1	60	1476	1716	285	0	2344	OCV4_rep_c10175
1_trim_paired_R1_(paired)_un-mapped_reads_[1_trim_paired_R1]_(paired)_trimmed_(paired)_contig_1310	OCV4_rep_c11998	97.91	1195	20	4	441	1630	1335	141	0	2069	OCV4_rep_c11998
1_trim_paired_R1_(paired)_un-mapped_reads_[1_trim_paired_R1]_(paired)_trimmed_(paired)_contig_1311	Loc_27360_Tr_4/5_Conf_0.600_Len_1436	97.02	336	6	2	1	336	429	760	2e-159	562	Loc_27360_Tr_4/5_Conf_0.600_Len_1436
1_trim_paired_R1_(paired)_un-mapped_reads_[1_trim_paired_R1]_(paired)_trimmed_(paired)_contig_1313	Loc_27360_Tr_3/5_Conf_0.600_Len_1250	95.8	452	17	1	1	450	678	227	0	728	Loc_27360_Tr_3/5_Conf_0.600_Len_1250
1_trim_paired_R1_(paired)_un-mapped_reads_[1_trim_paired_R1]_(paired)_trimmed_(paired)_contig_1314	OCV4_rep_c43005	97.92	1202	23	1	5	1204	1501	300	0	2082	OCV4_rep_c43005
1_trim_paired_R1_(paired)_un-mapped_reads_[1_trim_paired_R1]_(paired)_trimmed_(paired)_contig_1316	OCV3_prime_rep_c55383	97.43	506	13	0	1	506	508	3	0	863	OCV3_prime_rep_c55383
1_trim_paired_R1_(paired)_un-mapped_reads_[1_trim_paired_R1]_(paired)_trimmed_(paired)_contig_1318	OCV4_rep_c28248	96.71	851	18	2	4	845	3360	2511	0	1408	OCV4_rep_c28248
1_trim_paired_R1_(paired)_un-mapped_reads_[1_trim_paired_R1]_(paired)_trimmed_(paired)_contig_1319	OCV4_rep_c27637	97.94	681	11	1	3	680	1269	589	0	1188	OCV4_rep_c27637
1_trim_paired_R1_(paired)_un-mapped_reads_[1_trim_paired_R1]_(paired)_trimmed_(paired)_contig_1320	Loc_6319_Tr_3/4_Conf_0.727_Len_4349	95.94	2585	73	7	3	2580	2626	67	0	4163	Loc_6319_Tr_3/4_Conf_0.727_Len_4349
1_trim_paired_R1_(paired)_un-mapped_reads_[1_trim_paired_R1]_(paired)_trimmed_(paired)_contig_1321	Loc_1186_Tr_4/5_Conf_0.333_Len_1502	97.63	1181	13	5	1	1174	10	1182	0	2012	Loc_1186_Tr_4/5_Conf_0.333_Len_1502
1_trim_paired_R1_(paired)_un-mapped_reads_[1_trim_paired_R1]_(paired)_trimmed_(paired)_contig_1322	OCV4_rep_c25999	97.82	2157	32	5	1	2142	2295	139	0	3709	OCV4_rep_c25999
1_trim_paired_R1_(paired)_un-mapped_reads_[1_trim_paired_R1]_(paired)_trimmed_(paired)_contig_1323	OCV4_rep_c10189	96.63	1545	45	3	34	1574	1	1542	0	2586	OCV4_rep_c10189
1_trim_paired_R1_(paired)_un-mapped_reads_[1_trim_paired_R1]_(paired)_trimmed_(paired)_contig_1324	OCV4_rep_c12830	98.58	635	9	0	240	874	2430	1796	0	1123	OCV4_rep_c12830
1_trim_paired_R1_(paired)_un-mapped_reads_[1_trim_paired_R1]_(paired)_trimmed_(paired)_contig_1325	OCV4_rep_c23132	99.51	412	2	0	378	789	1431	1020	0	754	OCV4_rep_c23132
1_trim_paired_R1_(paired)_un-mapped_reads_[1_trim_paired_R1]_(paired)_trimmed_(paired)_contig_1326	OCV3_prime_c5682	97.47	792	18	1	1	792	101	890	0	1351	OCV3_prime_c5682
1_trim_paired_R1_(paired)_un-mapped_reads_[1_trim_paired_R1]_(paired)_trimmed_(paired)_contig_1327	Loc_4441_Tr_6/6_Conf_0.655_Len_3418	100	31	0	0	1	31	2691	2721	3e-07	58.4	Loc_4441_Tr_6/6_Conf_0.655_Len_3418
1_trim_paired_R1_(paired)_un-mapped_reads_[1_trim_paired_R1]_(paired)_trimmed_(paired)_contig_1328	OCV4_rep_c3208	98.38	1480	24	0	1	1480	1153	2632	0	2603	OCV4_rep_c3208
1_trim_paired_R1_(paired)_un-mapped_reads_[1_trim_paired_R1]_(paired)_trimmed_(paired)_contig_1329	OCV3_prime_rep_c63280	98.85	693	8	0	1	693	518	1210	0	1236	OCV3_prime_rep_c63280
1_trim_paired_R1_(paired)_un-mapped_reads_[1_trim_paired_R1]_(paired)_trimmed_(paired)_contig_1330	OCV4_rep_c43763	98.35	668	11	0	1	668	2784	2117	0	1173	OCV4_rep_c43763
1_trim_paired_R1_(paired)_un-mapped_reads_[1_trim_paired_R1]_(paired)_trimmed_(paired)_contig_1331	Loc_2057_Tr_6/6_Conf_0.727_Len_2188	98.74	1666	21	0	1	1666	2116	451	0	2961	Loc_2057_Tr_6/6_Conf_0.727_Len_2188
1_trim_paired_R1_(paired)_un-mapped_reads_[1_trim_paired_R1]_(paired)_trimmed_(paired)_contig_1332	OCV4_rep_c41414	96.94	916	28	0	1	916	208	1123	0	1552	OCV4_rep_c41414
1_trim_paired_R1_(paired)_un-mapped_reads_[1_trim_paired_R1]_(paired)_trimmed_(paired)_contig_1333	OCV4_rep_c8264	98.36	305	5	0	390	694	766	1070	2e-153	544	OCV4_rep_c8264
1_trim_paired_R1_(paired)_un-mapped_reads_[1_trim_paired_R1]_(paired)_trimmed_(paired)_contig_1334	OCV4_rep_c8264	96.21	422	16	0	1	422	1467	1046	0	691	OCV4_rep_c8264
1_trim_paired_R1_(paired)_un-mapped_reads_[1_trim_paired_R1]_(paired)_trimmed_(paired)_contig_1336	OCV4_rep_c41250	97.39	882	17	1	1	876	817	1698	0	1496	OCV4_rep_c41250
1_trim_paired_R1_(paired)_un-mapped_reads_[1_trim_paired_R1]_(paired)_trimmed_(paired)_contig_1337	Loc_1307_Tr_3/5_Conf_0.636_Len_1693	98.73	1185	15	0	22	1206	457	1641	0	2106	Loc_1307_Tr_3/5_Conf_0.636_Len_1693
1_trim_paired_R1_(paired)_un-mapped_reads_[1_trim_paired_R1]_(paired)_trimmed_(paired)_contig_1338	OCV4_rep_c4164	97.1	1621	27	8	1	1618	3	1606	0	2717	OCV4_rep_c4164
1_trim_paired_R1_(paired)_un-mapped_reads_[1_trim_paired_R1]_(paired)_trimmed_(paired)_contig_1339	Loc_6142_Tr_3/6_Conf_0.625_Len_2284	98.26	2069	34	2	70	2137	1	2068	0	3620	Loc_6142_Tr_3/6_Conf_0.625_Len_2284
1_trim_paired_R1_(paired)_un-mapped_reads_[1_trim_paired_R1]_(paired)_trimmed_(paired)_contig_1340	Loc_14080_Tr_5/6_Conf_0.250_Len_1711	95.59	1518	40	7	547	2064	153	1643	0	2407	Loc_14080_Tr_5/6_Conf_0.250_Len_1711
1_trim_paired_R1_(paired)_un-mapped_reads_[1_trim_paired_R1]_(paired)_trimmed_(paired)_contig_1341	Loc_8823_Tr_6/6_Conf_0.562_Len_2291	97.41	1972	51	0	1	1972	9	1980	0	3360	Loc_8823_Tr_6/6_Conf_0.562_Len_2291
1_trim_paired_R1_(paired)_un-mapped_reads_[1_trim_paired_R1]_(paired)_trimmed_(paired)_contig_1342	OCV4_rep_c16191	97.17	1627	33	3	1	1627	1614	1	0	2739	OCV4_rep_c16191
1_trim_paired_R1_(paired)_un-mapped_reads_[1_trim_paired_R1]_(paired)_trimmed_(paired)_contig_1343	OCV4_rep_c13404	96.63	356	4	5	1	348	474	119	6e-166	584	OCV4_rep_c13404
1_trim_paired_R1_(paired)_un-mapped_reads_[1_trim_paired_R1]_(paired)_trimmed_(paired)_contig_1344	Loc_1830_Tr_4/6_Conf_0.667_Len_3355	95.58	996	26	6	105	1087	234	1224	0	1580	Loc_1830_Tr_4/6_Conf_0.667_Len_3355
1_trim_paired_R1_(paired)_un-mapped_reads_[1_trim_paired_R1]_(paired)_trimmed_(paired)_contig_1345	OCV4_rep_c13118	79.56	362	47	15	11	361	1087	1432	6e-60	233	OCV4_rep_c13118
1_trim_paired_R1_(paired)_un-mapped_reads_[1_trim_paired_R1]_(paired)_trimmed_(paired)_contig_1346	OCV4_rep_c15519	96.47	964	32	1	1	964	1268	307	0	1598	OCV4_rep_c15519
1_trim_paired_R1_(paired)_un-mapped_reads_[1_trim_paired_R1]_(paired)_trimmed_(paired)_contig_1348	Loc_32509_Tr_3/4_Conf_0.700_Len_2522	98.91	2396	26	0	346	2741	2522	127	0	4281	Loc_32509_Tr_3/4_Conf_0.700_Len_2522
1_trim_paired_R1_(paired)_un-mapped_reads_[1_trim_paired_R1]_(paired)_trimmed_(paired)_contig_1349	OCV4_rep_c6090	94.61	798	31	7	15	801	337	1133	0	1229	OCV4_rep_c6090
1_trim_paired_R1_(paired)_un-mapped_reads_[1_trim_paired_R1]_(paired)_trimmed_(paired)_contig_1352	OCV4_rep_c16581	93.79	306	1	2	1	306	388	101	7e-124	444	OCV4_rep_c16581
1_trim_paired_R1_(paired)_un-mapped_reads_[1_trim_paired_R1]_(paired)_trimmed_(paired)_contig_1353	Loc_4238_Tr_4/6_Conf_0.700_Len_2677	98.57	1468	20	1	1	1468	2608	1142	0	2593	Loc_4238_Tr_4/6_Conf_0.700_Len_2677
1_trim_paired_R1_(paired)_un-mapped_reads_[1_trim_paired_R1]_(paired)_trimmed_(paired)_contig_1354	OCV4_rep_c46083	96.62	1034	21	9	329	1357	1103	79	0	1707	OCV4_rep_c46083
1_trim_paired_R1_(paired)_un-mapped_reads_[1_trim_paired_R1]_(paired)_trimmed_(paired)_contig_1355	OCV4_c7557	93.13	1878	98	8	339	2214	818	2666	0	2748	OCV4_c7557
1_trim_paired_R1_(paired)_un-mapped_reads_[1_trim_paired_R1]_(paired)_trimmed_(paired)_contig_1357	OCV4_rep_c42295	97.29	996	23	3	1	994	1492	499	0	1694	OCV4_rep_c42295
1_trim_paired_R1_(paired)_un-mapped_reads_[1_trim_paired_R1]_(paired)_trimmed_(paired)_contig_1358	Loc_1344_Tr_3/4_Conf_0.583_Len_1483	94.16	736	37	2	1	731	1457	723	0	1116	Loc_1344_Tr_3/4_Conf_0.583_Len_1483
1_trim_paired_R1_(paired)_un-mapped_reads_[1_trim_paired_R1]_(paired)_trimmed_(paired)_contig_1360	OCV4_rep_c40526	96.37	910	31	2	1	909	905	1813	0	1496	OCV4_rep_c40526
1_trim_paired_R1_(paired)_un-mapped_reads_[1_trim_paired_R1]_(paired)_trimmed_(paired)_contig_1361	OCV4_rep_c40526	98.23	621	11	0	1	621	1476	856	0	1086	OCV4_rep_c40526
1_trim_paired_R1_(paired)_un-mapped_reads_[1_trim_paired_R1]_(paired)_trimmed_(paired)_contig_1363	Loc_2756_Tr_2/5_Conf_0.333_Len_1325	97.93	484	8	1	551	1034	593	1074	0	837	Loc_2756_Tr_2/5_Conf_0.333_Len_1325
1_trim_paired_R1_(paired)_un-mapped_reads_[1_trim_paired_R1]_(paired)_trimmed_(paired)_contig_1364	OCV4_rep_c5200	98.01	3210	51	7	1	3201	3587	382	0	5561	OCV4_rep_c5200
1_trim_paired_R1_(paired)_un-mapped_reads_[1_trim_paired_R1]_(paired)_trimmed_(paired)_contig_1365	OCV4_rep_c12673	90.5	1011	83	8	9	1014	1832	830	0	1434	OCV4_rep_c12673
1_trim_paired_R1_(paired)_un-mapped_reads_[1_trim_paired_R1]_(paired)_trimmed_(paired)_contig_1366	OCV4_rep_c6321	96.61	2859	68	16	1	2852	726	3562	0	4715	OCV4_rep_c6321
1_trim_paired_R1_(paired)_un-mapped_reads_[1_trim_paired_R1]_(paired)_trimmed_(paired)_contig_1367	OCV4_rep_c16724	98.37	2087	34	0	1	2087	2831	745	0	3670	OCV4_rep_c16724
1_trim_paired_R1_(paired)_un-mapped_reads_[1_trim_paired_R1]_(paired)_trimmed_(paired)_contig_1368	OCV3_prime_c1723	99.02	610	5	1	3	611	1712	1103	0	1092	OCV3_prime_c1723
1_trim_paired_R1_(paired)_un-mapped_reads_[1_trim_paired_R1]_(paired)_trimmed_(paired)_contig_1369	Loc_258_Tr_6/9_Conf_0.556_Len_4080	97.38	3318	69	7	759	4061	632	3946	0	5629	Loc_258_Tr_6/9_Conf_0.556_Len_4080
1_trim_paired_R1_(paired)_un-mapped_reads_[1_trim_paired_R1]_(paired)_trimmed_(paired)_contig_1370	OCV4_rep_c16080	99.2	499	4	0	1	499	1257	759	0	902	OCV4_rep_c16080
1_trim_paired_R1_(paired)_un-mapped_reads_[1_trim_paired_R1]_(paired)_trimmed_(paired)_contig_1371	OCV4_rep_c15142	98.25	1600	25	3	274	1871	1720	122	0	2822	OCV4_rep_c15142
1_trim_paired_R1_(paired)_un-mapped_reads_[1_trim_paired_R1]_(paired)_trimmed_(paired)_contig_1372	OCV3_prime_rep_c28661	96.13	2093	80	1	22	2113	2387	295	0	3415	OCV3_prime_rep_c28661
1_trim_paired_R1_(paired)_un-mapped_reads_[1_trim_paired_R1]_(paired)_trimmed_(paired)_contig_1374	OCV4_rep_c21404	97.9	381	6	1	1	381	2773	2395	0	658	OCV4_rep_c21404
1_trim_paired_R1_(paired)_un-mapped_reads_[1_trim_paired_R1]_(paired)_trimmed_(paired)_contig_1376	Loc_49713_Tr_1/1_Conf_1.000_Len_1415	96.31	868	27	4	309	1173	366	1231	0	1421	Loc_49713_Tr_1/1_Conf_1.000_Len_1415
1_trim_paired_R1_(paired)_un-mapped_reads_[1_trim_paired_R1]_(paired)_trimmed_(paired)_contig_1377	OCV4_rep_c10369	97.29	1995	36	3	142	2129	202	2185	0	3376	OCV4_rep_c10369
1_trim_paired_R1_(paired)_un-mapped_reads_[1_trim_paired_R1]_(paired)_trimmed_(paired)_contig_1378	OCV4_rep_c3208	94.92	236	11	1	67	302	943	1177	1e-101	370	OCV4_rep_c3208
1_trim_paired_R1_(paired)_un-mapped_reads_[1_trim_paired_R1]_(paired)_trimmed_(paired)_contig_1379	OCV4_rep_c17440	95.92	857	35	0	1	857	1160	304	0	1391	OCV4_rep_c17440
1_trim_paired_R1_(paired)_un-mapped_reads_[1_trim_paired_R1]_(paired)_trimmed_(paired)_contig_1380	OCV4_rep_c12460	98.72	3833	46	1	11	3843	1	3830	0	6804	OCV4_rep_c12460
1_trim_paired_R1_(paired)_un-mapped_reads_[1_trim_paired_R1]_(paired)_trimmed_(paired)_contig_1381	OCV4_rep_c28158	97.19	1137	32	0	1	1137	356	1492	0	1925	OCV4_rep_c28158
1_trim_paired_R1_(paired)_un-mapped_reads_[1_trim_paired_R1]_(paired)_trimmed_(paired)_contig_1382	OCV4_rep_c26201	98.88	357	3	1	896	1251	1507	1863	0	636	OCV4_rep_c26201
1_trim_paired_R1_(paired)_un-mapped_reads_[1_trim_paired_R1]_(paired)_trimmed_(paired)_contig_1383	Loc_218_Tr_6/12_Conf_0.559_Len_4575	98.47	915	12	1	1	915	1416	504	0	1611	Loc_218_Tr_6/12_Conf_0.559_Len_4575
1_trim_paired_R1_(paired)_un-mapped_reads_[1_trim_paired_R1]_(paired)_trimmed_(paired)_contig_1384	Loc_13609_Tr_2/3_Conf_0.429_Len_2112	99	1101	11	0	1	1101	867	1967	0	1973	Loc_13609_Tr_2/3_Conf_0.429_Len_2112
1_trim_paired_R1_(paired)_un-mapped_reads_[1_trim_paired_R1]_(paired)_trimmed_(paired)_contig_1385	OCV4_rep_c13506	97.85	3588	51	16	1	3578	65	3636	0	6176	OCV4_rep_c13506
1_trim_paired_R1_(paired)_un-mapped_reads_[1_trim_paired_R1]_(paired)_trimmed_(paired)_contig_1386	OCV4_rep_c33422	93.82	518	30	2	1	517	75	591	0	778	OCV4_rep_c33422
1_trim_paired_R1_(paired)_un-mapped_reads_[1_trim_paired_R1]_(paired)_trimmed_(paired)_contig_1387	OCV3_prime_c10938	97.12	1145	26	3	200	1340	22	1163	0	1925	OCV3_prime_c10938
1_trim_paired_R1_(paired)_un-mapped_reads_[1_trim_paired_R1]_(paired)_trimmed_(paired)_contig_1388	OCV4_rep_c8345	98.19	941	17	0	6	946	1603	663	0	1650	OCV4_rep_c8345
1_trim_paired_R1_(paired)_un-mapped_reads_[1_trim_paired_R1]_(paired)_trimmed_(paired)_contig_1390	OCV4_rep_c10987	95.5	955	20	1	265	1196	229	1183	0	1504	OCV4_rep_c10987
1_trim_paired_R1_(paired)_un-mapped_reads_[1_trim_paired_R1]_(paired)_trimmed_(paired)_contig_1391	OCV4_rep_c25909	95.35	1935	40	10	1607	3502	2093	170	0	3029	OCV4_rep_c25909
1_trim_paired_R1_(paired)_un-mapped_reads_[1_trim_paired_R1]_(paired)_trimmed_(paired)_contig_1392	OCV4_rep_c27040	96.74	1228	34	2	1	1228	1361	140	0	2045	OCV4_rep_c27040
1_trim_paired_R1_(paired)_un-mapped_reads_[1_trim_paired_R1]_(paired)_trimmed_(paired)_contig_1393	OCV4_rep_c1379	93.89	1441	81	3	1	1437	2283	846	0	2248	OCV4_rep_c1379
1_trim_paired_R1_(paired)_un-mapped_reads_[1_trim_paired_R1]_(paired)_trimmed_(paired)_contig_1394	Loc_26251_Tr_1/2_Conf_0.500_Len_1059	92.66	327	24	0	4	330	337	663	4e-132	472	Loc_26251_Tr_1/2_Conf_0.500_Len_1059
1_trim_paired_R1_(paired)_un-mapped_reads_[1_trim_paired_R1]_(paired)_trimmed_(paired)_contig_1395	OCV4_rep_c9914	98.41	2145	30	4	1136	3277	2270	127	0	3771	OCV4_rep_c9914
1_trim_paired_R1_(paired)_un-mapped_reads_[1_trim_paired_R1]_(paired)_trimmed_(paired)_contig_1396	Loc_9957_Tr_9/11_Conf_0.404_Len_2206	98.06	463	9	0	1	463	1642	1180	0	806	Loc_9957_Tr_9/11_Conf_0.404_Len_2206
1_trim_paired_R1_(paired)_un-mapped_reads_[1_trim_paired_R1]_(paired)_trimmed_(paired)_contig_1397	Loc_9957_Tr_9/11_Conf_0.404_Len_2206	97.06	442	13	0	1	442	1621	1180	0	745	Loc_9957_Tr_9/11_Conf_0.404_Len_2206
1_trim_paired_R1_(paired)_un-mapped_reads_[1_trim_paired_R1]_(paired)_trimmed_(paired)_contig_1398	OCV4_rep_c5361	95.68	2201	78	12	195	2380	2223	25	0	3552	OCV4_rep_c5361
1_trim_paired_R1_(paired)_un-mapped_reads_[1_trim_paired_R1]_(paired)_trimmed_(paired)_contig_1399	OCV4_rep_c7077	97.57	1814	30	4	1	1812	58	1859	0	3094	OCV4_rep_c7077
1_trim_paired_R1_(paired)_un-mapped_reads_[1_trim_paired_R1]_(paired)_trimmed_(paired)_contig_1401	OCV4_rep_c8517	83.54	820	83	26	130	935	4394	5175	0	730	OCV4_rep_c8517
1_trim_paired_R1_(paired)_un-mapped_reads_[1_trim_paired_R1]_(paired)_trimmed_(paired)_contig_1403	OCV4_rep_c15298	97.87	2670	26	5	1	2641	249	2916	0	4593	OCV4_rep_c15298
1_trim_paired_R1_(paired)_un-mapped_reads_[1_trim_paired_R1]_(paired)_trimmed_(paired)_contig_1404	OCV4_rep_c15248	97.63	2492	47	7	1	2487	1350	3834	0	4265	OCV4_rep_c15248
1_trim_paired_R1_(paired)_un-mapped_reads_[1_trim_paired_R1]_(paired)_trimmed_(paired)_contig_1405	OCV4_rep_c28473	95.5	911	13	9	71	956	1171	264	0	1432	OCV4_rep_c28473
1_trim_paired_R1_(paired)_un-mapped_reads_[1_trim_paired_R1]_(paired)_trimmed_(paired)_contig_1406	OCV4_rep_c15063	97.39	536	5	4	65	594	623	91	0	904	OCV4_rep_c15063
1_trim_paired_R1_(paired)_un-mapped_reads_[1_trim_paired_R1]_(paired)_trimmed_(paired)_contig_1407	Loc_1368_Tr_15/16_Conf_0.581_Len_6779	97.43	1826	39	3	2175	3999	2818	4636	0	3105	Loc_1368_Tr_15/16_Conf_0.581_Len_6779
1_trim_paired_R1_(paired)_un-mapped_reads_[1_trim_paired_R1]_(paired)_trimmed_(paired)_contig_1408	OCV4_rep_c12195	93.06	706	49	0	1	706	54	759	0	1033	OCV4_rep_c12195
1_trim_paired_R1_(paired)_un-mapped_reads_[1_trim_paired_R1]_(paired)_trimmed_(paired)_contig_1409	OCV4_rep_c45535	84.62	195	28	2	3083	3276	2208	2015	6e-50	202	OCV4_rep_c45535
1_trim_paired_R1_(paired)_un-mapped_reads_[1_trim_paired_R1]_(paired)_trimmed_(paired)_contig_1410	OCV4_rep_c1286	97.92	1588	33	0	1	1588	3498	1911	0	2767	OCV4_rep_c1286
1_trim_paired_R1_(paired)_un-mapped_reads_[1_trim_paired_R1]_(paired)_trimmed_(paired)_contig_1411	OCV4_rep_c26615	98.03	3095	44	5	41	3118	3302	208	0	5373	OCV4_rep_c26615
1_trim_paired_R1_(paired)_un-mapped_reads_[1_trim_paired_R1]_(paired)_trimmed_(paired)_contig_1412	OCV4_rep_c26609	95.52	647	16	4	2	648	2266	1633	0	1022	OCV4_rep_c26609
1_trim_paired_R1_(paired)_un-mapped_reads_[1_trim_paired_R1]_(paired)_trimmed_(paired)_contig_1413	Loc_3364_Tr_18/18_Conf_0.467_Len_4623	98.11	581	11	0	1	581	3728	4308	0	1013	Loc_3364_Tr_18/18_Conf_0.467_Len_4623
1_trim_paired_R1_(paired)_un-mapped_reads_[1_trim_paired_R1]_(paired)_trimmed_(paired)_contig_1414	OCV4_rep_c11754	96.78	3694	65	28	6	3664	3693	19	0	6117	OCV4_rep_c11754
1_trim_paired_R1_(paired)_un-mapped_reads_[1_trim_paired_R1]_(paired)_trimmed_(paired)_contig_1415	OCV4_rep_c9731	96.42	531	13	1	1	531	1474	950	0	880	OCV4_rep_c9731
1_trim_paired_R1_(paired)_un-mapped_reads_[1_trim_paired_R1]_(paired)_trimmed_(paired)_contig_1416	Loc_72859_Tr_2/9_Conf_0.567_Len_3343	97.3	185	5	0	1	185	3064	3248	8e-85	315	Loc_72859_Tr_2/9_Conf_0.567_Len_3343
1_trim_paired_R1_(paired)_un-mapped_reads_[1_trim_paired_R1]_(paired)_trimmed_(paired)_contig_1417	OCV4_rep_c2304	96.5	1459	37	7	2	1457	429	1876	0	2403	OCV4_rep_c2304
1_trim_paired_R1_(paired)_un-mapped_reads_[1_trim_paired_R1]_(paired)_trimmed_(paired)_contig_1418	OCV4_rep_c27567	98.84	1125	12	1	14	1137	1125	1	0	2006	OCV4_rep_c27567
1_trim_paired_R1_(paired)_un-mapped_reads_[1_trim_paired_R1]_(paired)_trimmed_(paired)_contig_1419	OCV4_rep_c17545	99.7	338	1	0	1	338	394	731	3e-176	619	OCV4_rep_c17545
1_trim_paired_R1_(paired)_un-mapped_reads_[1_trim_paired_R1]_(paired)_trimmed_(paired)_contig_1420	Loc_7766_Tr_1/1_Conf_1.000_Len_5298	99.98	4288	1	0	1	4288	4288	1	0	7914	Loc_7766_Tr_1/1_Conf_1.000_Len_5298
1_trim_paired_R1_(paired)_un-mapped_reads_[1_trim_paired_R1]_(paired)_trimmed_(paired)_contig_1421	OCV3_prime_rep_c39742	98.92	461	4	1	401	861	548	89	0	822	OCV3_prime_rep_c39742
1_trim_paired_R1_(paired)_un-mapped_reads_[1_trim_paired_R1]_(paired)_trimmed_(paired)_contig_1422	Loc_32052_Tr_1/5_Conf_0.500_Len_776	94.92	669	27	5	38	700	37	704	0	1040	Loc_32052_Tr_1/5_Conf_0.500_Len_776
1_trim_paired_R1_(paired)_un-mapped_reads_[1_trim_paired_R1]_(paired)_trimmed_(paired)_contig_1423	Loc_36525_Tr_1/1_Conf_1.000_Len_1246	97.89	1043	20	2	1	1042	180	1221	0	1803	Loc_36525_Tr_1/1_Conf_1.000_Len_1246
1_trim_paired_R1_(paired)_un-mapped_reads_[1_trim_paired_R1]_(paired)_trimmed_(paired)_contig_1424	OCV4_rep_c17683	98.4	8063	113	6	1	8051	8450	392	0	14170	OCV4_rep_c17683
1_trim_paired_R1_(paired)_un-mapped_reads_[1_trim_paired_R1]_(paired)_trimmed_(paired)_contig_1425	OCV4_rep_c6543	98.6	2145	29	1	872	3015	2457	313	0	3795	OCV4_rep_c6543
1_trim_paired_R1_(paired)_un-mapped_reads_[1_trim_paired_R1]_(paired)_trimmed_(paired)_contig_1426	OCV4_rep_c8476	89.89	544	32	17	110	649	1391	867	0	678	OCV4_rep_c8476
1_trim_paired_R1_(paired)_un-mapped_reads_[1_trim_paired_R1]_(paired)_trimmed_(paired)_contig_1427	OCV4_rep_c10604	98.94	283	3	0	1	283	154	436	5e-143	508	OCV4_rep_c10604
1_trim_paired_R1_(paired)_un-mapped_reads_[1_trim_paired_R1]_(paired)_trimmed_(paired)_contig_1428	OCV3_prime_c7863	97.29	1587	30	8	1	1578	1583	1	0	2691	OCV3_prime_c7863
1_trim_paired_R1_(paired)_un-mapped_reads_[1_trim_paired_R1]_(paired)_trimmed_(paired)_contig_1429	OCV4_rep_c19916	95.17	1305	49	4	66	1364	10	1306	0	2052	OCV4_rep_c19916
1_trim_paired_R1_(paired)_un-mapped_reads_[1_trim_paired_R1]_(paired)_trimmed_(paired)_contig_1431	OCV4_rep_c16966	94.22	502	26	2	2894	3395	7395	6897	0	767	OCV4_rep_c16966
1_trim_paired_R1_(paired)_un-mapped_reads_[1_trim_paired_R1]_(paired)_trimmed_(paired)_contig_1432	OCV4_rep_c16450	98.1	4315	49	14	282	4563	739	5053	0	7483	OCV4_rep_c16450
1_trim_paired_R1_(paired)_un-mapped_reads_[1_trim_paired_R1]_(paired)_trimmed_(paired)_contig_1433	OCV4_rep_c1002	95.83	192	8	0	333	524	513	322	1e-83	311	OCV4_rep_c1002
1_trim_paired_R1_(paired)_un-mapped_reads_[1_trim_paired_R1]_(paired)_trimmed_(paired)_contig_1434	OCV4_rep_c1002	96.05	961	35	2	80	1040	1225	268	0	1563	OCV4_rep_c1002
1_trim_paired_R1_(paired)_un-mapped_reads_[1_trim_paired_R1]_(paired)_trimmed_(paired)_contig_1435	Loc_8472_Tr_4/10_Conf_0.464_Len_2741	97.33	1163	31	0	859	2021	870	2032	0	1977	Loc_8472_Tr_4/10_Conf_0.464_Len_2741
1_trim_paired_R1_(paired)_un-mapped_reads_[1_trim_paired_R1]_(paired)_trimmed_(paired)_contig_1436	Loc_7166_Tr_9/10_Conf_0.390_Len_3278	96.61	1652	27	13	105	1731	84	1731	0	2713	Loc_7166_Tr_9/10_Conf_0.390_Len_3278
1_trim_paired_R1_(paired)_un-mapped_reads_[1_trim_paired_R1]_(paired)_trimmed_(paired)_contig_1437	OCV4_rep_c41143	98.92	9846	106	0	1	9846	197	10042	0	17595	OCV4_rep_c41143
1_trim_paired_R1_(paired)_un-mapped_reads_[1_trim_paired_R1]_(paired)_trimmed_(paired)_contig_1438	Loc_7961_Tr_8/10_Conf_0.423_Len_3166	98.35	1997	22	4	143	2135	2019	30	0	3494	Loc_7961_Tr_8/10_Conf_0.423_Len_3166
1_trim_paired_R1_(paired)_un-mapped_reads_[1_trim_paired_R1]_(paired)_trimmed_(paired)_contig_1440	OCV4_rep_c14537	95.24	315	7	7	1	312	1425	1116	9e-139	494	OCV4_rep_c14537
1_trim_paired_R1_(paired)_un-mapped_reads_[1_trim_paired_R1]_(paired)_trimmed_(paired)_contig_1442	OCV4_rep_c17865	97.67	1886	43	1	1	1885	50	1935	0	3253	OCV4_rep_c17865
1_trim_paired_R1_(paired)_un-mapped_reads_[1_trim_paired_R1]_(paired)_trimmed_(paired)_contig_1443	OCV3_prime_c13148	95.29	382	18	0	1	382	551	932	9e-174	610	OCV3_prime_c13148
1_trim_paired_R1_(paired)_un-mapped_reads_[1_trim_paired_R1]_(paired)_trimmed_(paired)_contig_1444	Loc_33769_Tr_3/10_Conf_0.600_Len_2372	97.02	1478	31	4	908	2372	1802	325	0	2477	Loc_33769_Tr_3/10_Conf_0.600_Len_2372
1_trim_paired_R1_(paired)_un-mapped_reads_[1_trim_paired_R1]_(paired)_trimmed_(paired)_contig_1445	OCV4_rep_c13658	96.43	448	13	1	3	447	1080	1527	0	739	OCV4_rep_c13658
1_trim_paired_R1_(paired)_un-mapped_reads_[1_trim_paired_R1]_(paired)_trimmed_(paired)_contig_1446	OCV4_rep_c31736	94.52	566	24	2	1098	1662	561	2	0	867	OCV4_rep_c31736
1_trim_paired_R1_(paired)_un-mapped_reads_[1_trim_paired_R1]_(paired)_trimmed_(paired)_contig_1447	OCV4_rep_c27518	96.55	319	9	1	1	317	1870	1552	7e-149	527	OCV4_rep_c27518
1_trim_paired_R1_(paired)_un-mapped_reads_[1_trim_paired_R1]_(paired)_trimmed_(paired)_contig_1448	OCV3_prime_c55905	93.96	149	1	4	17	157	492	640	5e-55	219	OCV3_prime_c55905
1_trim_paired_R1_(paired)_un-mapped_reads_[1_trim_paired_R1]_(paired)_trimmed_(paired)_contig_1450	OCV4_rep_c16352	96.6	1942	37	8	1	1942	172	2084	0	3195	OCV4_rep_c16352
1_trim_paired_R1_(paired)_un-mapped_reads_[1_trim_paired_R1]_(paired)_trimmed_(paired)_contig_1451	OCV4_c26597	97.41	928	8	4	50	962	927	1	0	1567	OCV4_c26597
1_trim_paired_R1_(paired)_un-mapped_reads_[1_trim_paired_R1]_(paired)_trimmed_(paired)_contig_1452	Loc_13035_Tr_4/7_Conf_0.294_Len_939	96.43	813	15	4	1	800	44	855	0	1328	Loc_13035_Tr_4/7_Conf_0.294_Len_939
1_trim_paired_R1_(paired)_un-mapped_reads_[1_trim_paired_R1]_(paired)_trimmed_(paired)_contig_1453	OCV4_rep_c14868	98.4	2382	31	4	1112	3492	1046	3421	0	4183	OCV4_rep_c14868
1_trim_paired_R1_(paired)_un-mapped_reads_[1_trim_paired_R1]_(paired)_trimmed_(paired)_contig_1454	OCV4_rep_c22054	98.22	3700	57	4	19	3718	5199	1509	0	6462	OCV4_rep_c22054
1_trim_paired_R1_(paired)_un-mapped_reads_[1_trim_paired_R1]_(paired)_trimmed_(paired)_contig_1455	OCV4_rep_c2953	97.46	1769	34	7	211	1974	129	1891	0	3016	OCV4_rep_c2953
1_trim_paired_R1_(paired)_un-mapped_reads_[1_trim_paired_R1]_(paired)_trimmed_(paired)_contig_1456	Loc_5018_Tr_5/6_Conf_0.556_Len_2582	97.92	2069	41	2	1	2069	104	2170	0	3581	Loc_5018_Tr_5/6_Conf_0.556_Len_2582
1_trim_paired_R1_(paired)_un-mapped_reads_[1_trim_paired_R1]_(paired)_trimmed_(paired)_contig_1457	OCV4_c15873	98.53	4024	56	2	1	4021	4373	350	0	7103	OCV4_c15873
1_trim_paired_R1_(paired)_un-mapped_reads_[1_trim_paired_R1]_(paired)_trimmed_(paired)_contig_1458	Loc_18984_Tr_1/1_Conf_1.000_Len_1344	94.54	934	35	13	1	922	274	1203	0	1428	Loc_18984_Tr_1/1_Conf_1.000_Len_1344
1_trim_paired_R1_(paired)_un-mapped_reads_[1_trim_paired_R1]_(paired)_trimmed_(paired)_contig_1459	OCV4_rep_c12582	97.88	520	11	0	1	520	1874	1355	0	900	OCV4_rep_c12582
1_trim_paired_R1_(paired)_un-mapped_reads_[1_trim_paired_R1]_(paired)_trimmed_(paired)_contig_1460	OCV4_rep_c26525	97.13	1010	27	2	152	1160	1	1009	0	1711	OCV4_rep_c26525
1_trim_paired_R1_(paired)_un-mapped_reads_[1_trim_paired_R1]_(paired)_trimmed_(paired)_contig_1461	OCV4_rep_c21964	98.4	1253	20	0	1	1253	624	1876	0	2204	OCV4_rep_c21964
1_trim_paired_R1_(paired)_un-mapped_reads_[1_trim_paired_R1]_(paired)_trimmed_(paired)_contig_1462	Loc_6637_Tr_8/8_Conf_0.634_Len_3528	98.94	379	4	0	1	379	1378	1000	0	678	Loc_6637_Tr_8/8_Conf_0.634_Len_3528
1_trim_paired_R1_(paired)_un-mapped_reads_[1_trim_paired_R1]_(paired)_trimmed_(paired)_contig_1463	Loc_286_Tr_1/1_Conf_1.000_Len_1084	92.95	1022	29	11	1	980	1021	1	0	1458	Loc_286_Tr_1/1_Conf_1.000_Len_1084
1_trim_paired_R1_(paired)_un-mapped_reads_[1_trim_paired_R1]_(paired)_trimmed_(paired)_contig_1464	Loc_9478_Tr_6/8_Conf_0.552_Len_2817	95.65	92	4	0	475	566	464	373	2e-34	148	Loc_9478_Tr_6/8_Conf_0.552_Len_2817
1_trim_paired_R1_(paired)_un-mapped_reads_[1_trim_paired_R1]_(paired)_trimmed_(paired)_contig_1465	OCV4_c22	97.89	331	7	0	1	331	1864	1534	2e-165	582	OCV4_c22
1_trim_paired_R1_(paired)_un-mapped_reads_[1_trim_paired_R1]_(paired)_trimmed_(paired)_contig_1466	OCV4_rep_c2301	99.18	366	3	0	4	369	717	1082	0	662	OCV4_rep_c2301
1_trim_paired_R1_(paired)_un-mapped_reads_[1_trim_paired_R1]_(paired)_trimmed_(paired)_contig_1469	OCV4_rep_c5827	97.75	1907	37	5	85	1988	1	1904	0	3288	OCV4_rep_c5827
1_trim_paired_R1_(paired)_un-mapped_reads_[1_trim_paired_R1]_(paired)_trimmed_(paired)_contig_1470	OCV4_rep_c5336	98.33	2748	46	0	1	2748	3368	621	0	4831	OCV4_rep_c5336
1_trim_paired_R1_(paired)_un-mapped_reads_[1_trim_paired_R1]_(paired)_trimmed_(paired)_contig_1471	OCV4_rep_c1148	99.26	677	5	0	1	677	2952	2276	0	1225	OCV4_rep_c1148
1_trim_paired_R1_(paired)_un-mapped_reads_[1_trim_paired_R1]_(paired)_trimmed_(paired)_contig_1472	OCV4_rep_c12612	96.99	964	20	7	40	998	194	1153	0	1616	OCV4_rep_c12612
1_trim_paired_R1_(paired)_un-mapped_reads_[1_trim_paired_R1]_(paired)_trimmed_(paired)_contig_1473	OCV4_rep_c23322	85.3	2823	357	38	63	2845	3479	675	0	2889	OCV4_rep_c23322
1_trim_paired_R1_(paired)_un-mapped_reads_[1_trim_paired_R1]_(paired)_trimmed_(paired)_contig_1474	Loc_1366_Tr_4/10_Conf_0.438_Len_2729	98.42	2275	29	2	1	2268	2326	52	0	3995	Loc_1366_Tr_4/10_Conf_0.438_Len_2729
1_trim_paired_R1_(paired)_un-mapped_reads_[1_trim_paired_R1]_(paired)_trimmed_(paired)_contig_1477	Loc_2816_Tr_1/1_Conf_1.000_Len_957	97.21	502	14	0	1	502	3	504	0	850	Loc_2816_Tr_1/1_Conf_1.000_Len_957
1_trim_paired_R1_(paired)_un-mapped_reads_[1_trim_paired_R1]_(paired)_trimmed_(paired)_contig_1478	OCV4_rep_c23239	93.39	1724	49	25	57	1742	3	1699	0	2492	OCV4_rep_c23239
1_trim_paired_R1_(paired)_un-mapped_reads_[1_trim_paired_R1]_(paired)_trimmed_(paired)_contig_1479	OCV4_rep_c18057	99.14	1272	11	0	1	1272	519	1790	0	2290	OCV4_rep_c18057
1_trim_paired_R1_(paired)_un-mapped_reads_[1_trim_paired_R1]_(paired)_trimmed_(paired)_contig_1480	OCV4_rep_c12650	98.29	701	10	1	1	699	820	120	0	1227	OCV4_rep_c12650
1_trim_paired_R1_(paired)_un-mapped_reads_[1_trim_paired_R1]_(paired)_trimmed_(paired)_contig_1481	OCV3_prime_c8818	98.74	397	5	0	1	397	856	460	0	710	OCV3_prime_c8818
1_trim_paired_R1_(paired)_un-mapped_reads_[1_trim_paired_R1]_(paired)_trimmed_(paired)_contig_1482	OCV4_rep_c2240	94.96	2916	84	15	29	2917	335	3214	0	4530	OCV4_rep_c2240
1_trim_paired_R1_(paired)_un-mapped_reads_[1_trim_paired_R1]_(paired)_trimmed_(paired)_contig_1483	OCV3_prime_c5580	97.96	1078	18	3	428	1502	545	1621	0	1866	OCV3_prime_c5580
1_trim_paired_R1_(paired)_un-mapped_reads_[1_trim_paired_R1]_(paired)_trimmed_(paired)_contig_1484	OCV4_rep_c27653	96.21	449	14	1	1	446	1390	942	0	737	OCV4_rep_c27653
1_trim_paired_R1_(paired)_un-mapped_reads_[1_trim_paired_R1]_(paired)_trimmed_(paired)_contig_1485	OCV4_rep_c3454	93.94	1039	43	2	272	1290	2767	3805	0	1580	OCV4_rep_c3454
1_trim_paired_R1_(paired)_un-mapped_reads_[1_trim_paired_R1]_(paired)_trimmed_(paired)_contig_1486	OCV4_rep_c25842	96.74	522	17	0	1	522	659	138	0	872	OCV4_rep_c25842
1_trim_paired_R1_(paired)_un-mapped_reads_[1_trim_paired_R1]_(paired)_trimmed_(paired)_contig_1487	OCV4_rep_c5613	97.26	1096	24	4	481	1571	1095	1	0	1857	OCV4_rep_c5613
1_trim_paired_R1_(paired)_un-mapped_reads_[1_trim_paired_R1]_(paired)_trimmed_(paired)_contig_1489	OCV4_c15245	96.74	1842	59	1	70	1910	2191	350	0	3112	OCV4_c15245
1_trim_paired_R1_(paired)_un-mapped_reads_[1_trim_paired_R1]_(paired)_trimmed_(paired)_contig_1490	Loc_133163_Tr_3/3_Conf_0.417_Len_868	83.55	462	67	5	1	455	560	101	4e-128	459	Loc_133163_Tr_3/3_Conf_0.417_Len_868
1_trim_paired_R1_(paired)_un-mapped_reads_[1_trim_paired_R1]_(paired)_trimmed_(paired)_contig_1491	OCV4_rep_c31058	97.87	752	14	2	292	1042	573	1323	0	1299	OCV4_rep_c31058
1_trim_paired_R1_(paired)_un-mapped_reads_[1_trim_paired_R1]_(paired)_trimmed_(paired)_contig_1492	OCV4_rep_c14537	94.44	1007	25	28	20	995	1	1007	0	1524	OCV4_rep_c14537
1_trim_paired_R1_(paired)_un-mapped_reads_[1_trim_paired_R1]_(paired)_trimmed_(paired)_contig_1493	OCV4_rep_c22292	97.57	1072	23	1	1	1072	1336	268	0	1840	OCV4_rep_c22292
1_trim_paired_R1_(paired)_un-mapped_reads_[1_trim_paired_R1]_(paired)_trimmed_(paired)_contig_1494	OCV4_rep_c11853	96.13	1577	43	10	1	1569	2947	4513	0	2558	OCV4_rep_c11853
1_trim_paired_R1_(paired)_un-mapped_reads_[1_trim_paired_R1]_(paired)_trimmed_(paired)_contig_1495	OCV4_rep_c23322	90.11	637	53	8	1	630	1593	960	0	822	OCV4_rep_c23322
1_trim_paired_R1_(paired)_un-mapped_reads_[1_trim_paired_R1]_(paired)_trimmed_(paired)_contig_1496	OCV4_rep_c23322	88.33	2116	229	14	12	2119	3493	1388	0	2523	OCV4_rep_c23322
1_trim_paired_R1_(paired)_un-mapped_reads_[1_trim_paired_R1]_(paired)_trimmed_(paired)_contig_1497	Loc_11436_Tr_10/11_Conf_0.677_Len_4723	96.21	660	25	0	1	660	2948	2289	0	1081	Loc_11436_Tr_10/11_Conf_0.677_Len_4723
1_trim_paired_R1_(paired)_un-mapped_reads_[1_trim_paired_R1]_(paired)_trimmed_(paired)_contig_1498	Loc_2049_Tr_72/76_Conf_0.211_Len_6944	93.64	582	36	1	1	582	4936	5516	0	869	Loc_2049_Tr_72/76_Conf_0.211_Len_6944
1_trim_paired_R1_(paired)_un-mapped_reads_[1_trim_paired_R1]_(paired)_trimmed_(paired)_contig_1501	Loc_14898_Tr_1/1_Conf_1.000_Len_4772	98.43	3251	49	1	1	3251	4772	1524	0	5720	Loc_14898_Tr_1/1_Conf_1.000_Len_4772
1_trim_paired_R1_(paired)_un-mapped_reads_[1_trim_paired_R1]_(paired)_trimmed_(paired)_contig_1502	OCV4_rep_c8628	97.56	1514	24	6	1	1510	1505	1	0	2582	OCV4_rep_c8628
1_trim_paired_R1_(paired)_un-mapped_reads_[1_trim_paired_R1]_(paired)_trimmed_(paired)_contig_1503	Loc_759_Tr_2/6_Conf_0.636_Len_2540	99.08	1739	15	1	1	1739	13	1750	0	3121	Loc_759_Tr_2/6_Conf_0.636_Len_2540
1_trim_paired_R1_(paired)_un-mapped_reads_[1_trim_paired_R1]_(paired)_trimmed_(paired)_contig_1504	OCV3_prime_rep_c33869	98.68	532	7	0	2241	2772	621	90	0	944	OCV3_prime_rep_c33869
1_trim_paired_R1_(paired)_un-mapped_reads_[1_trim_paired_R1]_(paired)_trimmed_(paired)_contig_1506	OCV4_rep_c27331	93.65	772	28	10	25	796	1814	1064	0	1138	OCV4_rep_c27331
1_trim_paired_R1_(paired)_un-mapped_reads_[1_trim_paired_R1]_(paired)_trimmed_(paired)_contig_1507	OCV4_c10823	97.14	1118	25	4	1	1111	2305	3422	0	1881	OCV4_c10823
1_trim_paired_R1_(paired)_un-mapped_reads_[1_trim_paired_R1]_(paired)_trimmed_(paired)_contig_1508	OCV4_rep_c3066	98.91	1097	12	0	219	1315	1604	2700	0	1960	OCV4_rep_c3066
1_trim_paired_R1_(paired)_un-mapped_reads_[1_trim_paired_R1]_(paired)_trimmed_(paired)_contig_1509	OCV4_rep_c40248	94.64	765	36	4	651	1412	763	1	0	1181	OCV4_rep_c40248
1_trim_paired_R1_(paired)_un-mapped_reads_[1_trim_paired_R1]_(paired)_trimmed_(paired)_contig_1510	OCV4_rep_c3051	88.94	452	28	4	1	452	2275	1846	5e-152	538	OCV4_rep_c3051
1_trim_paired_R1_(paired)_un-mapped_reads_[1_trim_paired_R1]_(paired)_trimmed_(paired)_contig_1512	Loc_133163_Tr_3/3_Conf_0.417_Len_868	90.32	341	33	0	1	341	452	112	1e-124	448	Loc_133163_Tr_3/3_Conf_0.417_Len_868
1_trim_paired_R1_(paired)_un-mapped_reads_[1_trim_paired_R1]_(paired)_trimmed_(paired)_contig_1513	OCV4_rep_c47717	98.71	2643	30	1	4	2646	130	2768	0	4693	OCV4_rep_c47717
1_trim_paired_R1_(paired)_un-mapped_reads_[1_trim_paired_R1]_(paired)_trimmed_(paired)_contig_1514	OCV3_prime_rep_c55358	95.47	949	14	5	1	921	984	37	0	1489	OCV3_prime_rep_c55358
1_trim_paired_R1_(paired)_un-mapped_reads_[1_trim_paired_R1]_(paired)_trimmed_(paired)_contig_1515	OCV4_rep_c45484	96.91	1812	35	4	1339	3129	3193	5004	0	3018	OCV4_rep_c45484
1_trim_paired_R1_(paired)_un-mapped_reads_[1_trim_paired_R1]_(paired)_trimmed_(paired)_contig_1516	OCV4_c36643	98.8	2002	24	0	2002	4003	2171	170	0	3565	OCV4_c36643
1_trim_paired_R1_(paired)_un-mapped_reads_[1_trim_paired_R1]_(paired)_trimmed_(paired)_contig_1517	OCV4_rep_c40384	97.79	408	9	0	1	408	882	1289	0	704	OCV4_rep_c40384
1_trim_paired_R1_(paired)_un-mapped_reads_[1_trim_paired_R1]_(paired)_trimmed_(paired)_contig_1518	Loc_2873_Tr_2/8_Conf_0.682_Len_3119	95.45	594	16	11	302	887	1532	942	0	937	Loc_2873_Tr_2/8_Conf_0.682_Len_3119
1_trim_paired_R1_(paired)_un-mapped_reads_[1_trim_paired_R1]_(paired)_trimmed_(paired)_contig_1519	OCV4_rep_c4014	98.24	1532	20	3	234	1762	301	1828	0	2680	OCV4_rep_c4014
1_trim_paired_R1_(paired)_un-mapped_reads_[1_trim_paired_R1]_(paired)_trimmed_(paired)_contig_1520	OCV4_rep_c27566	97.75	1336	14	2	113	1448	1577	258	0	2290	OCV4_rep_c27566
1_trim_paired_R1_(paired)_un-mapped_reads_[1_trim_paired_R1]_(paired)_trimmed_(paired)_contig_1521	OCV4_rep_c5264	96.32	680	13	5	322	990	365	1043	0	1109	OCV4_rep_c5264
1_trim_paired_R1_(paired)_un-mapped_reads_[1_trim_paired_R1]_(paired)_trimmed_(paired)_contig_1522	OCV4_rep_c17986	99.48	388	2	0	1	388	103	490	0	706	OCV4_rep_c17986
1_trim_paired_R1_(paired)_un-mapped_reads_[1_trim_paired_R1]_(paired)_trimmed_(paired)_contig_1523	OCV4_rep_c10558	95.11	1371	37	8	3	1357	101	1457	0	2158	OCV4_rep_c10558
1_trim_paired_R1_(paired)_un-mapped_reads_[1_trim_paired_R1]_(paired)_trimmed_(paired)_contig_1524	Loc_5410_Tr_2/2_Conf_0.857_Len_6553	98.11	4333	75	4	1	4330	4635	307	0	7540	Loc_5410_Tr_2/2_Conf_0.857_Len_6553
1_trim_paired_R1_(paired)_un-mapped_reads_[1_trim_paired_R1]_(paired)_trimmed_(paired)_contig_1525	OCV4_rep_c1086	98.33	1079	18	0	731	1809	1945	867	0	1895	OCV4_rep_c1086
1_trim_paired_R1_(paired)_un-mapped_reads_[1_trim_paired_R1]_(paired)_trimmed_(paired)_contig_1528	OCV3_prime_c14740	97.29	1146	27	3	446	1591	9	1150	0	1947	OCV3_prime_c14740
1_trim_paired_R1_(paired)_un-mapped_reads_[1_trim_paired_R1]_(paired)_trimmed_(paired)_contig_1529	OCV4_rep_c226	94.28	979	34	10	452	1412	2341	1367	0	1482	OCV4_rep_c226
1_trim_paired_R1_(paired)_un-mapped_reads_[1_trim_paired_R1]_(paired)_trimmed_(paired)_contig_1530	OCV4_rep_c5515	99.22	774	5	1	30	802	201	974	0	1397	OCV4_rep_c5515
1_trim_paired_R1_(paired)_un-mapped_reads_[1_trim_paired_R1]_(paired)_trimmed_(paired)_contig_1531	OCV4_rep_c5234	98.36	2749	44	1	5	2752	2800	52	0	4837	OCV4_rep_c5234
1_trim_paired_R1_(paired)_un-mapped_reads_[1_trim_paired_R1]_(paired)_trimmed_(paired)_contig_1532	OCV4_rep_c25614	98.4	1003	16	0	306	1308	1387	385	0	1768	OCV4_rep_c25614
1_trim_paired_R1_(paired)_un-mapped_reads_[1_trim_paired_R1]_(paired)_trimmed_(paired)_contig_1535	Loc_18712_Tr_5/6_Conf_0.294_Len_2933	95.73	1897	79	2	4	1899	677	2572	0	3053	Loc_18712_Tr_5/6_Conf_0.294_Len_2933
1_trim_paired_R1_(paired)_un-mapped_reads_[1_trim_paired_R1]_(paired)_trimmed_(paired)_contig_1536	OCV4_rep_c3487	98.28	1395	16	3	25	1413	2118	726	0	2440	OCV4_rep_c3487
1_trim_paired_R1_(paired)_un-mapped_reads_[1_trim_paired_R1]_(paired)_trimmed_(paired)_contig_1537	OCV4_c41030	94.33	1093	62	0	1	1093	1418	2510	0	1733	OCV4_c41030
1_trim_paired_R1_(paired)_un-mapped_reads_[1_trim_paired_R1]_(paired)_trimmed_(paired)_contig_1538	OCV4_rep_c3475	94.56	1397	45	8	1	1369	2606	1213	0	2135	OCV4_rep_c3475
1_trim_paired_R1_(paired)_un-mapped_reads_[1_trim_paired_R1]_(paired)_trimmed_(paired)_contig_1540	Loc_8671_Tr_2/9_Conf_0.571_Len_2061	97.06	2039	37	7	38	2063	1	2029	0	3411	Loc_8671_Tr_2/9_Conf_0.571_Len_2061
1_trim_paired_R1_(paired)_un-mapped_reads_[1_trim_paired_R1]_(paired)_trimmed_(paired)_contig_1541	OCV4_c2550	98.96	2592	27	0	938	3529	2915	324	0	4652	OCV4_c2550
1_trim_paired_R1_(paired)_un-mapped_reads_[1_trim_paired_R1]_(paired)_trimmed_(paired)_contig_1542	OCV4_rep_c2904	98.66	2021	27	0	543	2563	2521	501	0	3583	OCV4_rep_c2904
1_trim_paired_R1_(paired)_un-mapped_reads_[1_trim_paired_R1]_(paired)_trimmed_(paired)_contig_1543	OCV3_prime_rep_c30373	96.19	315	12	0	1	315	556	242	2e-145	516	OCV3_prime_rep_c30373
1_trim_paired_R1_(paired)_un-mapped_reads_[1_trim_paired_R1]_(paired)_trimmed_(paired)_contig_1544	OCV3_prime_c2457	97.09	826	18	2	4	824	1108	1932	0	1389	OCV3_prime_c2457
1_trim_paired_R1_(paired)_un-mapped_reads_[1_trim_paired_R1]_(paired)_trimmed_(paired)_contig_1547	OCV4_rep_c12431	96.96	329	10	0	1	329	1750	2078	4e-161	568	OCV4_rep_c12431
1_trim_paired_R1_(paired)_un-mapped_reads_[1_trim_paired_R1]_(paired)_trimmed_(paired)_contig_1549	OCV4_rep_c3283	98.21	2909	37	9	1409	4311	3440	541	0	5073	OCV4_rep_c3283
1_trim_paired_R1_(paired)_un-mapped_reads_[1_trim_paired_R1]_(paired)_trimmed_(paired)_contig_1550	OCV4_rep_c22915	96.43	1455	52	0	27	1481	1635	181	0	2457	OCV4_rep_c22915
1_trim_paired_R1_(paired)_un-mapped_reads_[1_trim_paired_R1]_(paired)_trimmed_(paired)_contig_1551	OCV4_rep_c16863	97.42	310	7	1	827	1136	5851	6159	3e-148	527	OCV4_rep_c16863
1_trim_paired_R1_(paired)_un-mapped_reads_[1_trim_paired_R1]_(paired)_trimmed_(paired)_contig_1553	OCV4_rep_c21871	98.71	697	8	1	1	696	766	70	0	1236	OCV4_rep_c21871
1_trim_paired_R1_(paired)_un-mapped_reads_[1_trim_paired_R1]_(paired)_trimmed_(paired)_contig_1554	OCV4_rep_c5515	100	66	0	0	988	1053	962	897	1e-26	122	OCV4_rep_c5515
1_trim_paired_R1_(paired)_un-mapped_reads_[1_trim_paired_R1]_(paired)_trimmed_(paired)_contig_1555	OCV4_rep_c415	98.88	2494	26	2	1	2492	977	3470	0	4451	OCV4_rep_c415
1_trim_paired_R1_(paired)_un-mapped_reads_[1_trim_paired_R1]_(paired)_trimmed_(paired)_contig_1556	Loc_7286_Tr_3/3_Conf_0.778_Len_2298	96.7	698	15	3	4	698	1992	1300	0	1155	Loc_7286_Tr_3/3_Conf_0.778_Len_2298
1_trim_paired_R1_(paired)_un-mapped_reads_[1_trim_paired_R1]_(paired)_trimmed_(paired)_contig_1558	OCV4_rep_c8620	94.65	1701	48	10	1	1669	1784	95	0	2608	OCV4_rep_c8620
1_trim_paired_R1_(paired)_un-mapped_reads_[1_trim_paired_R1]_(paired)_trimmed_(paired)_contig_1559	OCV4_rep_c22126	96.89	4023	89	17	15	4030	4140	147	0	6724	OCV4_rep_c22126
1_trim_paired_R1_(paired)_un-mapped_reads_[1_trim_paired_R1]_(paired)_trimmed_(paired)_contig_1560	OCV4_rep_c1651	97.18	746	6	2	213	949	2405	1666	0	1249	OCV4_rep_c1651
1_trim_paired_R1_(paired)_un-mapped_reads_[1_trim_paired_R1]_(paired)_trimmed_(paired)_contig_1561	OCV4_rep_c3197	98.31	2967	47	3	1	2964	3247	281	0	5201	OCV4_rep_c3197
1_trim_paired_R1_(paired)_un-mapped_reads_[1_trim_paired_R1]_(paired)_trimmed_(paired)_contig_1562	OCV4_rep_c4166	96.91	1455	31	6	396	1836	1733	279	0	2433	OCV4_rep_c4166
1_trim_paired_R1_(paired)_un-mapped_reads_[1_trim_paired_R1]_(paired)_trimmed_(paired)_contig_1563	OCV4_c21094	96.45	733	26	0	2	734	2364	3096	0	1210	OCV4_c21094
1_trim_paired_R1_(paired)_un-mapped_reads_[1_trim_paired_R1]_(paired)_trimmed_(paired)_contig_1564	Loc_2555_Tr_8/16_Conf_0.370_Len_3159	94.83	232	12	0	1	232	2229	2460	3e-99	363	Loc_2555_Tr_8/16_Conf_0.370_Len_3159
1_trim_paired_R1_(paired)_un-mapped_reads_[1_trim_paired_R1]_(paired)_trimmed_(paired)_contig_1565	OCV4_rep_c44782	97.73	352	8	0	1	352	3122	2771	1e-172	606	OCV4_rep_c44782
1_trim_paired_R1_(paired)_un-mapped_reads_[1_trim_paired_R1]_(paired)_trimmed_(paired)_contig_1567	OCV4_rep_c18479	98.47	393	6	0	1	393	1575	1967	0	697	OCV4_rep_c18479
1_trim_paired_R1_(paired)_un-mapped_reads_[1_trim_paired_R1]_(paired)_trimmed_(paired)_contig_1568	OCV4_rep_c18186	96.51	1862	45	9	38	1880	1	1861	0	3064	OCV4_rep_c18186
1_trim_paired_R1_(paired)_un-mapped_reads_[1_trim_paired_R1]_(paired)_trimmed_(paired)_contig_1570	OCV4_rep_c14541	98.88	1158	13	0	375	1532	1450	293	0	2067	OCV4_rep_c14541
1_trim_paired_R1_(paired)_un-mapped_reads_[1_trim_paired_R1]_(paired)_trimmed_(paired)_contig_1571	Loc_1009_Tr_27/32_Conf_0.369_Len_5598	98.92	2402	26	0	1	2402	1975	4376	0	4292	Loc_1009_Tr_27/32_Conf_0.369_Len_5598
1_trim_paired_R1_(paired)_un-mapped_reads_[1_trim_paired_R1]_(paired)_trimmed_(paired)_contig_1572	Loc_2738_Tr_1/8_Conf_0.545_Len_1983	98.11	1161	18	2	21	1177	1	1161	0	2019	Loc_2738_Tr_1/8_Conf_0.545_Len_1983
1_trim_paired_R1_(paired)_un-mapped_reads_[1_trim_paired_R1]_(paired)_trimmed_(paired)_contig_1573	Loc_4701_Tr_137/144_Conf_0.042_Len_2067	92.92	946	58	4	18	957	424	1366	0	1367	Loc_4701_Tr_137/144_Conf_0.042_Len_2067
1_trim_paired_R1_(paired)_un-mapped_reads_[1_trim_paired_R1]_(paired)_trimmed_(paired)_contig_1574	Loc_4701_Tr_137/144_Conf_0.042_Len_2067	94.28	472	21	4	1	469	892	424	0	717	Loc_4701_Tr_137/144_Conf_0.042_Len_2067
1_trim_paired_R1_(paired)_un-mapped_reads_[1_trim_paired_R1]_(paired)_trimmed_(paired)_contig_1575	Loc_4701_Tr_141/144_Conf_0.213_Len_5899	87.87	940	98	9	1	937	5388	4462	0	1090	Loc_4701_Tr_141/144_Conf_0.213_Len_5899
1_trim_paired_R1_(paired)_un-mapped_reads_[1_trim_paired_R1]_(paired)_trimmed_(paired)_contig_1576	Loc_843_Tr_7/7_Conf_0.739_Len_3991	98.88	1691	19	0	1	1691	3466	1776	0	3018	Loc_843_Tr_7/7_Conf_0.739_Len_3991
1_trim_paired_R1_(paired)_un-mapped_reads_[1_trim_paired_R1]_(paired)_trimmed_(paired)_contig_1577	OCV3_prime_rep_c25489	99.15	708	6	0	779	1486	1281	574	0	1275	OCV3_prime_rep_c25489
1_trim_paired_R1_(paired)_un-mapped_reads_[1_trim_paired_R1]_(paired)_trimmed_(paired)_contig_1578	Loc_9254_Tr_1/10_Conf_0.629_Len_2878	98.19	1163	18	3	608	1768	911	2072	0	2028	Loc_9254_Tr_1/10_Conf_0.629_Len_2878
1_trim_paired_R1_(paired)_un-mapped_reads_[1_trim_paired_R1]_(paired)_trimmed_(paired)_contig_1580	OCV4_rep_c40224	97.47	672	17	0	1	672	1388	2059	0	1153	OCV4_rep_c40224
1_trim_paired_R1_(paired)_un-mapped_reads_[1_trim_paired_R1]_(paired)_trimmed_(paired)_contig_1581	OCV4_rep_c15156	95.46	1520	68	1	1062	2580	3645	2126	0	2423	OCV4_rep_c15156
1_trim_paired_R1_(paired)_un-mapped_reads_[1_trim_paired_R1]_(paired)_trimmed_(paired)_contig_1582	Loc_3053_Tr_2/7_Conf_0.682_Len_3292	97.37	1670	28	4	93	1760	206	1861	0	2826	Loc_3053_Tr_2/7_Conf_0.682_Len_3292
1_trim_paired_R1_(paired)_un-mapped_reads_[1_trim_paired_R1]_(paired)_trimmed_(paired)_contig_1583	Loc_7122_Tr_3/3_Conf_0.714_Len_1722	94.27	349	10	3	27	366	1129	1476	1e-147	525	Loc_7122_Tr_3/3_Conf_0.714_Len_1722
1_trim_paired_R1_(paired)_un-mapped_reads_[1_trim_paired_R1]_(paired)_trimmed_(paired)_contig_1584	OCV4_rep_c3267	98.65	888	11	1	1	887	28	915	0	1576	OCV4_rep_c3267
1_trim_paired_R1_(paired)_un-mapped_reads_[1_trim_paired_R1]_(paired)_trimmed_(paired)_contig_1586	OCV4_rep_c20530	97.39	421	10	1	1	420	795	1215	0	717	OCV4_rep_c20530
1_trim_paired_R1_(paired)_un-mapped_reads_[1_trim_paired_R1]_(paired)_trimmed_(paired)_contig_1587	OCV4_rep_c5449	97.21	573	16	0	1	573	1112	540	0	974	OCV4_rep_c5449
1_trim_paired_R1_(paired)_un-mapped_reads_[1_trim_paired_R1]_(paired)_trimmed_(paired)_contig_1588	OCV4_rep_c16215	96.18	2303	78	5	37	2337	2524	230	0	3847	OCV4_rep_c16215
1_trim_paired_R1_(paired)_un-mapped_reads_[1_trim_paired_R1]_(paired)_trimmed_(paired)_contig_1589	OCV4_c2027	98.73	787	10	0	1	787	924	1710	0	1399	OCV4_c2027
1_trim_paired_R1_(paired)_un-mapped_reads_[1_trim_paired_R1]_(paired)_trimmed_(paired)_contig_1591	Loc_9812_Tr_1/4_Conf_0.364_Len_1295	92.2	218	14	2	20	236	376	161	2e-81	305	Loc_9812_Tr_1/4_Conf_0.364_Len_1295
1_trim_paired_R1_(paired)_un-mapped_reads_[1_trim_paired_R1]_(paired)_trimmed_(paired)_contig_1595	OCV3_prime_rep_c31863	96.64	804	15	1	438	1241	391	1182	0	1325	OCV3_prime_rep_c31863
1_trim_paired_R1_(paired)_un-mapped_reads_[1_trim_paired_R1]_(paired)_trimmed_(paired)_contig_1596	OCV4_rep_c3836	96.58	2249	66	9	1329	3575	2252	13	0	3740	OCV4_rep_c3836
1_trim_paired_R1_(paired)_un-mapped_reads_[1_trim_paired_R1]_(paired)_trimmed_(paired)_contig_1597	OCV4_rep_c7776	99.05	421	4	0	13	433	241	661	0	758	OCV4_rep_c7776
1_trim_paired_R1_(paired)_un-mapped_reads_[1_trim_paired_R1]_(paired)_trimmed_(paired)_contig_1598	Loc_6771_Tr_2/3_Conf_0.462_Len_2156	96.85	1078	23	8	23	1099	6	1073	0	1792	Loc_6771_Tr_2/3_Conf_0.462_Len_2156
1_trim_paired_R1_(paired)_un-mapped_reads_[1_trim_paired_R1]_(paired)_trimmed_(paired)_contig_1599	Loc_2217_Tr_7/8_Conf_0.500_Len_7178	97.64	4574	85	5	60	4619	5928	1364	0	7827	Loc_2217_Tr_7/8_Conf_0.500_Len_7178
1_trim_paired_R1_(paired)_un-mapped_reads_[1_trim_paired_R1]_(paired)_trimmed_(paired)_contig_1600	OCV4_rep_c25405	96.3	487	16	2	1	486	486	1	0	798	OCV4_rep_c25405
1_trim_paired_R1_(paired)_un-mapped_reads_[1_trim_paired_R1]_(paired)_trimmed_(paired)_contig_1601	OCV3_prime_rep_c26035	96.83	1327	27	7	74	1400	1585	274	0	2204	OCV3_prime_rep_c26035
1_trim_paired_R1_(paired)_un-mapped_reads_[1_trim_paired_R1]_(paired)_trimmed_(paired)_contig_1602	Loc_19141_Tr_3/4_Conf_0.600_Len_1357	96.97	330	10	0	1	330	537	866	3e-157	555	Loc_19141_Tr_3/4_Conf_0.600_Len_1357
1_trim_paired_R1_(paired)_un-mapped_reads_[1_trim_paired_R1]_(paired)_trimmed_(paired)_contig_1603	OCV4_rep_c10357	94.92	1201	53	5	1	1197	1837	641	0	1921	OCV4_rep_c10357
1_trim_paired_R1_(paired)_un-mapped_reads_[1_trim_paired_R1]_(paired)_trimmed_(paired)_contig_1604	OCV4_rep_c10357	94.52	602	28	3	1	598	665	65	0	935	OCV4_rep_c10357
1_trim_paired_R1_(paired)_un-mapped_reads_[1_trim_paired_R1]_(paired)_trimmed_(paired)_contig_1607	OCV4_rep_c26421	97.49	756	19	0	1	756	686	1441	0	1291	OCV4_rep_c26421
1_trim_paired_R1_(paired)_un-mapped_reads_[1_trim_paired_R1]_(paired)_trimmed_(paired)_contig_1608	OCV4_c4424	96.99	1528	42	2	535	2061	1671	147	0	2571	OCV4_c4424
1_trim_paired_R1_(paired)_un-mapped_reads_[1_trim_paired_R1]_(paired)_trimmed_(paired)_contig_1609	Loc_351_Tr_1/3_Conf_0.714_Len_1172	95.89	925	33	4	65	985	13	936	0	1493	Loc_351_Tr_1/3_Conf_0.714_Len_1172
1_trim_paired_R1_(paired)_un-mapped_reads_[1_trim_paired_R1]_(paired)_trimmed_(paired)_contig_1610	OCV3_prime_rep_c56465	97.96	490	9	1	1	490	537	1025	0	848	OCV3_prime_rep_c56465
1_trim_paired_R1_(paired)_un-mapped_reads_[1_trim_paired_R1]_(paired)_trimmed_(paired)_contig_1611	OCV4_rep_c22557	97.52	1248	31	0	164	1411	1267	20	0	2159	OCV4_rep_c22557
1_trim_paired_R1_(paired)_un-mapped_reads_[1_trim_paired_R1]_(paired)_trimmed_(paired)_contig_1612	OCV4_c21643	95.81	2340	55	11	1	2304	2333	1	0	3747	OCV4_c21643
1_trim_paired_R1_(paired)_un-mapped_reads_[1_trim_paired_R1]_(paired)_trimmed_(paired)_contig_1613	OCV4_rep_c27360	97.79	1220	26	1	130	1349	1977	759	0	2102	OCV4_rep_c27360
1_trim_paired_R1_(paired)_un-mapped_reads_[1_trim_paired_R1]_(paired)_trimmed_(paired)_contig_1614	OCV4_rep_c17010	99.34	758	5	0	29	786	1825	1068	0	1375	OCV4_rep_c17010
1_trim_paired_R1_(paired)_un-mapped_reads_[1_trim_paired_R1]_(paired)_trimmed_(paired)_contig_1617	OCV3_prime_rep_c33836	97.09	172	5	0	1	172	517	346	1e-77	291	OCV3_prime_rep_c33836
1_trim_paired_R1_(paired)_un-mapped_reads_[1_trim_paired_R1]_(paired)_trimmed_(paired)_contig_1618	OCV4_rep_c27280	96.05	1468	57	1	186	1652	2101	634	0	2471	OCV4_rep_c27280
1_trim_paired_R1_(paired)_un-mapped_reads_[1_trim_paired_R1]_(paired)_trimmed_(paired)_contig_1620	OCV4_rep_c26786	97.73	1806	35	4	17	1816	2912	1107	0	3116	OCV4_rep_c26786
1_trim_paired_R1_(paired)_un-mapped_reads_[1_trim_paired_R1]_(paired)_trimmed_(paired)_contig_1621	Loc_7589_Tr_4/8_Conf_0.619_Len_3019	96.42	2877	64	14	60	2913	2895	35	0	4706	Loc_7589_Tr_4/8_Conf_0.619_Len_3019
1_trim_paired_R1_(paired)_un-mapped_reads_[1_trim_paired_R1]_(paired)_trimmed_(paired)_contig_1622	OCV4_c26661	99.01	1008	10	0	1	1008	1623	616	0	1807	OCV4_c26661
1_trim_paired_R1_(paired)_un-mapped_reads_[1_trim_paired_R1]_(paired)_trimmed_(paired)_contig_1623	OCV4_rep_c41162	98.72	235	3	0	1650	1884	3159	3393	3e-115	418	OCV4_rep_c41162
1_trim_paired_R1_(paired)_un-mapped_reads_[1_trim_paired_R1]_(paired)_trimmed_(paired)_contig_1624	OCV4_rep_c41392	98.07	1293	20	2	1	1289	1304	13	0	2244	OCV4_rep_c41392
1_trim_paired_R1_(paired)_un-mapped_reads_[1_trim_paired_R1]_(paired)_trimmed_(paired)_contig_1625	OCV4_rep_c10627	92.49	1371	86	14	1061	2415	26	1395	0	2049	OCV4_rep_c10627
1_trim_paired_R1_(paired)_un-mapped_reads_[1_trim_paired_R1]_(paired)_trimmed_(paired)_contig_1626	OCV4_rep_c1532	98.36	2250	36	1	5002	7251	3728	1480	0	3962	OCV4_rep_c1532
1_trim_paired_R1_(paired)_un-mapped_reads_[1_trim_paired_R1]_(paired)_trimmed_(paired)_contig_1627	OCV4_rep_c4980	94.11	492	27	1	1	492	683	194	0	763	OCV4_rep_c4980
1_trim_paired_R1_(paired)_un-mapped_reads_[1_trim_paired_R1]_(paired)_trimmed_(paired)_contig_1628	OCV4_rep_c15350	98.95	1805	19	0	1	1805	1996	192	0	3232	OCV4_rep_c15350
1_trim_paired_R1_(paired)_un-mapped_reads_[1_trim_paired_R1]_(paired)_trimmed_(paired)_contig_1630	OCV4_rep_c15750	96.06	355	14	0	281	635	1036	682	4e-164	579	OCV4_rep_c15750
1_trim_paired_R1_(paired)_un-mapped_reads_[1_trim_paired_R1]_(paired)_trimmed_(paired)_contig_1631	OCV4_rep_c15750	96.38	470	17	0	1	470	345	814	0	778	OCV4_rep_c15750
1_trim_paired_R1_(paired)_un-mapped_reads_[1_trim_paired_R1]_(paired)_trimmed_(paired)_contig_1633	OCV4_rep_c15123	90.96	929	49	14	917	1826	34	946	0	1219	OCV4_rep_c15123
1_trim_paired_R1_(paired)_un-mapped_reads_[1_trim_paired_R1]_(paired)_trimmed_(paired)_contig_1634	Loc_4747_Tr_3/5_Conf_0.200_Len_1129	97.94	194	4	0	134	327	687	494	1e-91	337	Loc_4747_Tr_3/5_Conf_0.200_Len_1129
1_trim_paired_R1_(paired)_un-mapped_reads_[1_trim_paired_R1]_(paired)_trimmed_(paired)_contig_1635	OCV4_rep_c1850	98.35	790	13	0	634	1423	1365	576	0	1389	OCV4_rep_c1850
1_trim_paired_R1_(paired)_un-mapped_reads_[1_trim_paired_R1]_(paired)_trimmed_(paired)_contig_1637	OCV4_rep_c19478	98.21	840	15	0	281	1120	840	1	0	1480	OCV4_rep_c19478
1_trim_paired_R1_(paired)_un-mapped_reads_[1_trim_paired_R1]_(paired)_trimmed_(paired)_contig_1638	OCV4_rep_c42114	96.61	413	4	3	1	406	435	26	0	676	OCV4_rep_c42114
1_trim_paired_R1_(paired)_un-mapped_reads_[1_trim_paired_R1]_(paired)_trimmed_(paired)_contig_1639	OCV3_prime_c2446	99.66	587	2	0	1	587	1507	2093	0	1074	OCV3_prime_c2446
1_trim_paired_R1_(paired)_un-mapped_reads_[1_trim_paired_R1]_(paired)_trimmed_(paired)_contig_1640	OCV4_rep_c27921	97.15	1018	26	1	417	1431	562	1579	0	1724	OCV4_rep_c27921
1_trim_paired_R1_(paired)_un-mapped_reads_[1_trim_paired_R1]_(paired)_trimmed_(paired)_contig_1641	OCV4_rep_c6652	91.56	462	30	5	729	1182	547	87	1e-178	628	OCV4_rep_c6652
1_trim_paired_R1_(paired)_un-mapped_reads_[1_trim_paired_R1]_(paired)_trimmed_(paired)_contig_1642	OCV4_rep_c35955	96.88	448	14	0	1	448	909	462	0	750	OCV4_rep_c35955
1_trim_paired_R1_(paired)_un-mapped_reads_[1_trim_paired_R1]_(paired)_trimmed_(paired)_contig_1643	OCV4_rep_c48125	95.75	612	11	4	1	597	647	36	0	972	OCV4_rep_c48125
1_trim_paired_R1_(paired)_un-mapped_reads_[1_trim_paired_R1]_(paired)_trimmed_(paired)_contig_1644	OCV4_rep_c2066	96.71	1154	14	9	1	1130	2070	917	0	1899	OCV4_rep_c2066
1_trim_paired_R1_(paired)_un-mapped_reads_[1_trim_paired_R1]_(paired)_trimmed_(paired)_contig_1645	OCV4_rep_c568	98.89	2606	29	0	1467	4072	3789	1184	0	4654	OCV4_rep_c568
1_trim_paired_R1_(paired)_un-mapped_reads_[1_trim_paired_R1]_(paired)_trimmed_(paired)_contig_1646	OCV4_rep_c27226	98.96	770	4	4	1	767	1632	864	0	1375	OCV4_rep_c27226
1_trim_paired_R1_(paired)_un-mapped_reads_[1_trim_paired_R1]_(paired)_trimmed_(paired)_contig_1647	OCV4_rep_c24769	96.57	1223	28	4	26	1238	1763	545	0	2017	OCV4_rep_c24769
1_trim_paired_R1_(paired)_un-mapped_reads_[1_trim_paired_R1]_(paired)_trimmed_(paired)_contig_1648	OCV4_rep_c6186	97.2	787	14	1	1	779	1775	989	0	1328	OCV4_rep_c6186
1_trim_paired_R1_(paired)_un-mapped_reads_[1_trim_paired_R1]_(paired)_trimmed_(paired)_contig_1649	OCV4_rep_c14083	98.81	1769	20	1	1	1769	1836	69	0	3153	OCV4_rep_c14083
1_trim_paired_R1_(paired)_un-mapped_reads_[1_trim_paired_R1]_(paired)_trimmed_(paired)_contig_1650	OCV4_rep_c4052	97.8	2453	40	5	295	2738	2633	186	0	4229	OCV4_rep_c4052
1_trim_paired_R1_(paired)_un-mapped_reads_[1_trim_paired_R1]_(paired)_trimmed_(paired)_contig_1651	OCV4_rep_c7615	87.77	188	15	1	104	291	98	277	6e-55	215	OCV4_rep_c7615
1_trim_paired_R1_(paired)_un-mapped_reads_[1_trim_paired_R1]_(paired)_trimmed_(paired)_contig_1652	OCV4_rep_c16293	98.3	1881	32	0	1	1881	2959	1079	0	3314	OCV4_rep_c16293
1_trim_paired_R1_(paired)_un-mapped_reads_[1_trim_paired_R1]_(paired)_trimmed_(paired)_contig_1653	Loc_4884_Tr_5/8_Conf_0.708_Len_3916	95.5	1312	47	5	1	1303	3750	2442	0	2085	Loc_4884_Tr_5/8_Conf_0.708_Len_3916
1_trim_paired_R1_(paired)_un-mapped_reads_[1_trim_paired_R1]_(paired)_trimmed_(paired)_contig_1654	OCV4_c3636	98.06	2318	37	3	3	2313	411	2727	0	4028	OCV4_c3636
1_trim_paired_R1_(paired)_un-mapped_reads_[1_trim_paired_R1]_(paired)_trimmed_(paired)_contig_1655	OCV3_prime_c4735	98.96	1727	17	1	541	2266	48	1774	0	3088	OCV3_prime_c4735
1_trim_paired_R1_(paired)_un-mapped_reads_[1_trim_paired_R1]_(paired)_trimmed_(paired)_contig_1656	OCV4_rep_c3597	96.28	1638	46	5	1178	2814	1934	311	0	2717	OCV4_rep_c3597
1_trim_paired_R1_(paired)_un-mapped_reads_[1_trim_paired_R1]_(paired)_trimmed_(paired)_contig_1657	OCV4_c25336	83.94	604	95	2	315	917	603	1	0	652	OCV4_c25336
1_trim_paired_R1_(paired)_un-mapped_reads_[1_trim_paired_R1]_(paired)_trimmed_(paired)_contig_1659	OCV4_rep_c6058	98.37	1469	16	3	1	1464	1755	290	0	2582	OCV4_rep_c6058
1_trim_paired_R1_(paired)_un-mapped_reads_[1_trim_paired_R1]_(paired)_trimmed_(paired)_contig_1660	OCV4_rep_c12199	97.93	1644	25	6	1	1641	501	2138	0	2846	OCV4_rep_c12199
1_trim_paired_R1_(paired)_un-mapped_reads_[1_trim_paired_R1]_(paired)_trimmed_(paired)_contig_1661	Loc_35830_Tr_11/13_Conf_0.350_Len_2280	96.05	684	27	0	516	1199	764	81	0	1114	Loc_35830_Tr_11/13_Conf_0.350_Len_2280
1_trim_paired_R1_(paired)_un-mapped_reads_[1_trim_paired_R1]_(paired)_trimmed_(paired)_contig_1662	OCV4_rep_c4161	97.74	1239	27	1	22	1259	1551	313	0	2135	OCV4_rep_c4161
1_trim_paired_R1_(paired)_un-mapped_reads_[1_trim_paired_R1]_(paired)_trimmed_(paired)_contig_1663	OCV3_prime_rep_c25703	98.31	1122	16	3	30	1148	34	1155	0	1964	OCV3_prime_rep_c25703
1_trim_paired_R1_(paired)_un-mapped_reads_[1_trim_paired_R1]_(paired)_trimmed_(paired)_contig_1664	OCV4_rep_c436	98.35	2006	30	3	218	2221	345	2349	0	3522	OCV4_rep_c436
1_trim_paired_R1_(paired)_un-mapped_reads_[1_trim_paired_R1]_(paired)_trimmed_(paired)_contig_1665	OCV4_c41057	97.98	2231	36	6	187	2409	2836	607	0	3866	OCV4_c41057
1_trim_paired_R1_(paired)_un-mapped_reads_[1_trim_paired_R1]_(paired)_trimmed_(paired)_contig_1666	OCV4_rep_c20868	98.75	2002	25	0	1	2002	4557	2556	0	3568	OCV4_rep_c20868
1_trim_paired_R1_(paired)_un-mapped_reads_[1_trim_paired_R1]_(paired)_trimmed_(paired)_contig_1667	OCV4_rep_c25805	96.02	1382	34	2	40	1400	463	1844	0	2263	OCV4_rep_c25805
1_trim_paired_R1_(paired)_un-mapped_reads_[1_trim_paired_R1]_(paired)_trimmed_(paired)_contig_1668	OCV4_rep_c42887	93.74	895	41	7	1	891	83	966	0	1336	OCV4_rep_c42887
1_trim_paired_R1_(paired)_un-mapped_reads_[1_trim_paired_R1]_(paired)_trimmed_(paired)_contig_1669	Loc_6192_Tr_3/6_Conf_0.375_Len_1495	98.1	1316	20	5	1	1314	1346	34	0	2287	Loc_6192_Tr_3/6_Conf_0.375_Len_1495
1_trim_paired_R1_(paired)_un-mapped_reads_[1_trim_paired_R1]_(paired)_trimmed_(paired)_contig_1670	OCV3_prime_c960	97.49	1154	22	2	13	1166	1330	184	0	1965	OCV3_prime_c960
1_trim_paired_R1_(paired)_un-mapped_reads_[1_trim_paired_R1]_(paired)_trimmed_(paired)_contig_1671	OCV3_prime_c4812	96.43	1233	32	9	1	1222	1238	7	0	2023	OCV3_prime_c4812
1_trim_paired_R1_(paired)_un-mapped_reads_[1_trim_paired_R1]_(paired)_trimmed_(paired)_contig_1672	OCV4_rep_c37211	95.27	528	25	0	1	528	1112	585	0	872	OCV4_rep_c37211
1_trim_paired_R1_(paired)_un-mapped_reads_[1_trim_paired_R1]_(paired)_trimmed_(paired)_contig_1673	OCV4_rep_c26800	98.11	952	16	1	801	1750	972	21	0	1657	OCV4_rep_c26800
1_trim_paired_R1_(paired)_un-mapped_reads_[1_trim_paired_R1]_(paired)_trimmed_(paired)_contig_1674	Loc_24194_Tr_4/5_Conf_0.714_Len_3309	99.18	2061	17	0	1	2061	2603	543	0	3712	Loc_24194_Tr_4/5_Conf_0.714_Len_3309
1_trim_paired_R1_(paired)_un-mapped_reads_[1_trim_paired_R1]_(paired)_trimmed_(paired)_contig_1675	OCV4_rep_c13338	99.19	1114	9	0	178	1291	1445	2558	0	2008	OCV4_rep_c13338
1_trim_paired_R1_(paired)_un-mapped_reads_[1_trim_paired_R1]_(paired)_trimmed_(paired)_contig_1676	OCV4_rep_c411	98.43	762	12	0	126	887	1195	434	0	1347	OCV4_rep_c411
1_trim_paired_R1_(paired)_un-mapped_reads_[1_trim_paired_R1]_(paired)_trimmed_(paired)_contig_1677	OCV4_rep_c12871	97.83	1384	27	2	1	1381	1749	366	0	2386	OCV4_rep_c12871
1_trim_paired_R1_(paired)_un-mapped_reads_[1_trim_paired_R1]_(paired)_trimmed_(paired)_contig_1678	OCV4_rep_c42832	91.44	736	47	9	1	735	1043	323	0	1002	OCV4_rep_c42832
1_trim_paired_R1_(paired)_un-mapped_reads_[1_trim_paired_R1]_(paired)_trimmed_(paired)_contig_1680	OCV4_rep_c3257	96.46	649	23	0	315	963	2613	1965	0	1086	OCV4_rep_c3257
1_trim_paired_R1_(paired)_un-mapped_reads_[1_trim_paired_R1]_(paired)_trimmed_(paired)_contig_1681	Loc_27329_Tr_2/3_Conf_0.800_Len_2832	96.37	2863	45	15	1	2853	19	2832	0	4656	Loc_27329_Tr_2/3_Conf_0.800_Len_2832
1_trim_paired_R1_(paired)_un-mapped_reads_[1_trim_paired_R1]_(paired)_trimmed_(paired)_contig_1682	OCV4_rep_c24019	97.82	1516	26	4	295	1804	1515	1	0	2610	OCV4_rep_c24019
1_trim_paired_R1_(paired)_un-mapped_reads_[1_trim_paired_R1]_(paired)_trimmed_(paired)_contig_1683	OCV4_rep_c48284	96.11	2084	40	10	1	2076	2234	184	0	3367	OCV4_rep_c48284
1_trim_paired_R1_(paired)_un-mapped_reads_[1_trim_paired_R1]_(paired)_trimmed_(paired)_contig_1685	OCV4_c17900	98.2	3844	64	4	63	3904	3841	1	0	6717	OCV4_c17900
1_trim_paired_R1_(paired)_un-mapped_reads_[1_trim_paired_R1]_(paired)_trimmed_(paired)_contig_1686	OCV4_rep_c40437	99.1	887	8	0	1386	2272	1306	2192	0	1594	OCV4_rep_c40437
1_trim_paired_R1_(paired)_un-mapped_reads_[1_trim_paired_R1]_(paired)_trimmed_(paired)_contig_1687	OCV4_rep_c42991	97.95	1613	33	0	28	1640	1	1613	0	2820	OCV4_rep_c42991
1_trim_paired_R1_(paired)_un-mapped_reads_[1_trim_paired_R1]_(paired)_trimmed_(paired)_contig_1688	OCV4_rep_c41285	97.08	720	14	2	1	715	1138	421	0	1206	OCV4_rep_c41285
1_trim_paired_R1_(paired)_un-mapped_reads_[1_trim_paired_R1]_(paired)_trimmed_(paired)_contig_1689	OCV4_rep_c14241	99.1	774	7	0	421	1194	1330	557	0	1395	OCV4_rep_c14241
1_trim_paired_R1_(paired)_un-mapped_reads_[1_trim_paired_R1]_(paired)_trimmed_(paired)_contig_1690	OCV4_rep_c15628	97.61	837	16	4	1	836	1022	189	0	1432	OCV4_rep_c15628
1_trim_paired_R1_(paired)_un-mapped_reads_[1_trim_paired_R1]_(paired)_trimmed_(paired)_contig_1691	Loc_7491_Tr_2/6_Conf_0.562_Len_3055	97.79	1448	24	5	1	1440	1608	3055	0	2490	Loc_7491_Tr_2/6_Conf_0.562_Len_3055
1_trim_paired_R1_(paired)_un-mapped_reads_[1_trim_paired_R1]_(paired)_trimmed_(paired)_contig_1692	OCV4_rep_c8302	98.07	1762	30	2	1	1761	3277	1519	0	3070	OCV4_rep_c8302
1_trim_paired_R1_(paired)_un-mapped_reads_[1_trim_paired_R1]_(paired)_trimmed_(paired)_contig_1693	Loc_17817_Tr_4/4_Conf_0.636_Len_3698	98.75	2489	30	1	1	2488	3070	582	0	4423	Loc_17817_Tr_4/4_Conf_0.636_Len_3698
1_trim_paired_R1_(paired)_un-mapped_reads_[1_trim_paired_R1]_(paired)_trimmed_(paired)_contig_1694	OCV4_rep_c20605	96.86	3155	67	18	2303	5452	2382	5509	0	5258	OCV4_rep_c20605
1_trim_paired_R1_(paired)_un-mapped_reads_[1_trim_paired_R1]_(paired)_trimmed_(paired)_contig_1695	OCV4_rep_c10296	82.95	440	41	14	98	517	654	1079	3e-100	366	OCV4_rep_c10296
1_trim_paired_R1_(paired)_un-mapped_reads_[1_trim_paired_R1]_(paired)_trimmed_(paired)_contig_1696	OCV4_rep_c12445	91.19	545	34	3	252	789	2818	2281	0	745	OCV4_rep_c12445
1_trim_paired_R1_(paired)_un-mapped_reads_[1_trim_paired_R1]_(paired)_trimmed_(paired)_contig_1697	OCV4_rep_c46869	93.37	694	39	4	1	688	1309	617	0	1022	OCV4_rep_c46869
1_trim_paired_R1_(paired)_un-mapped_reads_[1_trim_paired_R1]_(paired)_trimmed_(paired)_contig_1698	OCV4_rep_c12445	93.15	744	48	3	1624	2364	3022	2279	0	1114	OCV4_rep_c12445
1_trim_paired_R1_(paired)_un-mapped_reads_[1_trim_paired_R1]_(paired)_trimmed_(paired)_contig_1699	OCV4_rep_c46829	97.64	381	9	0	610	990	1037	1417	0	658	OCV4_rep_c46829
1_trim_paired_R1_(paired)_un-mapped_reads_[1_trim_paired_R1]_(paired)_trimmed_(paired)_contig_1700	OCV4_rep_c43073	96.75	1813	57	1	1	1811	3719	1907	0	3053	OCV4_rep_c43073
1_trim_paired_R1_(paired)_un-mapped_reads_[1_trim_paired_R1]_(paired)_trimmed_(paired)_contig_1701	OCV4_rep_c6139	98.22	1014	18	0	841	1854	1216	203	0	1773	OCV4_rep_c6139
1_trim_paired_R1_(paired)_un-mapped_reads_[1_trim_paired_R1]_(paired)_trimmed_(paired)_contig_1702	OCV4_rep_c4937	95.61	706	31	0	1	706	1061	356	0	1133	OCV4_rep_c4937
1_trim_paired_R1_(paired)_un-mapped_reads_[1_trim_paired_R1]_(paired)_trimmed_(paired)_contig_1703	OCV4_rep_c1759	98.52	1959	27	1	439	2395	2323	365	0	3458	OCV4_rep_c1759
1_trim_paired_R1_(paired)_un-mapped_reads_[1_trim_paired_R1]_(paired)_trimmed_(paired)_contig_1704	OCV4_rep_c24622	97.73	309	7	0	1	309	3823	3515	2e-150	532	OCV4_rep_c24622
1_trim_paired_R1_(paired)_un-mapped_reads_[1_trim_paired_R1]_(paired)_trimmed_(paired)_contig_1705	Loc_2573_Tr_1/3_Conf_0.812_Len_2260	97.69	520	11	1	153	672	2260	1742	0	893	Loc_2573_Tr_1/3_Conf_0.812_Len_2260
1_trim_paired_R1_(paired)_un-mapped_reads_[1_trim_paired_R1]_(paired)_trimmed_(paired)_contig_1708	Loc_1734_Tr_3/3_Conf_0.846_Len_4040	98.57	350	5	0	251	600	3430	3081	2e-176	619	Loc_1734_Tr_3/3_Conf_0.846_Len_4040
1_trim_paired_R1_(paired)_un-mapped_reads_[1_trim_paired_R1]_(paired)_trimmed_(paired)_contig_1709	Loc_236_Tr_7/7_Conf_0.600_Len_2290	98.64	2127	28	1	3	2129	2282	157	0	3766	Loc_236_Tr_7/7_Conf_0.600_Len_2290
1_trim_paired_R1_(paired)_un-mapped_reads_[1_trim_paired_R1]_(paired)_trimmed_(paired)_contig_1710	OCV4_rep_c43594	97.95	3073	59	3	816	3887	3678	609	0	5341	OCV4_rep_c43594
1_trim_paired_R1_(paired)_un-mapped_reads_[1_trim_paired_R1]_(paired)_trimmed_(paired)_contig_1711	OCV3_prime_c9413	96.91	2364	41	4	1920	4283	2332	1	0	3940	OCV3_prime_c9413
1_trim_paired_R1_(paired)_un-mapped_reads_[1_trim_paired_R1]_(paired)_trimmed_(paired)_contig_1713	OCV4_rep_c5117	95.32	662	19	4	297	952	752	97	0	1050	OCV4_rep_c5117
1_trim_paired_R1_(paired)_un-mapped_reads_[1_trim_paired_R1]_(paired)_trimmed_(paired)_contig_1714	OCV4_rep_c5117	92.02	489	25	5	30	513	1058	579	0	688	OCV4_rep_c5117
1_trim_paired_R1_(paired)_un-mapped_reads_[1_trim_paired_R1]_(paired)_trimmed_(paired)_contig_1715	OCV4_rep_c25549	97.18	1204	33	1	1	1204	1699	497	0	2039	OCV4_rep_c25549
1_trim_paired_R1_(paired)_un-mapped_reads_[1_trim_paired_R1]_(paired)_trimmed_(paired)_contig_1717	OCV4_rep_c10134	95.56	630	25	1	1	630	946	1572	0	1033	OCV4_rep_c10134
1_trim_paired_R1_(paired)_un-mapped_reads_[1_trim_paired_R1]_(paired)_trimmed_(paired)_contig_1718	Loc_13053_Tr_1/1_Conf_1.000_Len_1939	98.37	429	7	0	1	429	62	490	0	754	Loc_13053_Tr_1/1_Conf_1.000_Len_1939
1_trim_paired_R1_(paired)_un-mapped_reads_[1_trim_paired_R1]_(paired)_trimmed_(paired)_contig_1719	OCV4_rep_c1740	98.51	1745	23	3	1	1743	210	1953	0	3081	OCV4_rep_c1740
1_trim_paired_R1_(paired)_un-mapped_reads_[1_trim_paired_R1]_(paired)_trimmed_(paired)_contig_1720	OCV4_rep_c3692	97.89	2040	35	2	1	2039	9	2041	0	3539	OCV4_rep_c3692
1_trim_paired_R1_(paired)_un-mapped_reads_[1_trim_paired_R1]_(paired)_trimmed_(paired)_contig_1721	OCV4_rep_c46031	96.52	1005	26	2	1	1005	996	1	0	1653	OCV4_rep_c46031
1_trim_paired_R1_(paired)_un-mapped_reads_[1_trim_paired_R1]_(paired)_trimmed_(paired)_contig_1722	OCV4_rep_c26370	97.36	1897	38	11	1	1891	1892	2	0	3219	OCV4_rep_c26370
1_trim_paired_R1_(paired)_un-mapped_reads_[1_trim_paired_R1]_(paired)_trimmed_(paired)_contig_1723	Loc_5417_Tr_1/5_Conf_0.692_Len_2496	95.64	321	10	3	1	321	589	905	2e-144	512	Loc_5417_Tr_1/5_Conf_0.692_Len_2496
1_trim_paired_R1_(paired)_un-mapped_reads_[1_trim_paired_R1]_(paired)_trimmed_(paired)_contig_1724	OCV4_c39278	95.21	376	12	3	558	930	1631	1259	3e-167	590	OCV4_c39278
1_trim_paired_R1_(paired)_un-mapped_reads_[1_trim_paired_R1]_(paired)_trimmed_(paired)_contig_1725	OCV4_rep_c10472	96.9	743	23	0	651	1393	1588	2330	0	1249	OCV4_rep_c10472
1_trim_paired_R1_(paired)_un-mapped_reads_[1_trim_paired_R1]_(paired)_trimmed_(paired)_contig_1726	Loc_13481_Tr_3/12_Conf_0.048_Len_1105	86.33	490	20	20	6	460	478	1	5e-137	490	Loc_13481_Tr_3/12_Conf_0.048_Len_1105
1_trim_paired_R1_(paired)_un-mapped_reads_[1_trim_paired_R1]_(paired)_trimmed_(paired)_contig_1727	OCV3_prime_rep_c28105	97.28	1101	17	11	118	1205	1128	28	0	1855	OCV3_prime_rep_c28105
1_trim_paired_R1_(paired)_un-mapped_reads_[1_trim_paired_R1]_(paired)_trimmed_(paired)_contig_1728	OCV4_rep_c4515	92.91	409	25	1	1	405	1954	2362	2e-180	632	OCV4_rep_c4515
1_trim_paired_R1_(paired)_un-mapped_reads_[1_trim_paired_R1]_(paired)_trimmed_(paired)_contig_1729	OCV4_c47014	96.67	60	2	0	26	85	112	171	5e-20	100	OCV4_c47014
1_trim_paired_R1_(paired)_un-mapped_reads_[1_trim_paired_R1]_(paired)_trimmed_(paired)_contig_1730	OCV4_rep_c901	96.13	1808	38	13	1	1777	2515	709	0	2931	OCV4_rep_c901
1_trim_paired_R1_(paired)_un-mapped_reads_[1_trim_paired_R1]_(paired)_trimmed_(paired)_contig_1733	OCV4_rep_c14952	97.09	1064	31	0	237	1300	566	1629	0	1829	OCV4_rep_c14952
1_trim_paired_R1_(paired)_un-mapped_reads_[1_trim_paired_R1]_(paired)_trimmed_(paired)_contig_1734	Loc_1527_Tr_2/5_Conf_0.684_Len_1776	95.69	836	36	0	1	836	1207	372	0	1345	Loc_1527_Tr_2/5_Conf_0.684_Len_1776
1_trim_paired_R1_(paired)_un-mapped_reads_[1_trim_paired_R1]_(paired)_trimmed_(paired)_contig_1735	Loc_21754_Tr_9/10_Conf_0.250_Len_1966	97.1	483	10	4	7	487	74	554	0	811	Loc_21754_Tr_9/10_Conf_0.250_Len_1966
1_trim_paired_R1_(paired)_un-mapped_reads_[1_trim_paired_R1]_(paired)_trimmed_(paired)_contig_1736	OCV4_rep_c11759	97.56	1391	19	1	526	1901	1463	2853	0	2372	OCV4_rep_c11759
1_trim_paired_R1_(paired)_un-mapped_reads_[1_trim_paired_R1]_(paired)_trimmed_(paired)_contig_1737	OCV4_rep_c14300	87.21	2775	309	28	344	3097	891	3640	0	3251	OCV4_rep_c14300
1_trim_paired_R1_(paired)_un-mapped_reads_[1_trim_paired_R1]_(paired)_trimmed_(paired)_contig_1738	OCV4_rep_c14300	91.68	1142	90	3	1	1141	1782	2919	0	1615	OCV4_rep_c14300
1_trim_paired_R1_(paired)_un-mapped_reads_[1_trim_paired_R1]_(paired)_trimmed_(paired)_contig_1739	OCV4_rep_c5821	99	3297	32	1	1	3297	1460	4755	0	5904	OCV4_rep_c5821
1_trim_paired_R1_(paired)_un-mapped_reads_[1_trim_paired_R1]_(paired)_trimmed_(paired)_contig_1740	OCV4_c2489	98.63	1092	11	2	1	1088	3299	2208	0	1930	OCV4_c2489
1_trim_paired_R1_(paired)_un-mapped_reads_[1_trim_paired_R1]_(paired)_trimmed_(paired)_contig_1741	OCV4_rep_c43627	95.3	489	22	1	123	610	2150	2638	0	774	OCV4_rep_c43627
1_trim_paired_R1_(paired)_un-mapped_reads_[1_trim_paired_R1]_(paired)_trimmed_(paired)_contig_1742	OCV4_rep_c43627	93.17	571	21	3	1	571	1329	1881	0	822	OCV4_rep_c43627
1_trim_paired_R1_(paired)_un-mapped_reads_[1_trim_paired_R1]_(paired)_trimmed_(paired)_contig_1743	OCV4_rep_c11859	97.59	955	20	3	38	989	3219	2265	0	1633	OCV4_rep_c11859
1_trim_paired_R1_(paired)_un-mapped_reads_[1_trim_paired_R1]_(paired)_trimmed_(paired)_contig_1744	Loc_4735_Tr_3/3_Conf_0.714_Len_1920	98.62	1519	19	1	1	1519	404	1920	0	2687	Loc_4735_Tr_3/3_Conf_0.714_Len_1920
1_trim_paired_R1_(paired)_un-mapped_reads_[1_trim_paired_R1]_(paired)_trimmed_(paired)_contig_1745	OCV4_rep_c5655	97.52	1533	31	2	1	1531	1782	255	0	2614	OCV4_rep_c5655
1_trim_paired_R1_(paired)_un-mapped_reads_[1_trim_paired_R1]_(paired)_trimmed_(paired)_contig_1746	OCV4_rep_c17988	96.62	1479	27	12	406	1864	639	2114	0	2433	OCV4_rep_c17988
1_trim_paired_R1_(paired)_un-mapped_reads_[1_trim_paired_R1]_(paired)_trimmed_(paired)_contig_1748	OCV3_prime_c10873	96.47	1415	31	5	1	1414	1397	1	0	2318	OCV3_prime_c10873
1_trim_paired_R1_(paired)_un-mapped_reads_[1_trim_paired_R1]_(paired)_trimmed_(paired)_contig_1749	Loc_6772_Tr_3/4_Conf_0.667_Len_3187	95.8	1548	42	6	939	2475	1836	301	0	2477	Loc_6772_Tr_3/4_Conf_0.667_Len_3187
1_trim_paired_R1_(paired)_un-mapped_reads_[1_trim_paired_R1]_(paired)_trimmed_(paired)_contig_1750	OCV4_rep_c21511	96.01	1730	69	0	1	1730	3547	1818	0	2817	OCV4_rep_c21511
1_trim_paired_R1_(paired)_un-mapped_reads_[1_trim_paired_R1]_(paired)_trimmed_(paired)_contig_1751	OCV4_rep_c14919	98.99	1186	12	0	1	1186	1430	245	0	2126	OCV4_rep_c14919
1_trim_paired_R1_(paired)_un-mapped_reads_[1_trim_paired_R1]_(paired)_trimmed_(paired)_contig_1752	OCV4_rep_c6647	96.94	1111	19	5	1202	2306	1244	143	0	1858	OCV4_rep_c6647
1_trim_paired_R1_(paired)_un-mapped_reads_[1_trim_paired_R1]_(paired)_trimmed_(paired)_contig_1753	OCV4_rep_c1114	97.71	1574	12	1	348	1897	918	2491	0	2687	OCV4_rep_c1114
1_trim_paired_R1_(paired)_un-mapped_reads_[1_trim_paired_R1]_(paired)_trimmed_(paired)_contig_1754	OCV4_rep_c1114	96.81	658	19	2	1	656	1226	569	0	1098	OCV4_rep_c1114
1_trim_paired_R1_(paired)_un-mapped_reads_[1_trim_paired_R1]_(paired)_trimmed_(paired)_contig_1755	OCV3_prime_rep_c26047	96.99	732	10	5	53	772	732	1	0	1219	OCV3_prime_rep_c26047
1_trim_paired_R1_(paired)_un-mapped_reads_[1_trim_paired_R1]_(paired)_trimmed_(paired)_contig_1756	OCV4_rep_c16356	98.33	4539	59	10	1	4524	4914	378	0	7949	OCV4_rep_c16356
1_trim_paired_R1_(paired)_un-mapped_reads_[1_trim_paired_R1]_(paired)_trimmed_(paired)_contig_1757	OCV4_rep_c2679	96.96	2171	21	13	1	2171	2126	1	0	3605	OCV4_rep_c2679
1_trim_paired_R1_(paired)_un-mapped_reads_[1_trim_paired_R1]_(paired)_trimmed_(paired)_contig_1758	OCV4_rep_c27009	97.29	1033	22	4	715	1742	912	1943	0	1753	OCV4_rep_c27009
1_trim_paired_R1_(paired)_un-mapped_reads_[1_trim_paired_R1]_(paired)_trimmed_(paired)_contig_1759	OCV4_rep_c27814	98.1	2784	42	9	1	2776	152	2932	0	4843	OCV4_rep_c27814
1_trim_paired_R1_(paired)_un-mapped_reads_[1_trim_paired_R1]_(paired)_trimmed_(paired)_contig_1760	OCV3_prime_rep_c25806	98.44	1473	23	0	407	1879	2666	4138	0	2593	OCV3_prime_rep_c25806
1_trim_paired_R1_(paired)_un-mapped_reads_[1_trim_paired_R1]_(paired)_trimmed_(paired)_contig_1761	Loc_1289_Tr_2/9_Conf_0.625_Len_2201	99.23	907	7	0	735	1641	1297	391	0	1637	Loc_1289_Tr_2/9_Conf_0.625_Len_2201
1_trim_paired_R1_(paired)_un-mapped_reads_[1_trim_paired_R1]_(paired)_trimmed_(paired)_contig_1762	OCV4_rep_c9688	94.64	896	31	5	185	1077	15	896	0	1373	OCV4_rep_c9688
1_trim_paired_R1_(paired)_un-mapped_reads_[1_trim_paired_R1]_(paired)_trimmed_(paired)_contig_1763	OCV4_rep_c42973	97.79	949	17	4	8	953	49	996	0	1633	OCV4_rep_c42973
1_trim_paired_R1_(paired)_un-mapped_reads_[1_trim_paired_R1]_(paired)_trimmed_(paired)_contig_1764	OCV4_c5211	97.18	1416	34	3	1	1414	1630	219	0	2388	OCV4_c5211
1_trim_paired_R1_(paired)_un-mapped_reads_[1_trim_paired_R1]_(paired)_trimmed_(paired)_contig_1765	Loc_13251_Tr_1/2_Conf_0.833_Len_2316	96.1	1462	32	4	1	1439	1553	94	0	2361	Loc_13251_Tr_1/2_Conf_0.833_Len_2316
1_trim_paired_R1_(paired)_un-mapped_reads_[1_trim_paired_R1]_(paired)_trimmed_(paired)_contig_1766	Loc_5951_Tr_9/10_Conf_0.424_Len_2951	98.83	1712	17	2	492	2203	1938	230	0	3048	Loc_5951_Tr_9/10_Conf_0.424_Len_2951
1_trim_paired_R1_(paired)_un-mapped_reads_[1_trim_paired_R1]_(paired)_trimmed_(paired)_contig_1767	OCV4_rep_c5425	97.69	3335	64	6	1	3323	3334	1	0	5725	OCV4_rep_c5425
1_trim_paired_R1_(paired)_un-mapped_reads_[1_trim_paired_R1]_(paired)_trimmed_(paired)_contig_1768	OCV4_rep_c12179	89.87	2152	195	12	1	2146	3983	1849	0	2904	OCV4_rep_c12179
1_trim_paired_R1_(paired)_un-mapped_reads_[1_trim_paired_R1]_(paired)_trimmed_(paired)_contig_1769	Loc_5479_Tr_37/42_Conf_0.281_Len_5368	93.3	388	26	0	1	388	2197	1810	1e-162	573	Loc_5479_Tr_37/42_Conf_0.281_Len_5368
1_trim_paired_R1_(paired)_un-mapped_reads_[1_trim_paired_R1]_(paired)_trimmed_(paired)_contig_1770	Loc_5479_Tr_37/42_Conf_0.281_Len_5368	94.44	647	14	1	1	625	2197	1551	0	976	Loc_5479_Tr_37/42_Conf_0.281_Len_5368
1_trim_paired_R1_(paired)_un-mapped_reads_[1_trim_paired_R1]_(paired)_trimmed_(paired)_contig_1771	Loc_5479_Tr_36/42_Conf_0.309_Len_5278	90.66	1446	117	6	127	1570	2734	1305	0	1906	Loc_5479_Tr_36/42_Conf_0.309_Len_5278
1_trim_paired_R1_(paired)_un-mapped_reads_[1_trim_paired_R1]_(paired)_trimmed_(paired)_contig_1772	OCV4_rep_c3067	96.73	4155	75	16	1	4110	4526	388	0	6866	OCV4_rep_c3067
1_trim_paired_R1_(paired)_un-mapped_reads_[1_trim_paired_R1]_(paired)_trimmed_(paired)_contig_1773	OCV4_rep_c20577	98.2	942	15	2	359	1299	352	1292	0	1648	OCV4_rep_c20577
1_trim_paired_R1_(paired)_un-mapped_reads_[1_trim_paired_R1]_(paired)_trimmed_(paired)_contig_1774	OCV4_rep_c1113	96.82	1384	18	10	10	1380	3610	2240	0	2290	OCV4_rep_c1113
1_trim_paired_R1_(paired)_un-mapped_reads_[1_trim_paired_R1]_(paired)_trimmed_(paired)_contig_1775	OCV4_rep_c25796	98.37	1285	20	1	1	1285	2072	789	0	2257	OCV4_rep_c25796
1_trim_paired_R1_(paired)_un-mapped_reads_[1_trim_paired_R1]_(paired)_trimmed_(paired)_contig_1776	OCV4_rep_c26354	95.64	1972	58	13	1	1961	40	1994	0	3179	OCV4_rep_c26354
1_trim_paired_R1_(paired)_un-mapped_reads_[1_trim_paired_R1]_(paired)_trimmed_(paired)_contig_1777	OCV4_rep_c10018	98.52	1558	17	3	567	2122	1602	49	0	2747	OCV4_rep_c10018
1_trim_paired_R1_(paired)_un-mapped_reads_[1_trim_paired_R1]_(paired)_trimmed_(paired)_contig_1778	OCV4_rep_c28603	98.26	574	10	0	1	574	286	859	0	1007	OCV4_rep_c28603
1_trim_paired_R1_(paired)_un-mapped_reads_[1_trim_paired_R1]_(paired)_trimmed_(paired)_contig_1779	OCV3_prime_rep_c68961	99.73	374	1	0	1	374	2882	3255	0	686	OCV3_prime_rep_c68961
1_trim_paired_R1_(paired)_un-mapped_reads_[1_trim_paired_R1]_(paired)_trimmed_(paired)_contig_1780	OCV3_prime_rep_c68961	97.69	303	3	2	6	304	3474	3172	4e-146	518	OCV3_prime_rep_c68961
1_trim_paired_R1_(paired)_un-mapped_reads_[1_trim_paired_R1]_(paired)_trimmed_(paired)_contig_1781	OCV4_rep_c43939	98.57	768	11	0	1	768	1131	1898	0	1358	OCV4_rep_c43939
1_trim_paired_R1_(paired)_un-mapped_reads_[1_trim_paired_R1]_(paired)_trimmed_(paired)_contig_1782	OCV3_prime_c19173	88.44	147	12	3	848	993	81	223	8e-42	174	OCV3_prime_c19173
1_trim_paired_R1_(paired)_un-mapped_reads_[1_trim_paired_R1]_(paired)_trimmed_(paired)_contig_1783	Loc_24902_Tr_5/7_Conf_0.235_Len_1790	97.59	290	7	0	1	290	1133	1422	1e-139	497	Loc_24902_Tr_5/7_Conf_0.235_Len_1790
1_trim_paired_R1_(paired)_un-mapped_reads_[1_trim_paired_R1]_(paired)_trimmed_(paired)_contig_1784	Loc_16676_Tr_6/6_Conf_0.667_Len_2040	92.93	919	52	4	42	958	2039	1132	0	1325	Loc_16676_Tr_6/6_Conf_0.667_Len_2040
1_trim_paired_R1_(paired)_un-mapped_reads_[1_trim_paired_R1]_(paired)_trimmed_(paired)_contig_1785	Loc_16676_Tr_6/6_Conf_0.667_Len_2040	91.62	692	54	2	1	692	1819	1132	0	953	Loc_16676_Tr_6/6_Conf_0.667_Len_2040
1_trim_paired_R1_(paired)_un-mapped_reads_[1_trim_paired_R1]_(paired)_trimmed_(paired)_contig_1786	OCV4_rep_c6403	98.03	1573	22	7	254	1820	1774	3343	0	2737	OCV4_rep_c6403
1_trim_paired_R1_(paired)_un-mapped_reads_[1_trim_paired_R1]_(paired)_trimmed_(paired)_contig_1787	OCV3_prime_c2421	99.67	302	1	0	216	517	1124	823	2e-156	553	OCV3_prime_c2421
1_trim_paired_R1_(paired)_un-mapped_reads_[1_trim_paired_R1]_(paired)_trimmed_(paired)_contig_1788	Loc_10799_Tr_9/10_Conf_0.697_Len_4486	98.73	551	7	0	563	1113	1855	1305	0	979	Loc_10799_Tr_9/10_Conf_0.697_Len_4486
1_trim_paired_R1_(paired)_un-mapped_reads_[1_trim_paired_R1]_(paired)_trimmed_(paired)_contig_1790	OCV4_rep_c40469	94.88	2462	117	4	2151	4603	317	2778	0	3892	OCV4_rep_c40469
1_trim_paired_R1_(paired)_un-mapped_reads_[1_trim_paired_R1]_(paired)_trimmed_(paired)_contig_1791	OCV4_rep_c5774	99.16	594	4	1	365	958	1186	1778	0	1072	OCV4_rep_c5774
1_trim_paired_R1_(paired)_un-mapped_reads_[1_trim_paired_R1]_(paired)_trimmed_(paired)_contig_1792	OCV4_rep_c21626	98.9	638	7	0	1	638	2767	2130	0	1144	OCV4_rep_c21626
1_trim_paired_R1_(paired)_un-mapped_reads_[1_trim_paired_R1]_(paired)_trimmed_(paired)_contig_1793	Loc_5500_Tr_3/4_Conf_0.250_Len_1703	97.27	440	12	0	1	440	1177	738	0	747	Loc_5500_Tr_3/4_Conf_0.250_Len_1703
1_trim_paired_R1_(paired)_un-mapped_reads_[1_trim_paired_R1]_(paired)_trimmed_(paired)_contig_1794	Loc_26782_Tr_3/5_Conf_0.429_Len_1414	96.48	966	20	4	149	1104	1	962	0	1583	Loc_26782_Tr_3/5_Conf_0.429_Len_1414
1_trim_paired_R1_(paired)_un-mapped_reads_[1_trim_paired_R1]_(paired)_trimmed_(paired)_contig_1795	OCV4_rep_c889	98.71	2399	31	0	1	2399	5560	3162	0	4274	OCV4_rep_c889
1_trim_paired_R1_(paired)_un-mapped_reads_[1_trim_paired_R1]_(paired)_trimmed_(paired)_contig_1796	OCV4_rep_c13777	90.1	384	37	1	4	387	757	1139	7e-140	497	OCV4_rep_c13777
1_trim_paired_R1_(paired)_un-mapped_reads_[1_trim_paired_R1]_(paired)_trimmed_(paired)_contig_1798	OCV3_prime_rep_c26968	98.15	921	17	0	1	921	460	1380	0	1607	OCV3_prime_rep_c26968
1_trim_paired_R1_(paired)_un-mapped_reads_[1_trim_paired_R1]_(paired)_trimmed_(paired)_contig_1799	OCV4_rep_c13783	99.31	582	4	0	1	582	1077	496	0	1053	OCV4_rep_c13783
1_trim_paired_R1_(paired)_un-mapped_reads_[1_trim_paired_R1]_(paired)_trimmed_(paired)_contig_1800	OCV4_rep_c21364	98.39	1863	30	0	1	1863	987	2849	0	3275	OCV4_rep_c21364
1_trim_paired_R1_(paired)_un-mapped_reads_[1_trim_paired_R1]_(paired)_trimmed_(paired)_contig_1801	Loc_2940_Tr_6/10_Conf_0.667_Len_4027	98.4	3817	42	13	672	4472	214	4027	0	6693	Loc_2940_Tr_6/10_Conf_0.667_Len_4027
1_trim_paired_R1_(paired)_un-mapped_reads_[1_trim_paired_R1]_(paired)_trimmed_(paired)_contig_1802	OCV4_c14786	97.79	861	14	5	1	861	12	867	0	1480	OCV4_c14786
1_trim_paired_R1_(paired)_un-mapped_reads_[1_trim_paired_R1]_(paired)_trimmed_(paired)_contig_1803	OCV4_c10674	98.55	2210	30	2	548	2755	2210	1	0	3903	OCV4_c10674
1_trim_paired_R1_(paired)_un-mapped_reads_[1_trim_paired_R1]_(paired)_trimmed_(paired)_contig_1804	OCV4_c6857	97.49	917	21	1	1	917	1148	234	0	1574	OCV4_c6857
1_trim_paired_R1_(paired)_un-mapped_reads_[1_trim_paired_R1]_(paired)_trimmed_(paired)_contig_1805	OCV4_rep_c5803	98.41	5922	87	1	1	5915	7566	1645	0	10416	OCV4_rep_c5803
1_trim_paired_R1_(paired)_un-mapped_reads_[1_trim_paired_R1]_(paired)_trimmed_(paired)_contig_1806	OCV4_rep_c10060	95.28	1399	26	6	114	1474	1586	190	0	2183	OCV4_rep_c10060
1_trim_paired_R1_(paired)_un-mapped_reads_[1_trim_paired_R1]_(paired)_trimmed_(paired)_contig_1807	OCV4_rep_c14979	98.24	966	16	1	1	966	4191	3227	0	1688	OCV4_rep_c14979
1_trim_paired_R1_(paired)_un-mapped_reads_[1_trim_paired_R1]_(paired)_trimmed_(paired)_contig_1808	OCV4_rep_c43469	98.28	1513	24	1	644	2156	2183	673	0	2649	OCV4_rep_c43469
1_trim_paired_R1_(paired)_un-mapped_reads_[1_trim_paired_R1]_(paired)_trimmed_(paired)_contig_1810	OCV4_rep_c44259	84.54	388	44	6	1863	2237	1100	716	3e-102	375	OCV4_rep_c44259
1_trim_paired_R1_(paired)_un-mapped_reads_[1_trim_paired_R1]_(paired)_trimmed_(paired)_contig_1812	OCV4_rep_c44259	96.15	104	4	0	1	104	819	716	3e-41	171	OCV4_rep_c44259
1_trim_paired_R1_(paired)_un-mapped_reads_[1_trim_paired_R1]_(paired)_trimmed_(paired)_contig_1813	OCV4_c45121	89.17	674	57	6	622	1295	1	658	0	826	OCV4_c45121
1_trim_paired_R1_(paired)_un-mapped_reads_[1_trim_paired_R1]_(paired)_trimmed_(paired)_contig_1814	OCV4_c45121	96.87	767	23	1	1	767	766	1	0	1282	OCV4_c45121
1_trim_paired_R1_(paired)_un-mapped_reads_[1_trim_paired_R1]_(paired)_trimmed_(paired)_contig_1815	OCV4_rep_c42803	98.32	3274	53	2	1	3274	96	3367	0	5742	OCV4_rep_c42803
1_trim_paired_R1_(paired)_un-mapped_reads_[1_trim_paired_R1]_(paired)_trimmed_(paired)_contig_1816	OCV4_rep_c12002	96.72	2958	75	7	1	2940	2954	1	0	4907	OCV4_rep_c12002
1_trim_paired_R1_(paired)_un-mapped_reads_[1_trim_paired_R1]_(paired)_trimmed_(paired)_contig_1817	OCV4_rep_c10430	97.41	772	11	3	1	771	997	234	0	1312	OCV4_rep_c10430
1_trim_paired_R1_(paired)_un-mapped_reads_[1_trim_paired_R1]_(paired)_trimmed_(paired)_contig_1818	OCV4_rep_c40658	97.81	1599	19	6	386	1971	1596	1	0	2747	OCV4_rep_c40658
1_trim_paired_R1_(paired)_un-mapped_reads_[1_trim_paired_R1]_(paired)_trimmed_(paired)_contig_1819	Loc_7227_Tr_50/52_Conf_0.506_Len_5118	93.35	556	37	0	1	556	1277	1832	0	822	Loc_7227_Tr_50/52_Conf_0.506_Len_5118
1_trim_paired_R1_(paired)_un-mapped_reads_[1_trim_paired_R1]_(paired)_trimmed_(paired)_contig_1820	OCV4_rep_c35396	92.88	323	23	0	1	323	3421	3743	2e-131	470	OCV4_rep_c35396
1_trim_paired_R1_(paired)_un-mapped_reads_[1_trim_paired_R1]_(paired)_trimmed_(paired)_contig_1821	Loc_7227_Tr_50/52_Conf_0.506_Len_5118	92.06	579	42	3	516	1092	2002	1426	0	811	Loc_7227_Tr_50/52_Conf_0.506_Len_5118
1_trim_paired_R1_(paired)_un-mapped_reads_[1_trim_paired_R1]_(paired)_trimmed_(paired)_contig_1822	OCV4_rep_c26375	98.8	2086	25	0	477	2562	2445	360	0	3714	OCV4_rep_c26375
1_trim_paired_R1_(paired)_un-mapped_reads_[1_trim_paired_R1]_(paired)_trimmed_(paired)_contig_1823	OCV3_prime_rep_c30891	96.23	424	14	2	484	906	1	423	0	695	OCV3_prime_rep_c30891
1_trim_paired_R1_(paired)_un-mapped_reads_[1_trim_paired_R1]_(paired)_trimmed_(paired)_contig_1826	OCV3_prime_rep_c39451	93.91	805	40	3	2	800	883	82	0	1206	OCV3_prime_rep_c39451
1_trim_paired_R1_(paired)_un-mapped_reads_[1_trim_paired_R1]_(paired)_trimmed_(paired)_contig_1827	OCV4_rep_c27447	97.89	2559	54	0	1	2559	3170	612	0	4427	OCV4_rep_c27447
1_trim_paired_R1_(paired)_un-mapped_reads_[1_trim_paired_R1]_(paired)_trimmed_(paired)_contig_1828	OCV4_rep_c6003	98.21	614	10	1	1	613	1827	1214	0	1079	OCV4_rep_c6003
1_trim_paired_R1_(paired)_un-mapped_reads_[1_trim_paired_R1]_(paired)_trimmed_(paired)_contig_1829	OCV4_rep_c42363	98	901	18	0	30	930	1020	120	0	1576	OCV4_rep_c42363
1_trim_paired_R1_(paired)_un-mapped_reads_[1_trim_paired_R1]_(paired)_trimmed_(paired)_contig_1830	OCV4_rep_c42227	97.97	691	10	3	832	1520	1132	1820	0	1199	OCV4_rep_c42227
1_trim_paired_R1_(paired)_un-mapped_reads_[1_trim_paired_R1]_(paired)_trimmed_(paired)_contig_1831	OCV4_rep_c30482	98.02	202	4	0	1	202	1800	1599	6e-96	351	OCV4_rep_c30482
1_trim_paired_R1_(paired)_un-mapped_reads_[1_trim_paired_R1]_(paired)_trimmed_(paired)_contig_1832	OCV4_rep_c30482	97.98	198	4	0	1	198	1800	1603	9e-94	344	OCV4_rep_c30482
1_trim_paired_R1_(paired)_un-mapped_reads_[1_trim_paired_R1]_(paired)_trimmed_(paired)_contig_1833	OCV4_rep_c15012	98.43	1341	17	3	1	1341	1337	1	0	2362	OCV4_rep_c15012
1_trim_paired_R1_(paired)_un-mapped_reads_[1_trim_paired_R1]_(paired)_trimmed_(paired)_contig_1834	OCV4_rep_c17597	96.15	1845	41	12	180	2000	2105	267	0	2990	OCV4_rep_c17597
1_trim_paired_R1_(paired)_un-mapped_reads_[1_trim_paired_R1]_(paired)_trimmed_(paired)_contig_1836	OCV4_c7406	82.14	168	15	7	1	153	204	37	2e-29	130	OCV4_c7406
1_trim_paired_R1_(paired)_un-mapped_reads_[1_trim_paired_R1]_(paired)_trimmed_(paired)_contig_1837	Loc_13113_Tr_2/6_Conf_0.667_Len_2292	97.89	2273	48	0	124	2396	1	2273	0	3932	Loc_13113_Tr_2/6_Conf_0.667_Len_2292
1_trim_paired_R1_(paired)_un-mapped_reads_[1_trim_paired_R1]_(paired)_trimmed_(paired)_contig_1838	OCV4_rep_c13866	96.78	342	11	0	1	342	1471	1812	3e-163	575	OCV4_rep_c13866
1_trim_paired_R1_(paired)_un-mapped_reads_[1_trim_paired_R1]_(paired)_trimmed_(paired)_contig_1840	OCV4_rep_c5197	94.54	623	27	6	178	793	935	1557	0	994	OCV4_rep_c5197
1_trim_paired_R1_(paired)_un-mapped_reads_[1_trim_paired_R1]_(paired)_trimmed_(paired)_contig_1841	OCV4_rep_c18483	98.38	1114	18	0	1	1114	2506	1393	0	1958	OCV4_rep_c18483
1_trim_paired_R1_(paired)_un-mapped_reads_[1_trim_paired_R1]_(paired)_trimmed_(paired)_contig_1842	OCV3_prime_rep_c36884	97.47	277	3	2	44	317	1	276	3e-132	472	OCV3_prime_rep_c36884
1_trim_paired_R1_(paired)_un-mapped_reads_[1_trim_paired_R1]_(paired)_trimmed_(paired)_contig_1844	OCV4_rep_c28553	99.35	1691	11	0	1	1691	94	1784	0	3062	OCV4_rep_c28553
1_trim_paired_R1_(paired)_un-mapped_reads_[1_trim_paired_R1]_(paired)_trimmed_(paired)_contig_1845	Loc_4603_Tr_2/5_Conf_0.750_Len_3901	98.49	2583	33	4	203	2784	3689	1112	0	4549	Loc_4603_Tr_2/5_Conf_0.750_Len_3901
1_trim_paired_R1_(paired)_un-mapped_reads_[1_trim_paired_R1]_(paired)_trimmed_(paired)_contig_1846	OCV4_rep_c27345	93.26	860	24	5	266	1091	1374	515	0	1236	OCV4_rep_c27345
1_trim_paired_R1_(paired)_un-mapped_reads_[1_trim_paired_R1]_(paired)_trimmed_(paired)_contig_1847	Loc_14111_Tr_4/4_Conf_0.700_Len_2403	99.44	180	1	0	29	208	2187	2008	1e-88	327	Loc_14111_Tr_4/4_Conf_0.700_Len_2403
1_trim_paired_R1_(paired)_un-mapped_reads_[1_trim_paired_R1]_(paired)_trimmed_(paired)_contig_1848	OCV4_rep_c15383	90.14	1592	152	2	1160	2751	120	1706	0	2274	OCV4_rep_c15383
1_trim_paired_R1_(paired)_un-mapped_reads_[1_trim_paired_R1]_(paired)_trimmed_(paired)_contig_1849	Loc_1948_Tr_7/8_Conf_0.400_Len_2618	93.2	412	19	1	1	412	1694	1292	7e-170	597	Loc_1948_Tr_7/8_Conf_0.400_Len_2618
1_trim_paired_R1_(paired)_un-mapped_reads_[1_trim_paired_R1]_(paired)_trimmed_(paired)_contig_1850	OCV4_rep_c25760	92.17	498	12	1	1	471	1433	1930	0	678	OCV4_rep_c25760
1_trim_paired_R1_(paired)_un-mapped_reads_[1_trim_paired_R1]_(paired)_trimmed_(paired)_contig_1851	OCV4_c26864	97.28	1579	29	6	809	2373	376	1954	0	2665	OCV4_c26864
1_trim_paired_R1_(paired)_un-mapped_reads_[1_trim_paired_R1]_(paired)_trimmed_(paired)_contig_1852	OCV4_rep_c16056	98.67	1502	20	0	15	1516	1691	190	0	2665	OCV4_rep_c16056
1_trim_paired_R1_(paired)_un-mapped_reads_[1_trim_paired_R1]_(paired)_trimmed_(paired)_contig_1853	OCV4_rep_c4266	95.99	573	17	2	248	820	5384	5950	0	929	OCV4_rep_c4266
1_trim_paired_R1_(paired)_un-mapped_reads_[1_trim_paired_R1]_(paired)_trimmed_(paired)_contig_1854	OCV4_c26858	98.73	1022	13	0	537	1558	2379	1358	0	1816	OCV4_c26858
1_trim_paired_R1_(paired)_un-mapped_reads_[1_trim_paired_R1]_(paired)_trimmed_(paired)_contig_1856	OCV4_rep_c22459	98.74	1030	13	0	1	1030	1198	169	0	1834	OCV4_rep_c22459
1_trim_paired_R1_(paired)_un-mapped_reads_[1_trim_paired_R1]_(paired)_trimmed_(paired)_contig_1857	Loc_5092_Tr_16/22_Conf_0.301_Len_3564	92.15	1032	60	12	1	1016	2162	3188	0	1437	Loc_5092_Tr_16/22_Conf_0.301_Len_3564
1_trim_paired_R1_(paired)_un-mapped_reads_[1_trim_paired_R1]_(paired)_trimmed_(paired)_contig_1858	Loc_5093_Tr_6/10_Conf_0.113_Len_807	89.47	437	44	2	798	1233	681	246	2e-155	551	Loc_5093_Tr_6/10_Conf_0.113_Len_807
1_trim_paired_R1_(paired)_un-mapped_reads_[1_trim_paired_R1]_(paired)_trimmed_(paired)_contig_1859	OCV4_rep_c13322	88.41	604	61	6	30	629	1589	2187	0	732	OCV4_rep_c13322
1_trim_paired_R1_(paired)_un-mapped_reads_[1_trim_paired_R1]_(paired)_trimmed_(paired)_contig_1860	OCV4_rep_c15931	97.2	2462	62	4	1	2456	2669	209	0	4200	OCV4_rep_c15931
1_trim_paired_R1_(paired)_un-mapped_reads_[1_trim_paired_R1]_(paired)_trimmed_(paired)_contig_1861	OCV4_rep_c5477	95.86	1714	36	12	1	1684	578	2286	0	2745	OCV4_rep_c5477
1_trim_paired_R1_(paired)_un-mapped_reads_[1_trim_paired_R1]_(paired)_trimmed_(paired)_contig_1862	OCV4_rep_c43028	97.48	1348	22	4	1	1336	509	1856	0	2292	OCV4_rep_c43028
1_trim_paired_R1_(paired)_un-mapped_reads_[1_trim_paired_R1]_(paired)_trimmed_(paired)_contig_1863	Loc_18567_Tr_3/4_Conf_0.700_Len_2756	92.69	1054	36	9	70	1094	2204	1163	0	1482	Loc_18567_Tr_3/4_Conf_0.700_Len_2756
1_trim_paired_R1_(paired)_un-mapped_reads_[1_trim_paired_R1]_(paired)_trimmed_(paired)_contig_1865	OCV4_rep_c5742	98.41	880	13	1	17	896	491	1369	0	1552	OCV4_rep_c5742
1_trim_paired_R1_(paired)_un-mapped_reads_[1_trim_paired_R1]_(paired)_trimmed_(paired)_contig_1866	OCV4_c29203	96.42	1285	32	3	23	1307	37	1307	0	2115	OCV4_c29203
1_trim_paired_R1_(paired)_un-mapped_reads_[1_trim_paired_R1]_(paired)_trimmed_(paired)_contig_1867	Loc_10373_Tr_3/3_Conf_0.800_Len_1708	97.89	1613	26	4	1	1609	13	1621	0	2784	Loc_10373_Tr_3/3_Conf_0.800_Len_1708
1_trim_paired_R1_(paired)_un-mapped_reads_[1_trim_paired_R1]_(paired)_trimmed_(paired)_contig_1868	OCV4_rep_c1138	97.81	1463	32	0	132	1594	3925	2463	0	2532	OCV4_rep_c1138
1_trim_paired_R1_(paired)_un-mapped_reads_[1_trim_paired_R1]_(paired)_trimmed_(paired)_contig_1869	Loc_4697_Tr_4/7_Conf_0.571_Len_1880	99.22	512	4	0	1	512	952	1463	0	924	Loc_4697_Tr_4/7_Conf_0.571_Len_1880
1_trim_paired_R1_(paired)_un-mapped_reads_[1_trim_paired_R1]_(paired)_trimmed_(paired)_contig_1870	OCV4_rep_c21713	97.87	5494	92	2	1	5469	6643	1150	0	9479	OCV4_rep_c21713
1_trim_paired_R1_(paired)_un-mapped_reads_[1_trim_paired_R1]_(paired)_trimmed_(paired)_contig_1871	OCV4_rep_c2198	97	2704	58	8	15	2698	1	2701	0	4530	OCV4_rep_c2198
1_trim_paired_R1_(paired)_un-mapped_reads_[1_trim_paired_R1]_(paired)_trimmed_(paired)_contig_1872	OCV4_rep_c4498	95.41	2704	56	26	1	2677	2718	56	0	4246	OCV4_rep_c4498
1_trim_paired_R1_(paired)_un-mapped_reads_[1_trim_paired_R1]_(paired)_trimmed_(paired)_contig_1873	OCV4_rep_c45227	98.25	1254	19	3	31	1281	10946	9693	0	2191	OCV4_rep_c45227
1_trim_paired_R1_(paired)_un-mapped_reads_[1_trim_paired_R1]_(paired)_trimmed_(paired)_contig_1874	Loc_14550_Tr_3/4_Conf_0.375_Len_1103	99.43	522	3	0	1	522	401	922	0	948	Loc_14550_Tr_3/4_Conf_0.375_Len_1103
1_trim_paired_R1_(paired)_un-mapped_reads_[1_trim_paired_R1]_(paired)_trimmed_(paired)_contig_1875	Loc_10971_Tr_7/7_Conf_0.545_Len_2098	96.74	1870	39	7	69	1926	1860	1	0	3096	Loc_10971_Tr_7/7_Conf_0.545_Len_2098
1_trim_paired_R1_(paired)_un-mapped_reads_[1_trim_paired_R1]_(paired)_trimmed_(paired)_contig_1876	OCV4_rep_c40708	98.67	300	4	0	1	300	194	493	3e-150	532	OCV4_rep_c40708
1_trim_paired_R1_(paired)_un-mapped_reads_[1_trim_paired_R1]_(paired)_trimmed_(paired)_contig_1877	Loc_20036_Tr_2/3_Conf_0.571_Len_801	94.6	611	31	1	1103	1713	146	754	0	944	Loc_20036_Tr_2/3_Conf_0.571_Len_801
1_trim_paired_R1_(paired)_un-mapped_reads_[1_trim_paired_R1]_(paired)_trimmed_(paired)_contig_1878	OCV3_prime_rep_c29542	98.05	771	13	2	18	786	855	85	0	1339	OCV3_prime_rep_c29542
1_trim_paired_R1_(paired)_un-mapped_reads_[1_trim_paired_R1]_(paired)_trimmed_(paired)_contig_1879	OCV3_prime_rep_c29542	92.76	290	15	3	52	335	60	349	6e-115	414	OCV3_prime_rep_c29542
1_trim_paired_R1_(paired)_un-mapped_reads_[1_trim_paired_R1]_(paired)_trimmed_(paired)_contig_1880	OCV4_rep_c5689	98.22	2131	26	4	1	2123	55	2181	0	3718	OCV4_rep_c5689
1_trim_paired_R1_(paired)_un-mapped_reads_[1_trim_paired_R1]_(paired)_trimmed_(paired)_contig_1881	OCV4_rep_c12060	95.44	592	19	3	1	584	2768	2177	0	948	OCV4_rep_c12060
1_trim_paired_R1_(paired)_un-mapped_reads_[1_trim_paired_R1]_(paired)_trimmed_(paired)_contig_1882	OCV4_rep_c13044	98.74	1111	14	0	2	1112	3535	2425	0	1975	OCV4_rep_c13044
1_trim_paired_R1_(paired)_un-mapped_reads_[1_trim_paired_R1]_(paired)_trimmed_(paired)_contig_1883	OCV4_rep_c18159	98.21	1791	32	0	169	1959	13	1803	0	3153	OCV4_rep_c18159
1_trim_paired_R1_(paired)_un-mapped_reads_[1_trim_paired_R1]_(paired)_trimmed_(paired)_contig_1884	OCV4_rep_c14969	97.73	3792	64	1	1	3770	444	4235	0	6529	OCV4_rep_c14969
1_trim_paired_R1_(paired)_un-mapped_reads_[1_trim_paired_R1]_(paired)_trimmed_(paired)_contig_1885	OCV4_rep_c23872	97.91	4268	73	5	134	4393	1	4260	0	7376	OCV4_rep_c23872
1_trim_paired_R1_(paired)_un-mapped_reads_[1_trim_paired_R1]_(paired)_trimmed_(paired)_contig_1886	OCV4_c36993	94.29	245	11	3	1	243	244	1	1e-101	372	OCV4_c36993
1_trim_paired_R1_(paired)_un-mapped_reads_[1_trim_paired_R1]_(paired)_trimmed_(paired)_contig_1887	OCV4_rep_c28904	97.23	759	16	3	1	758	978	224	0	1282	OCV4_rep_c28904
1_trim_paired_R1_(paired)_un-mapped_reads_[1_trim_paired_R1]_(paired)_trimmed_(paired)_contig_1888	OCV4_rep_c10773	95.07	1461	42	3	2050	3481	2121	662	0	2272	OCV4_rep_c10773
1_trim_paired_R1_(paired)_un-mapped_reads_[1_trim_paired_R1]_(paired)_trimmed_(paired)_contig_1889	OCV4_rep_c13858	89.02	246	20	6	1280	1521	2584	2342	5e-79	298	OCV4_rep_c13858
1_trim_paired_R1_(paired)_un-mapped_reads_[1_trim_paired_R1]_(paired)_trimmed_(paired)_contig_1891	OCV4_rep_c23560	97.64	3387	74	3	140	3520	1	3387	0	5806	OCV4_rep_c23560
1_trim_paired_R1_(paired)_un-mapped_reads_[1_trim_paired_R1]_(paired)_trimmed_(paired)_contig_1892	OCV4_rep_c17620	98.53	1090	11	1	2	1086	126	1215	0	1921	OCV4_rep_c17620
1_trim_paired_R1_(paired)_un-mapped_reads_[1_trim_paired_R1]_(paired)_trimmed_(paired)_contig_1893	OCV4_rep_c2005	97.84	1158	22	2	1	1158	139	1293	0	2002	OCV4_rep_c2005
1_trim_paired_R1_(paired)_un-mapped_reads_[1_trim_paired_R1]_(paired)_trimmed_(paired)_contig_1894	OCV4_rep_c2879	96.36	1100	37	1	49	1145	3947	5046	0	1866	OCV4_rep_c2879
1_trim_paired_R1_(paired)_un-mapped_reads_[1_trim_paired_R1]_(paired)_trimmed_(paired)_contig_1895	OCV4_rep_c12165	88.03	351	17	6	134	459	1422	1772	4e-108	392	OCV4_rep_c12165
1_trim_paired_R1_(paired)_un-mapped_reads_[1_trim_paired_R1]_(paired)_trimmed_(paired)_contig_1896	OCV4_rep_c15472	99.06	1165	11	0	708	1872	1885	721	0	2097	OCV4_rep_c15472
1_trim_paired_R1_(paired)_un-mapped_reads_[1_trim_paired_R1]_(paired)_trimmed_(paired)_contig_1897	OCV4_rep_c27714	97.29	885	13	5	1	875	899	16	0	1498	OCV4_rep_c27714
1_trim_paired_R1_(paired)_un-mapped_reads_[1_trim_paired_R1]_(paired)_trimmed_(paired)_contig_1898	Loc_8278_Tr_3/5_Conf_0.444_Len_855	96.12	361	14	0	1	361	852	492	1e-167	590	Loc_8278_Tr_3/5_Conf_0.444_Len_855
1_trim_paired_R1_(paired)_un-mapped_reads_[1_trim_paired_R1]_(paired)_trimmed_(paired)_contig_1899	OCV4_rep_c12218	93.39	651	40	1	1411	2061	201	848	0	977	OCV4_rep_c12218
1_trim_paired_R1_(paired)_un-mapped_reads_[1_trim_paired_R1]_(paired)_trimmed_(paired)_contig_1900	OCV4_rep_c5924	98.96	1822	19	0	194	2015	627	2448	0	3265	OCV4_rep_c5924
1_trim_paired_R1_(paired)_un-mapped_reads_[1_trim_paired_R1]_(paired)_trimmed_(paired)_contig_1901	Loc_423_Tr_5/13_Conf_0.410_Len_4098	98.6	787	10	1	1	786	1576	790	0	1391	Loc_423_Tr_5/13_Conf_0.410_Len_4098
1_trim_paired_R1_(paired)_un-mapped_reads_[1_trim_paired_R1]_(paired)_trimmed_(paired)_contig_1902	OCV4_rep_c23864	94.6	722	32	4	1	721	721	6	0	1110	OCV4_rep_c23864
1_trim_paired_R1_(paired)_un-mapped_reads_[1_trim_paired_R1]_(paired)_trimmed_(paired)_contig_1903	OCV4_rep_c1665	95.91	660	15	4	1	656	983	332	0	1059	OCV4_rep_c1665
1_trim_paired_R1_(paired)_un-mapped_reads_[1_trim_paired_R1]_(paired)_trimmed_(paired)_contig_1904	Loc_5046_Tr_2/6_Conf_0.722_Len_2011	97.62	1258	24	2	1	1258	1252	1	0	2152	Loc_5046_Tr_2/6_Conf_0.722_Len_2011
1_trim_paired_R1_(paired)_un-mapped_reads_[1_trim_paired_R1]_(paired)_trimmed_(paired)_contig_1905	OCV4_c42479	89.84	187	18	1	421	606	213	27	1e-61	239	OCV4_c42479
1_trim_paired_R1_(paired)_un-mapped_reads_[1_trim_paired_R1]_(paired)_trimmed_(paired)_contig_1906	OCV4_rep_c17613	99.18	2915	24	0	347	3261	86	3000	0	5252	OCV4_rep_c17613
1_trim_paired_R1_(paired)_un-mapped_reads_[1_trim_paired_R1]_(paired)_trimmed_(paired)_contig_1907	OCV4_rep_c27098	96.04	884	31	2	1	880	1878	995	0	1435	OCV4_rep_c27098
1_trim_paired_R1_(paired)_un-mapped_reads_[1_trim_paired_R1]_(paired)_trimmed_(paired)_contig_1908	Loc_28177_Tr_7/8_Conf_0.476_Len_3523	94.03	402	17	5	1	398	2351	1953	3e-171	603	Loc_28177_Tr_7/8_Conf_0.476_Len_3523
1_trim_paired_R1_(paired)_un-mapped_reads_[1_trim_paired_R1]_(paired)_trimmed_(paired)_contig_1909	Loc_36354_Tr_2/8_Conf_0.741_Len_4248	81.06	1484	266	14	556	2035	2968	1496	0	1170	Loc_36354_Tr_2/8_Conf_0.741_Len_4248
1_trim_paired_R1_(paired)_un-mapped_reads_[1_trim_paired_R1]_(paired)_trimmed_(paired)_contig_1911	Loc_11419_Tr_6/7_Conf_0.263_Len_2335	94.45	1587	69	10	23	1606	1631	61	0	2425	Loc_11419_Tr_6/7_Conf_0.263_Len_2335
1_trim_paired_R1_(paired)_un-mapped_reads_[1_trim_paired_R1]_(paired)_trimmed_(paired)_contig_1912	OCV4_rep_c44028	99.21	1391	11	0	1141	2531	803	2193	0	2508	OCV4_rep_c44028
1_trim_paired_R1_(paired)_un-mapped_reads_[1_trim_paired_R1]_(paired)_trimmed_(paired)_contig_1913	OCV4_rep_c14765	98.38	3522	57	0	1	3522	20	3541	0	6198	OCV4_rep_c14765
1_trim_paired_R1_(paired)_un-mapped_reads_[1_trim_paired_R1]_(paired)_trimmed_(paired)_contig_1914	OCV4_rep_c16326	97.75	2443	47	6	27	2462	3265	824	0	4204	OCV4_rep_c16326
1_trim_paired_R1_(paired)_un-mapped_reads_[1_trim_paired_R1]_(paired)_trimmed_(paired)_contig_1915	Loc_15760_Tr_2/4_Conf_0.667_Len_2525	97.14	1117	30	2	1	1116	84	1199	0	1884	Loc_15760_Tr_2/4_Conf_0.667_Len_2525
1_trim_paired_R1_(paired)_un-mapped_reads_[1_trim_paired_R1]_(paired)_trimmed_(paired)_contig_1917	OCV4_rep_c9071	95.81	1216	50	1	1	1216	2624	3838	0	1962	OCV4_rep_c9071
1_trim_paired_R1_(paired)_un-mapped_reads_[1_trim_paired_R1]_(paired)_trimmed_(paired)_contig_1918	OCV4_rep_c15259	89.82	491	50	0	1	491	1184	694	0	660	OCV4_rep_c15259
1_trim_paired_R1_(paired)_un-mapped_reads_[1_trim_paired_R1]_(paired)_trimmed_(paired)_contig_1919	Loc_4876_Tr_11/12_Conf_0.205_Len_3729	93.2	853	32	10	28	857	3729	2880	0	1230	Loc_4876_Tr_11/12_Conf_0.205_Len_3729
1_trim_paired_R1_(paired)_un-mapped_reads_[1_trim_paired_R1]_(paired)_trimmed_(paired)_contig_1920	OCV3_prime_c4535	98.17	3113	55	2	1588	4698	3298	186	0	5433	OCV3_prime_c4535
1_trim_paired_R1_(paired)_un-mapped_reads_[1_trim_paired_R1]_(paired)_trimmed_(paired)_contig_1921	Loc_380_Tr_1/6_Conf_0.714_Len_5763	97.42	3722	81	5	1157	4866	4510	792	0	6327	Loc_380_Tr_1/6_Conf_0.714_Len_5763
1_trim_paired_R1_(paired)_un-mapped_reads_[1_trim_paired_R1]_(paired)_trimmed_(paired)_contig_1922	OCV4_rep_c10596	97.98	1685	29	1	268	1947	1767	83	0	2924	OCV4_rep_c10596
1_trim_paired_R1_(paired)_un-mapped_reads_[1_trim_paired_R1]_(paired)_trimmed_(paired)_contig_1923	OCV4_rep_c2217	98.39	1548	23	1	1	1546	3906	2359	0	2739	OCV4_rep_c2217
1_trim_paired_R1_(paired)_un-mapped_reads_[1_trim_paired_R1]_(paired)_trimmed_(paired)_contig_1924	OCV4_rep_c21741	98.02	1718	34	0	1775	3492	205	1922	0	2990	OCV4_rep_c21741
1_trim_paired_R1_(paired)_un-mapped_reads_[1_trim_paired_R1]_(paired)_trimmed_(paired)_contig_1925	Loc_4748_Tr_5/10_Conf_0.611_Len_5800	98.5	3136	31	2	633	3768	2638	5757	0	5517	Loc_4748_Tr_5/10_Conf_0.611_Len_5800
1_trim_paired_R1_(paired)_un-mapped_reads_[1_trim_paired_R1]_(paired)_trimmed_(paired)_contig_1926	OCV4_rep_c9210	97.15	3268	69	16	250	3517	1	3244	0	5504	OCV4_rep_c9210
1_trim_paired_R1_(paired)_un-mapped_reads_[1_trim_paired_R1]_(paired)_trimmed_(paired)_contig_1927	OCV4_rep_c5981	98.55	4611	57	3	37	4638	5428	819	0	8135	OCV4_rep_c5981
1_trim_paired_R1_(paired)_un-mapped_reads_[1_trim_paired_R1]_(paired)_trimmed_(paired)_contig_1928	OCV4_rep_c15207	98.21	2737	37	5	1527	4255	2821	89	0	4783	OCV4_rep_c15207
1_trim_paired_R1_(paired)_un-mapped_reads_[1_trim_paired_R1]_(paired)_trimmed_(paired)_contig_1929	Loc_11897_Tr_3/4_Conf_0.733_Len_4027	98.89	1352	15	0	1	1352	4002	2651	0	2414	Loc_11897_Tr_3/4_Conf_0.733_Len_4027
1_trim_paired_R1_(paired)_un-mapped_reads_[1_trim_paired_R1]_(paired)_trimmed_(paired)_contig_1930	Loc_894_Tr_14/15_Conf_0.561_Len_6331	97.32	2386	53	6	2	2381	5663	3283	0	4041	Loc_894_Tr_14/15_Conf_0.561_Len_6331
1_trim_paired_R1_(paired)_un-mapped_reads_[1_trim_paired_R1]_(paired)_trimmed_(paired)_contig_1931	OCV4_rep_c27692	94.86	740	36	2	1	739	290	1028	0	1168	OCV4_rep_c27692
1_trim_paired_R1_(paired)_un-mapped_reads_[1_trim_paired_R1]_(paired)_trimmed_(paired)_contig_1932	OCV4_rep_c19600	95.67	969	42	0	1	969	1932	964	0	1557	OCV4_rep_c19600
1_trim_paired_R1_(paired)_un-mapped_reads_[1_trim_paired_R1]_(paired)_trimmed_(paired)_contig_1933	Loc_1160_Tr_2/2_Conf_0.800_Len_1585	95.73	1241	30	6	212	1448	4	1225	0	1977	Loc_1160_Tr_2/2_Conf_0.800_Len_1585
1_trim_paired_R1_(paired)_un-mapped_reads_[1_trim_paired_R1]_(paired)_trimmed_(paired)_contig_1934	OCV4_rep_c1793	97.93	3617	50	10	3124	6733	3266	6864	0	6240	OCV4_rep_c1793
1_trim_paired_R1_(paired)_un-mapped_reads_[1_trim_paired_R1]_(paired)_trimmed_(paired)_contig_1935	OCV4_rep_c18746	97.26	766	13	3	945	1707	284	1044	0	1293	OCV4_rep_c18746
1_trim_paired_R1_(paired)_un-mapped_reads_[1_trim_paired_R1]_(paired)_trimmed_(paired)_contig_1936	OCV4_rep_c7453	99.4	1670	10	0	660	2329	691	2360	0	3031	OCV4_rep_c7453
1_trim_paired_R1_(paired)_un-mapped_reads_[1_trim_paired_R1]_(paired)_trimmed_(paired)_contig_1937	Loc_951_Tr_38/40_Conf_0.271_Len_4903	95.1	836	20	7	1	823	4809	3982	0	1297	Loc_951_Tr_38/40_Conf_0.271_Len_4903
1_trim_paired_R1_(paired)_un-mapped_reads_[1_trim_paired_R1]_(paired)_trimmed_(paired)_contig_1938	OCV4_rep_c27557	96.65	538	8	4	441	968	1057	1594	0	885	OCV4_rep_c27557
1_trim_paired_R1_(paired)_un-mapped_reads_[1_trim_paired_R1]_(paired)_trimmed_(paired)_contig_1939	OCV4_rep_c21575	99.79	486	1	0	141	626	1134	649	0	893	OCV4_rep_c21575
1_trim_paired_R1_(paired)_un-mapped_reads_[1_trim_paired_R1]_(paired)_trimmed_(paired)_contig_1941	OCV4_rep_c21522	98.15	3729	59	5	1	3723	140	3864	0	6495	OCV4_rep_c21522
1_trim_paired_R1_(paired)_un-mapped_reads_[1_trim_paired_R1]_(paired)_trimmed_(paired)_contig_1942	Loc_234_Tr_2/3_Conf_0.750_Len_4462	98.62	3553	49	0	1	3553	4280	728	0	6290	Loc_234_Tr_2/3_Conf_0.750_Len_4462
1_trim_paired_R1_(paired)_un-mapped_reads_[1_trim_paired_R1]_(paired)_trimmed_(paired)_contig_1943	Loc_3786_Tr_6/6_Conf_0.550_Len_1768	97.56	1475	30	2	36	1508	1764	294	0	2519	Loc_3786_Tr_6/6_Conf_0.550_Len_1768
1_trim_paired_R1_(paired)_un-mapped_reads_[1_trim_paired_R1]_(paired)_trimmed_(paired)_contig_1944	OCV4_rep_c48580	97.38	1144	22	2	1	1141	1217	79	0	1964	OCV4_rep_c48580
1_trim_paired_R1_(paired)_un-mapped_reads_[1_trim_paired_R1]_(paired)_trimmed_(paired)_contig_1945	Loc_1442_Tr_5/10_Conf_0.622_Len_2596	93.9	607	15	1	236	820	1308	702	0	900	Loc_1442_Tr_5/10_Conf_0.622_Len_2596
1_trim_paired_R1_(paired)_un-mapped_reads_[1_trim_paired_R1]_(paired)_trimmed_(paired)_contig_1946	OCV4_rep_c7262	92.58	283	15	2	1	283	1092	816	1e-113	411	OCV4_rep_c7262
1_trim_paired_R1_(paired)_un-mapped_reads_[1_trim_paired_R1]_(paired)_trimmed_(paired)_contig_1947	Loc_276_Tr_6/6_Conf_0.762_Len_5146	98.71	4653	53	5	370	5022	501	5146	0	8253	Loc_276_Tr_6/6_Conf_0.762_Len_5146
1_trim_paired_R1_(paired)_un-mapped_reads_[1_trim_paired_R1]_(paired)_trimmed_(paired)_contig_1948	Loc_34598_Tr_3/4_Conf_0.667_Len_6761	98.47	5171	76	1	2707	7874	6056	886	0	9108	Loc_34598_Tr_3/4_Conf_0.667_Len_6761
1_trim_paired_R1_(paired)_un-mapped_reads_[1_trim_paired_R1]_(paired)_trimmed_(paired)_contig_1949	OCV4_rep_c3025	97.77	628	14	0	1	628	1764	2391	0	1083	OCV4_rep_c3025
1_trim_paired_R1_(paired)_un-mapped_reads_[1_trim_paired_R1]_(paired)_trimmed_(paired)_contig_1950	OCV4_rep_c18949	97.22	467	13	0	35	501	264	730	0	797	OCV4_rep_c18949
1_trim_paired_R1_(paired)_un-mapped_reads_[1_trim_paired_R1]_(paired)_trimmed_(paired)_contig_1951	OCV4_rep_c27724	98.23	735	12	1	1	734	1363	2097	0	1284	OCV4_rep_c27724
1_trim_paired_R1_(paired)_un-mapped_reads_[1_trim_paired_R1]_(paired)_trimmed_(paired)_contig_1952	OCV4_rep_c2424	92.68	710	42	4	62	769	327	1028	0	1070	OCV4_rep_c2424
1_trim_paired_R1_(paired)_un-mapped_reads_[1_trim_paired_R1]_(paired)_trimmed_(paired)_contig_1953	OCV4_rep_c13852	97.11	866	25	0	1	866	633	1498	0	1463	OCV4_rep_c13852
1_trim_paired_R1_(paired)_un-mapped_reads_[1_trim_paired_R1]_(paired)_trimmed_(paired)_contig_1954	OCV4_rep_c11842	98.62	1373	12	3	166	1537	3840	2474	0	2423	OCV4_rep_c11842
1_trim_paired_R1_(paired)_un-mapped_reads_[1_trim_paired_R1]_(paired)_trimmed_(paired)_contig_1955	OCV4_rep_c44266	96.81	407	13	0	1	407	2355	1949	0	680	OCV4_rep_c44266
1_trim_paired_R1_(paired)_un-mapped_reads_[1_trim_paired_R1]_(paired)_trimmed_(paired)_contig_1957	Loc_14850_Tr_6/11_Conf_0.667_Len_3425	97.04	710	11	3	89	798	1	700	0	1186	Loc_14850_Tr_6/11_Conf_0.667_Len_3425
1_trim_paired_R1_(paired)_un-mapped_reads_[1_trim_paired_R1]_(paired)_trimmed_(paired)_contig_1958	OCV4_c27547	98.06	723	12	2	155	877	776	56	0	1258	OCV4_c27547
1_trim_paired_R1_(paired)_un-mapped_reads_[1_trim_paired_R1]_(paired)_trimmed_(paired)_contig_1959	OCV4_rep_c22410	98.72	1720	22	0	1	1720	1935	216	0	3061	OCV4_rep_c22410
1_trim_paired_R1_(paired)_un-mapped_reads_[1_trim_paired_R1]_(paired)_trimmed_(paired)_contig_1961	Loc_3539_Tr_8/10_Conf_0.538_Len_4750	96.77	1919	62	0	212	2130	2232	4150	0	3201	Loc_3539_Tr_8/10_Conf_0.538_Len_4750
1_trim_paired_R1_(paired)_un-mapped_reads_[1_trim_paired_R1]_(paired)_trimmed_(paired)_contig_1962	OCV4_rep_c11797	95.22	1130	40	7	1	1122	1717	594	0	1821	OCV4_rep_c11797
1_trim_paired_R1_(paired)_un-mapped_reads_[1_trim_paired_R1]_(paired)_trimmed_(paired)_contig_1963	OCV4_rep_c6037	98.79	4300	40	8	1	4297	4419	129	0	7646	OCV4_rep_c6037
1_trim_paired_R1_(paired)_un-mapped_reads_[1_trim_paired_R1]_(paired)_trimmed_(paired)_contig_1964	OCV4_rep_c2427	98.29	820	14	0	1	820	1498	679	0	1437	OCV4_rep_c2427
1_trim_paired_R1_(paired)_un-mapped_reads_[1_trim_paired_R1]_(paired)_trimmed_(paired)_contig_1965	OCV4_rep_c28326	98.51	2882	34	3	44	2923	2882	8	0	5079	OCV4_rep_c28326
1_trim_paired_R1_(paired)_un-mapped_reads_[1_trim_paired_R1]_(paired)_trimmed_(paired)_contig_1966	OCV3_prime_rep_c32540	97.73	308	7	0	1	308	684	377	5e-150	531	OCV3_prime_rep_c32540
1_trim_paired_R1_(paired)_un-mapped_reads_[1_trim_paired_R1]_(paired)_trimmed_(paired)_contig_1967	OCV4_rep_c9434	98.22	1070	18	1	44	1113	1100	32	0	1869	OCV4_rep_c9434
1_trim_paired_R1_(paired)_un-mapped_reads_[1_trim_paired_R1]_(paired)_trimmed_(paired)_contig_1968	OCV4_rep_c4415	97.72	1054	24	0	1	1054	1224	171	0	1821	OCV4_rep_c4415
1_trim_paired_R1_(paired)_un-mapped_reads_[1_trim_paired_R1]_(paired)_trimmed_(paired)_contig_1970	OCV4_rep_c19414	95.22	335	16	0	1	335	514	180	6e-150	531	OCV4_rep_c19414
1_trim_paired_R1_(paired)_un-mapped_reads_[1_trim_paired_R1]_(paired)_trimmed_(paired)_contig_1971	Loc_13436_Tr_7/7_Conf_0.579_Len_1296	97.34	788	9	3	390	1165	461	1248	0	1328	Loc_13436_Tr_7/7_Conf_0.579_Len_1296
1_trim_paired_R1_(paired)_un-mapped_reads_[1_trim_paired_R1]_(paired)_trimmed_(paired)_contig_1972	OCV4_rep_c26224	98.9	543	6	0	480	1022	623	1165	0	970	OCV4_rep_c26224
1_trim_paired_R1_(paired)_un-mapped_reads_[1_trim_paired_R1]_(paired)_trimmed_(paired)_contig_1973	Loc_1569_Tr_2/3_Conf_0.750_Len_4268	98.74	3904	49	0	1	3904	4175	272	0	6938	Loc_1569_Tr_2/3_Conf_0.750_Len_4268
1_trim_paired_R1_(paired)_un-mapped_reads_[1_trim_paired_R1]_(paired)_trimmed_(paired)_contig_1976	OCV4_rep_c1281	96.97	824	21	2	1	820	1719	896	0	1397	OCV4_rep_c1281
1_trim_paired_R1_(paired)_un-mapped_reads_[1_trim_paired_R1]_(paired)_trimmed_(paired)_contig_1977	OCV4_rep_c10166	95.21	1523	45	14	1	1503	173	1687	0	2394	OCV4_rep_c10166
1_trim_paired_R1_(paired)_un-mapped_reads_[1_trim_paired_R1]_(paired)_trimmed_(paired)_contig_1978	OCV4_rep_c6081	99.01	4450	44	0	4826	9275	8951	4502	0	7974	OCV4_rep_c6081
1_trim_paired_R1_(paired)_un-mapped_reads_[1_trim_paired_R1]_(paired)_trimmed_(paired)_contig_1979	OCV4_rep_c446	98.28	1863	25	2	1	1856	3941	2079	0	3269	OCV4_rep_c446
1_trim_paired_R1_(paired)_un-mapped_reads_[1_trim_paired_R1]_(paired)_trimmed_(paired)_contig_1980	OCV4_rep_c13081	96.78	1057	24	3	1	1051	1054	2	0	1755	OCV4_rep_c13081
1_trim_paired_R1_(paired)_un-mapped_reads_[1_trim_paired_R1]_(paired)_trimmed_(paired)_contig_1982	OCV4_rep_c6004	96.56	2763	77	10	1	2747	2821	61	0	4580	OCV4_rep_c6004
1_trim_paired_R1_(paired)_un-mapped_reads_[1_trim_paired_R1]_(paired)_trimmed_(paired)_contig_1985	OCV4_rep_c14515	98.68	1741	23	0	1	1741	2956	1216	0	3096	OCV4_rep_c14515
1_trim_paired_R1_(paired)_un-mapped_reads_[1_trim_paired_R1]_(paired)_trimmed_(paired)_contig_1986	OCV4_c75	99.24	396	3	0	1	396	693	298	0	715	OCV4_c75
1_trim_paired_R1_(paired)_un-mapped_reads_[1_trim_paired_R1]_(paired)_trimmed_(paired)_contig_1987	OCV4_c75	92.74	317	20	2	282	595	6	322	7e-127	455	OCV4_c75
1_trim_paired_R1_(paired)_un-mapped_reads_[1_trim_paired_R1]_(paired)_trimmed_(paired)_contig_1988	OCV4_rep_c7461	96.15	1507	57	1	1146	2652	1858	3363	0	2460	OCV4_rep_c7461
1_trim_paired_R1_(paired)_un-mapped_reads_[1_trim_paired_R1]_(paired)_trimmed_(paired)_contig_1989	Loc_13027_Tr_18/21_Conf_0.200_Len_2850	91.95	783	57	3	1	783	1220	444	0	1092	Loc_13027_Tr_18/21_Conf_0.200_Len_2850
1_trim_paired_R1_(paired)_un-mapped_reads_[1_trim_paired_R1]_(paired)_trimmed_(paired)_contig_1990	OCV4_rep_c13282	89.39	358	38	0	1	358	584	941	5e-126	451	OCV4_rep_c13282
1_trim_paired_R1_(paired)_un-mapped_reads_[1_trim_paired_R1]_(paired)_trimmed_(paired)_contig_1991	OCV4_rep_c2511	98.12	1119	18	2	1	1118	1204	88	0	1949	OCV4_rep_c2511
1_trim_paired_R1_(paired)_un-mapped_reads_[1_trim_paired_R1]_(paired)_trimmed_(paired)_contig_1992	OCV4_rep_c27541	94.69	1469	47	11	1	1461	1483	38	0	2257	OCV4_rep_c27541
1_trim_paired_R1_(paired)_un-mapped_reads_[1_trim_paired_R1]_(paired)_trimmed_(paired)_contig_1993	Loc_10487_Tr_3/3_Conf_0.750_Len_2387	97.92	1730	32	4	19	1746	2387	660	0	2992	Loc_10487_Tr_3/3_Conf_0.750_Len_2387
1_trim_paired_R1_(paired)_un-mapped_reads_[1_trim_paired_R1]_(paired)_trimmed_(paired)_contig_1994	Loc_10571_Tr_2/8_Conf_0.478_Len_1707	93.23	1626	44	25	1	1585	1601	1	0	2333	Loc_10571_Tr_2/8_Conf_0.478_Len_1707
1_trim_paired_R1_(paired)_un-mapped_reads_[1_trim_paired_R1]_(paired)_trimmed_(paired)_contig_1995	OCV4_rep_c15322	90.15	264	24	2	686	948	2167	1905	3e-92	342	OCV4_rep_c15322
1_trim_paired_R1_(paired)_un-mapped_reads_[1_trim_paired_R1]_(paired)_trimmed_(paired)_contig_1998	Loc_1430_Tr_1/2_Conf_0.750_Len_1800	96.53	288	9	1	622	908	1471	1184	8e-133	475	Loc_1430_Tr_1/2_Conf_0.750_Len_1800
1_trim_paired_R1_(paired)_un-mapped_reads_[1_trim_paired_R1]_(paired)_trimmed_(paired)_contig_1999	OCV4_rep_c44379	86.8	2296	254	23	538	2790	2443	154	0	2577	OCV4_rep_c44379
1_trim_paired_R1_(paired)_un-mapped_reads_[1_trim_paired_R1]_(paired)_trimmed_(paired)_contig_2000	OCV4_c27723	96.95	1018	17	6	23	1026	1018	1	0	1696	OCV4_c27723
1_trim_paired_R1_(paired)_un-mapped_reads_[1_trim_paired_R1]_(paired)_trimmed_(paired)_contig_2001	OCV4_rep_c4620	98.86	963	11	0	165	1127	1812	850	0	1718	OCV4_rep_c4620
1_trim_paired_R1_(paired)_un-mapped_reads_[1_trim_paired_R1]_(paired)_trimmed_(paired)_contig_2003	OCV4_c21402	98.41	1068	15	1	232	1299	1671	606	0	1877	OCV4_c21402
1_trim_paired_R1_(paired)_un-mapped_reads_[1_trim_paired_R1]_(paired)_trimmed_(paired)_contig_2004	Loc_28595_Tr_8/11_Conf_0.242_Len_2161	100	58	0	0	1	58	1317	1374	1e-22	108	Loc_28595_Tr_8/11_Conf_0.242_Len_2161
1_trim_paired_R1_(paired)_un-mapped_reads_[1_trim_paired_R1]_(paired)_trimmed_(paired)_contig_2005	Loc_101838_Tr_1/1_Conf_1.000_Len_1868	97.22	1475	38	2	729	2200	394	1868	0	2494	Loc_101838_Tr_1/1_Conf_1.000_Len_1868
1_trim_paired_R1_(paired)_un-mapped_reads_[1_trim_paired_R1]_(paired)_trimmed_(paired)_contig_2006	OCV4_rep_c5850	98.47	1767	25	2	176	1941	2749	984	0	3116	OCV4_rep_c5850
1_trim_paired_R1_(paired)_un-mapped_reads_[1_trim_paired_R1]_(paired)_trimmed_(paired)_contig_2007	OCV4_rep_c957	96.23	1484	31	8	1	1465	66	1543	0	2420	OCV4_rep_c957
1_trim_paired_R1_(paired)_un-mapped_reads_[1_trim_paired_R1]_(paired)_trimmed_(paired)_contig_2009	Loc_116900_Tr_9/10_Conf_0.522_Len_1656	93.98	698	33	2	1	696	1011	321	0	1048	Loc_116900_Tr_9/10_Conf_0.522_Len_1656
1_trim_paired_R1_(paired)_un-mapped_reads_[1_trim_paired_R1]_(paired)_trimmed_(paired)_contig_2010	OCV4_rep_c15930	97.96	1130	21	2	1	1129	2397	1269	0	1958	OCV4_rep_c15930
1_trim_paired_R1_(paired)_un-mapped_reads_[1_trim_paired_R1]_(paired)_trimmed_(paired)_contig_2011	OCV4_rep_c15930	97.49	717	14	2	1	717	581	1293	0	1225	OCV4_rep_c15930
1_trim_paired_R1_(paired)_un-mapped_reads_[1_trim_paired_R1]_(paired)_trimmed_(paired)_contig_2012	OCV4_rep_c11942	94.01	768	21	10	237	987	884	125	0	1149	OCV4_rep_c11942
1_trim_paired_R1_(paired)_un-mapped_reads_[1_trim_paired_R1]_(paired)_trimmed_(paired)_contig_2013	OCV4_rep_c26770	98.08	1508	24	3	1	1503	1523	16	0	2623	OCV4_rep_c26770
1_trim_paired_R1_(paired)_un-mapped_reads_[1_trim_paired_R1]_(paired)_trimmed_(paired)_contig_2014	OCV4_rep_c41645	98.03	305	5	1	1	305	307	610	2e-149	529	OCV4_rep_c41645
1_trim_paired_R1_(paired)_un-mapped_reads_[1_trim_paired_R1]_(paired)_trimmed_(paired)_contig_2015	OCV4_rep_c41645	94.51	1203	66	0	5	1207	1729	527	0	1947	OCV4_rep_c41645
1_trim_paired_R1_(paired)_un-mapped_reads_[1_trim_paired_R1]_(paired)_trimmed_(paired)_contig_2016	OCV4_rep_c12478	98.13	1976	33	1	35	2006	2243	268	0	3450	OCV4_rep_c12478
1_trim_paired_R1_(paired)_un-mapped_reads_[1_trim_paired_R1]_(paired)_trimmed_(paired)_contig_2017	Loc_4527_Tr_8/9_Conf_0.519_Len_3964	96.51	1345	20	5	1	1321	2523	3864	0	2198	Loc_4527_Tr_8/9_Conf_0.519_Len_3964
1_trim_paired_R1_(paired)_un-mapped_reads_[1_trim_paired_R1]_(paired)_trimmed_(paired)_contig_2018	OCV4_rep_c3044	98.08	1717	30	1	3	1719	316	2029	0	3014	OCV4_rep_c3044
1_trim_paired_R1_(paired)_un-mapped_reads_[1_trim_paired_R1]_(paired)_trimmed_(paired)_contig_2019	OCV4_rep_c48505	96.09	665	22	2	61	724	1907	1246	0	1081	OCV4_rep_c48505
1_trim_paired_R1_(paired)_un-mapped_reads_[1_trim_paired_R1]_(paired)_trimmed_(paired)_contig_2020	OCV4_rep_c23300	97.93	1644	24	7	1	1636	109	1750	0	2861	OCV4_rep_c23300
1_trim_paired_R1_(paired)_un-mapped_reads_[1_trim_paired_R1]_(paired)_trimmed_(paired)_contig_2021	OCV4_rep_c5421	97.63	1349	26	3	18	1360	1829	481	0	2320	OCV4_rep_c5421
1_trim_paired_R1_(paired)_un-mapped_reads_[1_trim_paired_R1]_(paired)_trimmed_(paired)_contig_2022	OCV4_rep_c27054	98.27	2080	34	2	228	2305	207	2286	0	3640	OCV4_rep_c27054
1_trim_paired_R1_(paired)_un-mapped_reads_[1_trim_paired_R1]_(paired)_trimmed_(paired)_contig_2023	OCV4_rep_c25536	98.04	306	6	0	1	306	631	326	4e-150	532	OCV4_rep_c25536
1_trim_paired_R1_(paired)_un-mapped_reads_[1_trim_paired_R1]_(paired)_trimmed_(paired)_contig_2024	Loc_106253_Tr_1/1_Conf_1.000_Len_762	95.02	642	14	6	2472	3095	757	116	0	992	Loc_106253_Tr_1/1_Conf_1.000_Len_762
1_trim_paired_R1_(paired)_un-mapped_reads_[1_trim_paired_R1]_(paired)_trimmed_(paired)_contig_2025	OCV4_rep_c5656	95.69	650	20	3	1	644	652	5	0	1038	OCV4_rep_c5656
1_trim_paired_R1_(paired)_un-mapped_reads_[1_trim_paired_R1]_(paired)_trimmed_(paired)_contig_2026	OCV4_rep_c2615	98.9	637	7	0	1	637	2234	1598	0	1140	OCV4_rep_c2615
1_trim_paired_R1_(paired)_un-mapped_reads_[1_trim_paired_R1]_(paired)_trimmed_(paired)_contig_2027	OCV4_rep_c25966	97.92	1012	17	2	249	1256	1744	733	0	1749	OCV4_rep_c25966
1_trim_paired_R1_(paired)_un-mapped_reads_[1_trim_paired_R1]_(paired)_trimmed_(paired)_contig_2029	OCV4_rep_c13667	97.86	468	10	0	485	952	795	1262	0	821	OCV4_rep_c13667
1_trim_paired_R1_(paired)_un-mapped_reads_[1_trim_paired_R1]_(paired)_trimmed_(paired)_contig_2030	OCV4_rep_c46781	98.4	438	7	0	1	438	523	86	0	771	OCV4_rep_c46781
1_trim_paired_R1_(paired)_un-mapped_reads_[1_trim_paired_R1]_(paired)_trimmed_(paired)_contig_2031	OCV4_rep_c27011	95.93	1326	42	10	45	1363	1	1321	0	2154	OCV4_rep_c27011
1_trim_paired_R1_(paired)_un-mapped_reads_[1_trim_paired_R1]_(paired)_trimmed_(paired)_contig_2033	OCV4_rep_c12659	98.27	2249	37	1	174	2422	2252	6	0	3949	OCV4_rep_c12659
1_trim_paired_R1_(paired)_un-mapped_reads_[1_trim_paired_R1]_(paired)_trimmed_(paired)_contig_2034	Loc_2686_Tr_2/6_Conf_0.588_Len_5165	98.4	5110	71	5	42	5149	4	5104	0	8972	Loc_2686_Tr_2/6_Conf_0.588_Len_5165
1_trim_paired_R1_(paired)_un-mapped_reads_[1_trim_paired_R1]_(paired)_trimmed_(paired)_contig_2035	OCV4_rep_c22218	98.37	5593	80	6	1	5583	5592	1	0	9819	OCV4_rep_c22218
1_trim_paired_R1_(paired)_un-mapped_reads_[1_trim_paired_R1]_(paired)_trimmed_(paired)_contig_2036	Loc_4212_Tr_4/5_Conf_0.154_Len_2592	93.23	502	16	5	164	654	2558	2064	0	723	Loc_4212_Tr_4/5_Conf_0.154_Len_2592
1_trim_paired_R1_(paired)_un-mapped_reads_[1_trim_paired_R1]_(paired)_trimmed_(paired)_contig_2037	Loc_4212_Tr_4/5_Conf_0.154_Len_2592	98.81	421	5	0	1	421	2088	1668	0	750	Loc_4212_Tr_4/5_Conf_0.154_Len_2592
1_trim_paired_R1_(paired)_un-mapped_reads_[1_trim_paired_R1]_(paired)_trimmed_(paired)_contig_2038	OCV4_rep_c40724	97.9	477	10	0	1	477	1684	1208	0	835	OCV4_rep_c40724
1_trim_paired_R1_(paired)_un-mapped_reads_[1_trim_paired_R1]_(paired)_trimmed_(paired)_contig_2039	OCV4_rep_c7924	94.31	686	33	3	1	683	3793	3111	0	1046	OCV4_rep_c7924
1_trim_paired_R1_(paired)_un-mapped_reads_[1_trim_paired_R1]_(paired)_trimmed_(paired)_contig_2040	OCV4_rep_c27651	97.52	404	10	0	1	404	815	1218	0	691	OCV4_rep_c27651
1_trim_paired_R1_(paired)_un-mapped_reads_[1_trim_paired_R1]_(paired)_trimmed_(paired)_contig_2041	OCV4_rep_c19891	97.41	3245	58	13	18	3251	3276	47	0	5505	OCV4_rep_c19891
1_trim_paired_R1_(paired)_un-mapped_reads_[1_trim_paired_R1]_(paired)_trimmed_(paired)_contig_2042	OCV4_rep_c14948	96.5	1286	28	6	1	1284	650	1920	0	2109	OCV4_rep_c14948
1_trim_paired_R1_(paired)_un-mapped_reads_[1_trim_paired_R1]_(paired)_trimmed_(paired)_contig_2043	OCV4_rep_c20671	96.4	1390	38	7	10	1387	1494	105	0	2283	OCV4_rep_c20671
1_trim_paired_R1_(paired)_un-mapped_reads_[1_trim_paired_R1]_(paired)_trimmed_(paired)_contig_2044	OCV4_rep_c1025	99.42	695	4	0	3	697	1743	1049	0	1264	OCV4_rep_c1025
1_trim_paired_R1_(paired)_un-mapped_reads_[1_trim_paired_R1]_(paired)_trimmed_(paired)_contig_2045	Loc_493_Tr_5/5_Conf_0.692_Len_4140	97.85	931	14	4	24	950	4140	3212	0	1604	Loc_493_Tr_5/5_Conf_0.692_Len_4140
1_trim_paired_R1_(paired)_un-mapped_reads_[1_trim_paired_R1]_(paired)_trimmed_(paired)_contig_2046	OCV4_rep_c17504	82.19	1168	206	2	37	1203	8728	7562	0	1003	OCV4_rep_c17504
1_trim_paired_R1_(paired)_un-mapped_reads_[1_trim_paired_R1]_(paired)_trimmed_(paired)_contig_2047	OCV4_rep_c17709	97.85	1585	29	3	1	1583	2165	584	0	2743	OCV4_rep_c17709
1_trim_paired_R1_(paired)_un-mapped_reads_[1_trim_paired_R1]_(paired)_trimmed_(paired)_contig_2048	OCV4_rep_c3933	97.95	1661	24	2	112	1771	1	1652	0	2881	OCV4_rep_c3933
1_trim_paired_R1_(paired)_un-mapped_reads_[1_trim_paired_R1]_(paired)_trimmed_(paired)_contig_2049	OCV4_rep_c5755	95.78	2320	56	10	1	2298	3460	1161	0	3703	OCV4_rep_c5755
1_trim_paired_R1_(paired)_un-mapped_reads_[1_trim_paired_R1]_(paired)_trimmed_(paired)_contig_2050	OCV4_rep_c43859	95.42	153	7	0	135	287	195	43	1e-63	244	OCV4_rep_c43859
1_trim_paired_R1_(paired)_un-mapped_reads_[1_trim_paired_R1]_(paired)_trimmed_(paired)_contig_2051	OCV4_rep_c16002	92.39	670	46	4	45	712	567	1233	0	977	OCV4_rep_c16002
1_trim_paired_R1_(paired)_un-mapped_reads_[1_trim_paired_R1]_(paired)_trimmed_(paired)_contig_2052	OCV4_rep_c15733	97.38	687	18	0	1	687	1240	554	0	1170	OCV4_rep_c15733
1_trim_paired_R1_(paired)_un-mapped_reads_[1_trim_paired_R1]_(paired)_trimmed_(paired)_contig_2053	Loc_875_Tr_6/7_Conf_0.500_Len_6482	97.14	3250	87	2	2868	6117	3666	423	0	5481	Loc_875_Tr_6/7_Conf_0.500_Len_6482
1_trim_paired_R1_(paired)_un-mapped_reads_[1_trim_paired_R1]_(paired)_trimmed_(paired)_contig_2054	OCV4_rep_c48094	97.87	1316	25	1	125	1440	185	1497	0	2278	OCV4_rep_c48094
1_trim_paired_R1_(paired)_un-mapped_reads_[1_trim_paired_R1]_(paired)_trimmed_(paired)_contig_2055	OCV4_rep_c9875	97.01	870	19	6	194	1056	87	956	0	1461	OCV4_rep_c9875
1_trim_paired_R1_(paired)_un-mapped_reads_[1_trim_paired_R1]_(paired)_trimmed_(paired)_contig_2056	OCV4_rep_c43001	96.6	2116	56	6	1	2111	204	2308	0	3494	OCV4_rep_c43001
1_trim_paired_R1_(paired)_un-mapped_reads_[1_trim_paired_R1]_(paired)_trimmed_(paired)_contig_2057	OCV3_prime_c2688	96.69	1570	38	11	66	1634	3	1559	0	2603	OCV3_prime_c2688
1_trim_paired_R1_(paired)_un-mapped_reads_[1_trim_paired_R1]_(paired)_trimmed_(paired)_contig_2058	OCV3_prime_c4613	96.68	692	19	2	1	691	727	1415	0	1147	OCV3_prime_c4613
1_trim_paired_R1_(paired)_un-mapped_reads_[1_trim_paired_R1]_(paired)_trimmed_(paired)_contig_2059	OCV4_rep_c26571	97.08	1817	34	5	1	1799	278	2093	0	3053	OCV4_rep_c26571
1_trim_paired_R1_(paired)_un-mapped_reads_[1_trim_paired_R1]_(paired)_trimmed_(paired)_contig_2061	OCV4_rep_c11100	91.29	528	39	6	1	523	1285	760	0	737	OCV4_rep_c11100
1_trim_paired_R1_(paired)_un-mapped_reads_[1_trim_paired_R1]_(paired)_trimmed_(paired)_contig_2062	OCV4_rep_c18243	99.05	952	9	0	1	952	1676	725	0	1716	OCV4_rep_c18243
1_trim_paired_R1_(paired)_un-mapped_reads_[1_trim_paired_R1]_(paired)_trimmed_(paired)_contig_2063	OCV4_rep_c14423	97.28	405	6	4	26	427	1	403	0	682	OCV4_rep_c14423
1_trim_paired_R1_(paired)_un-mapped_reads_[1_trim_paired_R1]_(paired)_trimmed_(paired)_contig_2064	OCV3_prime_rep_c27276	99.42	343	2	0	1	343	404	62	1e-177	623	OCV3_prime_rep_c27276
1_trim_paired_R1_(paired)_un-mapped_reads_[1_trim_paired_R1]_(paired)_trimmed_(paired)_contig_2066	Loc_116900_Tr_3/10_Conf_0.391_Len_888	95.26	464	22	0	49	512	264	727	0	736	Loc_116900_Tr_3/10_Conf_0.391_Len_888
1_trim_paired_R1_(paired)_un-mapped_reads_[1_trim_paired_R1]_(paired)_trimmed_(paired)_contig_2067	OCV4_rep_c27658	97.47	672	16	1	1	672	825	155	0	1153	OCV4_rep_c27658
1_trim_paired_R1_(paired)_un-mapped_reads_[1_trim_paired_R1]_(paired)_trimmed_(paired)_contig_2068	OCV4_rep_c20993	98.32	1014	15	1	733	1744	1036	23	0	1777	OCV4_rep_c20993
1_trim_paired_R1_(paired)_un-mapped_reads_[1_trim_paired_R1]_(paired)_trimmed_(paired)_contig_2069	OCV4_rep_c12746	96.81	2856	61	7	2397	5230	3936	1089	0	4743	OCV4_rep_c12746
1_trim_paired_R1_(paired)_un-mapped_reads_[1_trim_paired_R1]_(paired)_trimmed_(paired)_contig_2070	Loc_23940_Tr_19/20_Conf_0.405_Len_2763	93.22	664	42	1	1	664	863	203	0	974	Loc_23940_Tr_19/20_Conf_0.405_Len_2763
1_trim_paired_R1_(paired)_un-mapped_reads_[1_trim_paired_R1]_(paired)_trimmed_(paired)_contig_2073	OCV4_rep_c1310	98.89	1355	15	0	941	2295	707	2061	0	2425	OCV4_rep_c1310
1_trim_paired_R1_(paired)_un-mapped_reads_[1_trim_paired_R1]_(paired)_trimmed_(paired)_contig_2074	OCV4_rep_c5960	98.41	1071	16	1	1	1071	1453	2522	0	1884	OCV4_rep_c5960
1_trim_paired_R1_(paired)_un-mapped_reads_[1_trim_paired_R1]_(paired)_trimmed_(paired)_contig_2075	OCV4_rep_c21539	98	2706	37	5	70	2765	59	2757	0	4689	OCV4_rep_c21539
1_trim_paired_R1_(paired)_un-mapped_reads_[1_trim_paired_R1]_(paired)_trimmed_(paired)_contig_2076	OCV4_rep_c20507	97.82	275	3	2	92	364	1382	1109	4e-132	472	OCV4_rep_c20507
1_trim_paired_R1_(paired)_un-mapped_reads_[1_trim_paired_R1]_(paired)_trimmed_(paired)_contig_2077	Loc_319_Tr_5/6_Conf_0.625_Len_1775	94.57	221	9	1	2	222	1558	1775	5e-92	339	Loc_319_Tr_5/6_Conf_0.625_Len_1775
1_trim_paired_R1_(paired)_un-mapped_reads_[1_trim_paired_R1]_(paired)_trimmed_(paired)_contig_2078	Loc_2013_Tr_4/5_Conf_0.714_Len_7159	98.59	4676	62	2	1884	6559	4693	22	0	8266	Loc_2013_Tr_4/5_Conf_0.714_Len_7159
1_trim_paired_R1_(paired)_un-mapped_reads_[1_trim_paired_R1]_(paired)_trimmed_(paired)_contig_2079	OCV4_rep_c22231	98.26	1034	18	0	14	1047	4659	3626	0	1810	OCV4_rep_c22231
1_trim_paired_R1_(paired)_un-mapped_reads_[1_trim_paired_R1]_(paired)_trimmed_(paired)_contig_2080	OCV4_c42481	97.89	331	7	0	1	331	1772	1442	1e-162	573	OCV4_c42481
1_trim_paired_R1_(paired)_un-mapped_reads_[1_trim_paired_R1]_(paired)_trimmed_(paired)_contig_2081	OCV3_prime_c24	96.56	1658	39	10	1	1642	54	1709	0	2730	OCV3_prime_c24
1_trim_paired_R1_(paired)_un-mapped_reads_[1_trim_paired_R1]_(paired)_trimmed_(paired)_contig_2082	OCV4_rep_c33902	94.93	1242	63	0	1	1242	470	1711	0	1969	OCV4_rep_c33902
1_trim_paired_R1_(paired)_un-mapped_reads_[1_trim_paired_R1]_(paired)_trimmed_(paired)_contig_2084	Loc_2815_Tr_4/6_Conf_0.667_Len_2905	98.01	351	7	0	184	534	725	1075	1e-173	610	Loc_2815_Tr_4/6_Conf_0.667_Len_2905
1_trim_paired_R1_(paired)_un-mapped_reads_[1_trim_paired_R1]_(paired)_trimmed_(paired)_contig_2085	OCV4_rep_c10154	97.9	618	13	0	2	619	858	241	0	1081	OCV4_rep_c10154
1_trim_paired_R1_(paired)_un-mapped_reads_[1_trim_paired_R1]_(paired)_trimmed_(paired)_contig_2086	OCV4_rep_c26910	98.56	2148	23	4	2	2149	2438	299	0	3788	OCV4_rep_c26910
1_trim_paired_R1_(paired)_un-mapped_reads_[1_trim_paired_R1]_(paired)_trimmed_(paired)_contig_2087	OCV4_rep_c17354	93.58	685	23	7	7	670	995	1679	0	1005	OCV4_rep_c17354
1_trim_paired_R1_(paired)_un-mapped_reads_[1_trim_paired_R1]_(paired)_trimmed_(paired)_contig_2088	OCV4_rep_c4119	92.2	1013	42	8	899	1895	3	994	0	1399	OCV4_rep_c4119
1_trim_paired_R1_(paired)_un-mapped_reads_[1_trim_paired_R1]_(paired)_trimmed_(paired)_contig_2089	OCV3_prime_rep_c30261	89.98	569	33	5	193	760	884	339	0	713	OCV3_prime_rep_c30261
1_trim_paired_R1_(paired)_un-mapped_reads_[1_trim_paired_R1]_(paired)_trimmed_(paired)_contig_2090	OCV4_rep_c17354	90.8	1446	102	22	1	1430	249	1679	0	1908	OCV4_rep_c17354
1_trim_paired_R1_(paired)_un-mapped_reads_[1_trim_paired_R1]_(paired)_trimmed_(paired)_contig_2091	OCV4_rep_c45601	96.42	1957	38	8	41	1993	1	1929	0	3206	OCV4_rep_c45601
1_trim_paired_R1_(paired)_un-mapped_reads_[1_trim_paired_R1]_(paired)_trimmed_(paired)_contig_2092	OCV4_rep_c29205	96.75	2342	54	4	1	2321	2437	97	0	3897	OCV4_rep_c29205
1_trim_paired_R1_(paired)_un-mapped_reads_[1_trim_paired_R1]_(paired)_trimmed_(paired)_contig_2093	OCV4_rep_c13104	97.91	2387	49	1	1	2386	2592	206	0	4132	OCV4_rep_c13104
1_trim_paired_R1_(paired)_un-mapped_reads_[1_trim_paired_R1]_(paired)_trimmed_(paired)_contig_2094	OCV3_prime_rep_c40222	96.63	475	16	0	1	475	712	238	0	789	OCV3_prime_rep_c40222
1_trim_paired_R1_(paired)_un-mapped_reads_[1_trim_paired_R1]_(paired)_trimmed_(paired)_contig_2096	OCV4_rep_c3807	98.42	951	14	1	312	1262	1107	158	0	1677	OCV4_rep_c3807
1_trim_paired_R1_(paired)_un-mapped_reads_[1_trim_paired_R1]_(paired)_trimmed_(paired)_contig_2097	OCV4_rep_c26847	97.27	1832	43	4	1	1827	1912	83	0	3114	OCV4_rep_c26847
1_trim_paired_R1_(paired)_un-mapped_reads_[1_trim_paired_R1]_(paired)_trimmed_(paired)_contig_2098	OCV4_c37659	97.59	2327	47	6	550	2871	1004	3326	0	3978	OCV4_c37659
1_trim_paired_R1_(paired)_un-mapped_reads_[1_trim_paired_R1]_(paired)_trimmed_(paired)_contig_2099	OCV4_rep_c6033	98.01	2858	57	0	224	3081	3694	837	0	4970	OCV4_rep_c6033
1_trim_paired_R1_(paired)_un-mapped_reads_[1_trim_paired_R1]_(paired)_trimmed_(paired)_contig_2100	OCV4_rep_c27687	98.03	1520	25	3	1	1516	1614	96	0	2638	OCV4_rep_c27687
1_trim_paired_R1_(paired)_un-mapped_reads_[1_trim_paired_R1]_(paired)_trimmed_(paired)_contig_2101	OCV4_rep_c27490	97.56	615	12	2	25	636	788	174	0	1051	OCV4_rep_c27490
1_trim_paired_R1_(paired)_un-mapped_reads_[1_trim_paired_R1]_(paired)_trimmed_(paired)_contig_2102	Loc_12273_Tr_1/5_Conf_0.533_Len_1687	98.14	1183	20	1	1	1181	485	1667	0	2061	Loc_12273_Tr_1/5_Conf_0.533_Len_1687
1_trim_paired_R1_(paired)_un-mapped_reads_[1_trim_paired_R1]_(paired)_trimmed_(paired)_contig_2103	OCV4_rep_c26306	95.69	1787	54	11	168	1949	749	2517	0	2863	OCV4_rep_c26306
1_trim_paired_R1_(paired)_un-mapped_reads_[1_trim_paired_R1]_(paired)_trimmed_(paired)_contig_2104	Loc_24612_Tr_5/6_Conf_0.231_Len_1138	94.89	881	21	9	158	1023	1	872	0	1356	Loc_24612_Tr_5/6_Conf_0.231_Len_1138
1_trim_paired_R1_(paired)_un-mapped_reads_[1_trim_paired_R1]_(paired)_trimmed_(paired)_contig_2105	Loc_2144_Tr_6/7_Conf_0.526_Len_3370	95.48	1946	54	14	1	1927	1265	3195	0	3075	Loc_2144_Tr_6/7_Conf_0.526_Len_3370
1_trim_paired_R1_(paired)_un-mapped_reads_[1_trim_paired_R1]_(paired)_trimmed_(paired)_contig_2106	OCV4_rep_c7101	98.44	1282	20	0	627	1908	2725	4006	0	2266	OCV4_rep_c7101
1_trim_paired_R1_(paired)_un-mapped_reads_[1_trim_paired_R1]_(paired)_trimmed_(paired)_contig_2107	OCV3_prime_c933	98.3	1236	21	0	123	1358	27	1262	0	2169	OCV3_prime_c933
1_trim_paired_R1_(paired)_un-mapped_reads_[1_trim_paired_R1]_(paired)_trimmed_(paired)_contig_2109	OCV4_rep_c20676	93.06	1557	82	12	548	2103	2850	1319	0	2278	OCV4_rep_c20676
1_trim_paired_R1_(paired)_un-mapped_reads_[1_trim_paired_R1]_(paired)_trimmed_(paired)_contig_2110	OCV3_prime_c11175	91.21	614	27	3	1	589	96	707	0	826	OCV3_prime_c11175
1_trim_paired_R1_(paired)_un-mapped_reads_[1_trim_paired_R1]_(paired)_trimmed_(paired)_contig_2111	OCV3_prime_c11175	90.77	65	6	0	3	67	266	330	4e-16	87.9	OCV3_prime_c11175
1_trim_paired_R1_(paired)_un-mapped_reads_[1_trim_paired_R1]_(paired)_trimmed_(paired)_contig_2112	OCV4_rep_c1208	93.71	1050	60	2	43	1086	222	1271	0	1642	OCV4_rep_c1208
1_trim_paired_R1_(paired)_un-mapped_reads_[1_trim_paired_R1]_(paired)_trimmed_(paired)_contig_2113	Loc_11293_Tr_5/8_Conf_0.640_Len_2236	91.4	1035	56	14	1269	2281	555	1578	0	1387	Loc_11293_Tr_5/8_Conf_0.640_Len_2236
1_trim_paired_R1_(paired)_un-mapped_reads_[1_trim_paired_R1]_(paired)_trimmed_(paired)_contig_2114	Loc_47_Tr_1/1_Conf_1.000_Len_2077	97.46	1297	23	2	194	1480	1453	157	0	2204	Loc_47_Tr_1/1_Conf_1.000_Len_2077
1_trim_paired_R1_(paired)_un-mapped_reads_[1_trim_paired_R1]_(paired)_trimmed_(paired)_contig_2115	OCV3_prime_c6577	97.36	1439	35	1	476	1911	1	1439	0	2446	OCV3_prime_c6577
1_trim_paired_R1_(paired)_un-mapped_reads_[1_trim_paired_R1]_(paired)_trimmed_(paired)_contig_2117	OCV4_rep_c604	99.2	2490	19	1	1	2489	4056	1567	0	4486	OCV4_rep_c604
1_trim_paired_R1_(paired)_un-mapped_reads_[1_trim_paired_R1]_(paired)_trimmed_(paired)_contig_2118	OCV4_rep_c10619	98.02	1210	20	3	59	1267	1725	2931	0	2098	OCV4_rep_c10619
1_trim_paired_R1_(paired)_un-mapped_reads_[1_trim_paired_R1]_(paired)_trimmed_(paired)_contig_2119	OCV4_rep_c26542	97.53	2270	47	4	1	2261	3180	911	0	3877	OCV4_rep_c26542
1_trim_paired_R1_(paired)_un-mapped_reads_[1_trim_paired_R1]_(paired)_trimmed_(paired)_contig_2120	OCV4_c9672	96.52	1837	45	5	3	1820	2218	382	0	3024	OCV4_c9672
1_trim_paired_R1_(paired)_un-mapped_reads_[1_trim_paired_R1]_(paired)_trimmed_(paired)_contig_2121	OCV4_rep_c794	97.33	1422	20	6	1296	2714	1211	2617	0	2399	OCV4_rep_c794
1_trim_paired_R1_(paired)_un-mapped_reads_[1_trim_paired_R1]_(paired)_trimmed_(paired)_contig_2122	OCV4_rep_c1131	97.91	3634	51	11	1	3633	309	3918	0	6274	OCV4_rep_c1131
1_trim_paired_R1_(paired)_un-mapped_reads_[1_trim_paired_R1]_(paired)_trimmed_(paired)_contig_2123	OCV4_rep_c11118	96.63	1218	31	4	193	1407	329	1539	0	2015	OCV4_rep_c11118
1_trim_paired_R1_(paired)_un-mapped_reads_[1_trim_paired_R1]_(paired)_trimmed_(paired)_contig_2124	Loc_16592_Tr_2/3_Conf_0.556_Len_4278	98.41	2082	29	4	1	2079	520	2600	0	3659	Loc_16592_Tr_2/3_Conf_0.556_Len_4278
1_trim_paired_R1_(paired)_un-mapped_reads_[1_trim_paired_R1]_(paired)_trimmed_(paired)_contig_2125	OCV3_prime_rep_c26014	97.46	748	13	1	602	1349	575	1316	0	1271	OCV3_prime_rep_c26014
1_trim_paired_R1_(paired)_un-mapped_reads_[1_trim_paired_R1]_(paired)_trimmed_(paired)_contig_2126	OCV4_rep_c9979	98.48	989	15	0	117	1105	3612	2624	0	1744	OCV4_rep_c9979
1_trim_paired_R1_(paired)_un-mapped_reads_[1_trim_paired_R1]_(paired)_trimmed_(paired)_contig_2127	OCV4_rep_c48326	89.75	1463	146	3	5028	6489	5765	7224	0	1925	OCV4_rep_c48326
1_trim_paired_R1_(paired)_un-mapped_reads_[1_trim_paired_R1]_(paired)_trimmed_(paired)_contig_2128	OCV4_rep_c43372	97.63	1479	28	5	1	1479	1590	119	0	2536	OCV4_rep_c43372
1_trim_paired_R1_(paired)_un-mapped_reads_[1_trim_paired_R1]_(paired)_trimmed_(paired)_contig_2129	Loc_163_Tr_5/7_Conf_0.733_Len_3827	98.55	1584	20	2	2209	3792	1749	169	0	2795	Loc_163_Tr_5/7_Conf_0.733_Len_3827
1_trim_paired_R1_(paired)_un-mapped_reads_[1_trim_paired_R1]_(paired)_trimmed_(paired)_contig_2130	OCV4_rep_c3582	97.57	5147	85	7	1	5126	5194	67	0	8793	OCV4_rep_c3582
1_trim_paired_R1_(paired)_un-mapped_reads_[1_trim_paired_R1]_(paired)_trimmed_(paired)_contig_2131	OCV4_rep_c13871	97.05	1729	36	4	21	1734	2005	277	0	2900	OCV4_rep_c13871
1_trim_paired_R1_(paired)_un-mapped_reads_[1_trim_paired_R1]_(paired)_trimmed_(paired)_contig_2132	OCV4_rep_c8851	96.71	1336	36	6	1	1330	96	1429	0	2230	OCV4_rep_c8851
1_trim_paired_R1_(paired)_un-mapped_reads_[1_trim_paired_R1]_(paired)_trimmed_(paired)_contig_2134	OCV4_rep_c14994	98.81	1256	9	1	1	1256	1589	340	0	2233	OCV4_rep_c14994
1_trim_paired_R1_(paired)_un-mapped_reads_[1_trim_paired_R1]_(paired)_trimmed_(paired)_contig_2135	OCV4_rep_c13724	95.64	711	23	4	1	708	1017	312	0	1142	OCV4_rep_c13724
1_trim_paired_R1_(paired)_un-mapped_reads_[1_trim_paired_R1]_(paired)_trimmed_(paired)_contig_2136	OCV4_rep_c40384	92.67	914	53	8	3	906	1022	113	0	1306	OCV4_rep_c40384
1_trim_paired_R1_(paired)_un-mapped_reads_[1_trim_paired_R1]_(paired)_trimmed_(paired)_contig_2137	OCV4_rep_c42316	98.47	978	14	1	1	978	1394	418	0	1722	OCV4_rep_c42316
1_trim_paired_R1_(paired)_un-mapped_reads_[1_trim_paired_R1]_(paired)_trimmed_(paired)_contig_2138	OCV4_rep_c14409	95.5	378	17	0	1	378	613	990	4e-172	604	OCV4_rep_c14409
1_trim_paired_R1_(paired)_un-mapped_reads_[1_trim_paired_R1]_(paired)_trimmed_(paired)_contig_2139	OCV4_rep_c14409	98.51	404	6	0	1	404	879	1282	0	715	OCV4_rep_c14409
1_trim_paired_R1_(paired)_un-mapped_reads_[1_trim_paired_R1]_(paired)_trimmed_(paired)_contig_2140	OCV4_rep_c13969	98.13	1228	22	1	1	1228	2062	3288	0	2143	OCV4_rep_c13969
1_trim_paired_R1_(paired)_un-mapped_reads_[1_trim_paired_R1]_(paired)_trimmed_(paired)_contig_2141	Loc_4001_Tr_1/3_Conf_0.800_Len_2256	93.36	798	36	7	226	1009	1462	2256	0	1164	Loc_4001_Tr_1/3_Conf_0.800_Len_2256
1_trim_paired_R1_(paired)_un-mapped_reads_[1_trim_paired_R1]_(paired)_trimmed_(paired)_contig_2142	OCV3_prime_rep_c34763	97.87	891	16	2	745	1634	893	5	0	1537	OCV3_prime_rep_c34763
1_trim_paired_R1_(paired)_un-mapped_reads_[1_trim_paired_R1]_(paired)_trimmed_(paired)_contig_2143	OCV4_rep_c10636	96.1	1206	42	4	59	1259	1640	435	0	2012	OCV4_rep_c10636
1_trim_paired_R1_(paired)_un-mapped_reads_[1_trim_paired_R1]_(paired)_trimmed_(paired)_contig_2144	OCV4_rep_c21107	98.44	2314	33	3	7	2318	3774	1462	0	4071	OCV4_rep_c21107
1_trim_paired_R1_(paired)_un-mapped_reads_[1_trim_paired_R1]_(paired)_trimmed_(paired)_contig_2145	OCV4_rep_c21107	93.62	643	36	2	1	641	1335	696	0	963	OCV4_rep_c21107
1_trim_paired_R1_(paired)_un-mapped_reads_[1_trim_paired_R1]_(paired)_trimmed_(paired)_contig_2146	OCV4_rep_c25410	96	450	9	1	153	602	653	213	0	726	OCV4_rep_c25410
1_trim_paired_R1_(paired)_un-mapped_reads_[1_trim_paired_R1]_(paired)_trimmed_(paired)_contig_2147	OCV4_rep_c2573	98.32	3221	46	5	1	3214	5124	1905	0	5657	OCV4_rep_c2573
1_trim_paired_R1_(paired)_un-mapped_reads_[1_trim_paired_R1]_(paired)_trimmed_(paired)_contig_2148	OCV4_rep_c5422	96.3	2785	99	4	1	2781	3010	226	0	4582	OCV4_rep_c5422
1_trim_paired_R1_(paired)_un-mapped_reads_[1_trim_paired_R1]_(paired)_trimmed_(paired)_contig_2149	OCV4_rep_c23547	96.5	257	9	0	1	257	627	371	4e-118	425	OCV4_rep_c23547
1_trim_paired_R1_(paired)_un-mapped_reads_[1_trim_paired_R1]_(paired)_trimmed_(paired)_contig_2150	Loc_2215_Tr_15/22_Conf_0.713_Len_9452	79.52	2647	451	56	718	3335	2822	5406	0	1801	Loc_2215_Tr_15/22_Conf_0.713_Len_9452
1_trim_paired_R1_(paired)_un-mapped_reads_[1_trim_paired_R1]_(paired)_trimmed_(paired)_contig_2151	OCV4_rep_c45745	97.18	354	7	2	1	351	1156	803	2e-169	595	OCV4_rep_c45745
1_trim_paired_R1_(paired)_un-mapped_reads_[1_trim_paired_R1]_(paired)_trimmed_(paired)_contig_2152	OCV4_rep_c9969	94.67	956	22	6	1	928	976	22	0	1461	OCV4_rep_c9969
1_trim_paired_R1_(paired)_un-mapped_reads_[1_trim_paired_R1]_(paired)_trimmed_(paired)_contig_2153	OCV4_rep_c25324	97.6	917	13	5	48	955	917	1	0	1567	OCV4_rep_c25324
1_trim_paired_R1_(paired)_un-mapped_reads_[1_trim_paired_R1]_(paired)_trimmed_(paired)_contig_2154	OCV4_rep_c4358	98.34	4210	59	2	1	4199	10	4219	0	7385	OCV4_rep_c4358
1_trim_paired_R1_(paired)_un-mapped_reads_[1_trim_paired_R1]_(paired)_trimmed_(paired)_contig_2155	Loc_22490_Tr_2/4_Conf_0.667_Len_1780	96.66	1258	24	6	11	1262	459	1704	0	2074	Loc_22490_Tr_2/4_Conf_0.667_Len_1780
1_trim_paired_R1_(paired)_un-mapped_reads_[1_trim_paired_R1]_(paired)_trimmed_(paired)_contig_2156	OCV4_rep_c42412	94.43	467	21	4	1	463	449	914	0	713	OCV4_rep_c42412
1_trim_paired_R1_(paired)_un-mapped_reads_[1_trim_paired_R1]_(paired)_trimmed_(paired)_contig_2157	OCV4_c17223	97.13	592	17	0	548	1139	1527	936	0	1002	OCV4_c17223
1_trim_paired_R1_(paired)_un-mapped_reads_[1_trim_paired_R1]_(paired)_trimmed_(paired)_contig_2158	OCV3_prime_rep_c46235	98.8	251	3	0	280	530	280	30	1e-124	448	OCV3_prime_rep_c46235
1_trim_paired_R1_(paired)_un-mapped_reads_[1_trim_paired_R1]_(paired)_trimmed_(paired)_contig_2159	Loc_17551_Tr_1/1_Conf_1.000_Len_1332	97.86	327	7	0	1	327	895	569	2e-160	566	Loc_17551_Tr_1/1_Conf_1.000_Len_1332
1_trim_paired_R1_(paired)_un-mapped_reads_[1_trim_paired_R1]_(paired)_trimmed_(paired)_contig_2160	OCV3_prime_c69257	86.63	172	10	11	1	168	578	740	2e-43	178	OCV3_prime_c69257
1_trim_paired_R1_(paired)_un-mapped_reads_[1_trim_paired_R1]_(paired)_trimmed_(paired)_contig_2161	OCV4_rep_c858	97.52	1937	40	2	1	1931	2518	584	0	3323	OCV4_rep_c858
1_trim_paired_R1_(paired)_un-mapped_reads_[1_trim_paired_R1]_(paired)_trimmed_(paired)_contig_2162	Loc_14534_Tr_3/5_Conf_0.667_Len_2932	94.94	633	22	5	66	688	2932	2300	0	983	Loc_14534_Tr_3/5_Conf_0.667_Len_2932
1_trim_paired_R1_(paired)_un-mapped_reads_[1_trim_paired_R1]_(paired)_trimmed_(paired)_contig_2163	OCV4_rep_c31578	97.12	939	15	4	1834	2768	1122	2052	0	1574	OCV4_rep_c31578
1_trim_paired_R1_(paired)_un-mapped_reads_[1_trim_paired_R1]_(paired)_trimmed_(paired)_contig_2164	OCV4_rep_c45383	98.65	223	3	0	58	280	329	107	5e-109	396	OCV4_rep_c45383
1_trim_paired_R1_(paired)_un-mapped_reads_[1_trim_paired_R1]_(paired)_trimmed_(paired)_contig_2165	OCV4_rep_c20858	97.09	2681	76	2	1	2679	2721	41	0	4543	OCV4_rep_c20858
1_trim_paired_R1_(paired)_un-mapped_reads_[1_trim_paired_R1]_(paired)_trimmed_(paired)_contig_2166	Loc_18441_Tr_6/7_Conf_0.500_Len_2173	93.55	791	37	11	1	781	1071	285	0	1166	Loc_18441_Tr_6/7_Conf_0.500_Len_2173
1_trim_paired_R1_(paired)_un-mapped_reads_[1_trim_paired_R1]_(paired)_trimmed_(paired)_contig_2167	OCV3_prime_c1074	99.31	288	2	0	286	573	1174	887	6e-147	521	OCV3_prime_c1074
1_trim_paired_R1_(paired)_un-mapped_reads_[1_trim_paired_R1]_(paired)_trimmed_(paired)_contig_2168	OCV4_rep_c1933	96.11	771	23	3	1	764	849	1619	0	1275	OCV4_rep_c1933
1_trim_paired_R1_(paired)_un-mapped_reads_[1_trim_paired_R1]_(paired)_trimmed_(paired)_contig_2171	Loc_1771_Tr_3/3_Conf_0.818_Len_2242	95.67	647	12	9	1	644	1017	384	0	1026	Loc_1771_Tr_3/3_Conf_0.818_Len_2242
1_trim_paired_R1_(paired)_un-mapped_reads_[1_trim_paired_R1]_(paired)_trimmed_(paired)_contig_2172	Loc_32822_Tr_2/3_Conf_0.750_Len_1027	94.72	303	14	2	91	391	109	411	2e-131	470	Loc_32822_Tr_2/3_Conf_0.750_Len_1027
1_trim_paired_R1_(paired)_un-mapped_reads_[1_trim_paired_R1]_(paired)_trimmed_(paired)_contig_2173	OCV4_rep_c25585	95.77	803	31	2	1	803	834	35	0	1303	OCV4_rep_c25585
1_trim_paired_R1_(paired)_un-mapped_reads_[1_trim_paired_R1]_(paired)_trimmed_(paired)_contig_2174	OCV4_rep_c13046	96.25	1333	23	10	820	2141	1317	1	0	2163	OCV4_rep_c13046
1_trim_paired_R1_(paired)_un-mapped_reads_[1_trim_paired_R1]_(paired)_trimmed_(paired)_contig_2175	Loc_8468_Tr_1/3_Conf_0.308_Len_1032	97.38	534	14	0	79	612	1029	496	0	909	Loc_8468_Tr_1/3_Conf_0.308_Len_1032
1_trim_paired_R1_(paired)_un-mapped_reads_[1_trim_paired_R1]_(paired)_trimmed_(paired)_contig_2176	Loc_10281_Tr_6/6_Conf_0.700_Len_6936	98.79	5692	69	0	1146	6837	1245	6936	0	10129	Loc_10281_Tr_6/6_Conf_0.700_Len_6936
1_trim_paired_R1_(paired)_un-mapped_reads_[1_trim_paired_R1]_(paired)_trimmed_(paired)_contig_2177	OCV4_rep_c27952	97.64	976	23	0	5	980	1148	173	0	1677	OCV4_rep_c27952
1_trim_paired_R1_(paired)_un-mapped_reads_[1_trim_paired_R1]_(paired)_trimmed_(paired)_contig_2178	OCV4_rep_c14860	97.13	1988	47	4	96	2074	2020	34	0	3349	OCV4_rep_c14860
1_trim_paired_R1_(paired)_un-mapped_reads_[1_trim_paired_R1]_(paired)_trimmed_(paired)_contig_2180	OCV4_c26001	97.14	735	20	1	1	735	677	1410	0	1240	OCV4_c26001
1_trim_paired_R1_(paired)_un-mapped_reads_[1_trim_paired_R1]_(paired)_trimmed_(paired)_contig_2181	OCV4_rep_c13704	95.2	1978	75	10	1	1963	2092	120	0	3144	OCV4_rep_c13704
1_trim_paired_R1_(paired)_un-mapped_reads_[1_trim_paired_R1]_(paired)_trimmed_(paired)_contig_2182	OCV4_rep_c27840	98.67	600	5	3	1	597	102	701	0	1070	OCV4_rep_c27840
1_trim_paired_R1_(paired)_un-mapped_reads_[1_trim_paired_R1]_(paired)_trimmed_(paired)_contig_2183	OCV4_rep_c27840	96.77	371	9	2	1	370	632	1000	2e-176	619	OCV4_rep_c27840
1_trim_paired_R1_(paired)_un-mapped_reads_[1_trim_paired_R1]_(paired)_trimmed_(paired)_contig_2184	OCV4_rep_c12342	96.72	1553	48	2	71	1620	148	1700	0	2599	OCV4_rep_c12342
1_trim_paired_R1_(paired)_un-mapped_reads_[1_trim_paired_R1]_(paired)_trimmed_(paired)_contig_2185	Loc_47978_Tr_6/8_Conf_0.556_Len_3435	95.42	699	18	5	840	1534	3435	2747	0	1101	Loc_47978_Tr_6/8_Conf_0.556_Len_3435
1_trim_paired_R1_(paired)_un-mapped_reads_[1_trim_paired_R1]_(paired)_trimmed_(paired)_contig_2186	OCV4_rep_c1500	90.56	445	26	9	1	434	629	190	8e-165	580	OCV4_rep_c1500
1_trim_paired_R1_(paired)_un-mapped_reads_[1_trim_paired_R1]_(paired)_trimmed_(paired)_contig_2187	OCV4_c12654	96.77	557	12	3	1	551	1023	467	0	926	OCV4_c12654
1_trim_paired_R1_(paired)_un-mapped_reads_[1_trim_paired_R1]_(paired)_trimmed_(paired)_contig_2188	OCV4_rep_c40221	95.29	510	16	2	1	510	703	1204	0	802	OCV4_rep_c40221
1_trim_paired_R1_(paired)_un-mapped_reads_[1_trim_paired_R1]_(paired)_trimmed_(paired)_contig_2189	OCV4_rep_c13606	99.32	584	4	0	91	674	1056	1639	0	1057	OCV4_rep_c13606
1_trim_paired_R1_(paired)_un-mapped_reads_[1_trim_paired_R1]_(paired)_trimmed_(paired)_contig_2190	Loc_28004_Tr_3/7_Conf_0.385_Len_2893	92.8	236	17	0	1	236	534	299	6e-93	342	Loc_28004_Tr_3/7_Conf_0.385_Len_2893
1_trim_paired_R1_(paired)_un-mapped_reads_[1_trim_paired_R1]_(paired)_trimmed_(paired)_contig_2191	OCV4_rep_c22096	97.67	2100	35	4	614	2699	2282	183	0	3596	OCV4_rep_c22096
1_trim_paired_R1_(paired)_un-mapped_reads_[1_trim_paired_R1]_(paired)_trimmed_(paired)_contig_2192	OCV4_rep_c4005	98.84	2148	25	0	1265	3412	2487	340	0	3832	OCV4_rep_c4005
1_trim_paired_R1_(paired)_un-mapped_reads_[1_trim_paired_R1]_(paired)_trimmed_(paired)_contig_2193	Loc_4639_Tr_8/9_Conf_0.231_Len_2044	96.23	610	13	3	301	900	1222	613	0	990	Loc_4639_Tr_8/9_Conf_0.231_Len_2044
1_trim_paired_R1_(paired)_un-mapped_reads_[1_trim_paired_R1]_(paired)_trimmed_(paired)_contig_2194	OCV4_rep_c119	92.79	333	21	3	1	331	8074	8405	3e-143	508	OCV4_rep_c119
1_trim_paired_R1_(paired)_un-mapped_reads_[1_trim_paired_R1]_(paired)_trimmed_(paired)_contig_2195	OCV4_rep_c40757	90.61	895	58	10	1	891	827	1699	0	1179	OCV4_rep_c40757
1_trim_paired_R1_(paired)_un-mapped_reads_[1_trim_paired_R1]_(paired)_trimmed_(paired)_contig_2196	OCV4_rep_c8637	92.15	433	31	3	436	866	850	419	2e-172	608	OCV4_rep_c8637
1_trim_paired_R1_(paired)_un-mapped_reads_[1_trim_paired_R1]_(paired)_trimmed_(paired)_contig_2197	Loc_2125_Tr_7/13_Conf_0.522_Len_3542	87.17	265	10	6	777	1022	2645	2386	8e-74	279	Loc_2125_Tr_7/13_Conf_0.522_Len_3542
1_trim_paired_R1_(paired)_un-mapped_reads_[1_trim_paired_R1]_(paired)_trimmed_(paired)_contig_2198	Loc_5362_Tr_9/10_Conf_0.367_Len_3114	95.52	402	16	1	1	400	2569	2168	0	641	Loc_5362_Tr_9/10_Conf_0.367_Len_3114
1_trim_paired_R1_(paired)_un-mapped_reads_[1_trim_paired_R1]_(paired)_trimmed_(paired)_contig_2199	Loc_883_Tr_8/9_Conf_0.633_Len_2998	100	34	0	0	757	790	1163	1196	6e-09	63.9	Loc_883_Tr_8/9_Conf_0.633_Len_2998
1_trim_paired_R1_(paired)_un-mapped_reads_[1_trim_paired_R1]_(paired)_trimmed_(paired)_contig_2200	OCV4_rep_c7976	78.52	298	49	11	1	288	6331	6039	1e-46	187	OCV4_rep_c7976
1_trim_paired_R1_(paired)_un-mapped_reads_[1_trim_paired_R1]_(paired)_trimmed_(paired)_contig_2201	OCV3_prime_c69257	84.89	364	37	14	169	525	740	388	8e-96	351	OCV3_prime_c69257
1_trim_paired_R1_(paired)_un-mapped_reads_[1_trim_paired_R1]_(paired)_trimmed_(paired)_contig_2202	OCV4_rep_c15262	97.67	1075	25	0	1	1075	45	1119	0	1849	OCV4_rep_c15262
1_trim_paired_R1_(paired)_un-mapped_reads_[1_trim_paired_R1]_(paired)_trimmed_(paired)_contig_2203	Loc_4329_Tr_4/4_Conf_0.786_Len_1784	98	1250	21	1	130	1379	1784	539	0	2167	Loc_4329_Tr_4/4_Conf_0.786_Len_1784
1_trim_paired_R1_(paired)_un-mapped_reads_[1_trim_paired_R1]_(paired)_trimmed_(paired)_contig_2204	OCV4_rep_c199	93.25	2385	68	35	1	2352	5580	3256	0	3426	OCV4_rep_c199
1_trim_paired_R1_(paired)_un-mapped_reads_[1_trim_paired_R1]_(paired)_trimmed_(paired)_contig_2205	OCV3_prime_c24121	98.65	296	4	0	155	450	504	209	3e-149	529	OCV3_prime_c24121
1_trim_paired_R1_(paired)_un-mapped_reads_[1_trim_paired_R1]_(paired)_trimmed_(paired)_contig_2206	OCV4_rep_c18492	96.02	1431	33	5	12	1423	1426	1	0	2307	OCV4_rep_c18492
1_trim_paired_R1_(paired)_un-mapped_reads_[1_trim_paired_R1]_(paired)_trimmed_(paired)_contig_2208	OCV4_rep_c10651	96.9	1486	33	4	152	1637	1640	168	0	2479	OCV4_rep_c10651
1_trim_paired_R1_(paired)_un-mapped_reads_[1_trim_paired_R1]_(paired)_trimmed_(paired)_contig_2209	Loc_7227_Tr_50/52_Conf_0.506_Len_5118	94.26	244	10	3	324	566	291	531	2e-101	370	Loc_7227_Tr_50/52_Conf_0.506_Len_5118
1_trim_paired_R1_(paired)_un-mapped_reads_[1_trim_paired_R1]_(paired)_trimmed_(paired)_contig_2210	Loc_6030_Tr_2/2_Conf_0.750_Len_2718	96.58	2512	51	13	45	2551	222	2703	0	4130	Loc_6030_Tr_2/2_Conf_0.750_Len_2718
1_trim_paired_R1_(paired)_un-mapped_reads_[1_trim_paired_R1]_(paired)_trimmed_(paired)_contig_2211	Loc_295_Tr_4/8_Conf_0.333_Len_1736	96.23	398	15	0	125	522	1	398	0	652	Loc_295_Tr_4/8_Conf_0.333_Len_1736
1_trim_paired_R1_(paired)_un-mapped_reads_[1_trim_paired_R1]_(paired)_trimmed_(paired)_contig_2212	OCV3_prime_rep_c52730	99.56	453	2	0	1	453	233	685	0	826	OCV3_prime_rep_c52730
1_trim_paired_R1_(paired)_un-mapped_reads_[1_trim_paired_R1]_(paired)_trimmed_(paired)_contig_2214	OCV4_rep_c21843	98.89	6727	69	3	1	6723	6902	178	0	12006	OCV4_rep_c21843
1_trim_paired_R1_(paired)_un-mapped_reads_[1_trim_paired_R1]_(paired)_trimmed_(paired)_contig_2215	OCV4_c38740	88.77	1069	118	2	483	1550	489	1556	0	1308	OCV4_c38740
1_trim_paired_R1_(paired)_un-mapped_reads_[1_trim_paired_R1]_(paired)_trimmed_(paired)_contig_2216	OCV4_rep_c25272	98.08	4430	63	6	182	4594	4915	491	0	7692	OCV4_rep_c25272
1_trim_paired_R1_(paired)_un-mapped_reads_[1_trim_paired_R1]_(paired)_trimmed_(paired)_contig_2217	Loc_41018_Tr_1/2_Conf_0.750_Len_1541	91.04	413	29	7	1755	2162	437	28	5e-155	551	Loc_41018_Tr_1/2_Conf_0.750_Len_1541
1_trim_paired_R1_(paired)_un-mapped_reads_[1_trim_paired_R1]_(paired)_trimmed_(paired)_contig_2218	OCV4_rep_c1684	89.5	686	72	0	1	686	1164	479	0	979	OCV4_rep_c1684
1_trim_paired_R1_(paired)_un-mapped_reads_[1_trim_paired_R1]_(paired)_trimmed_(paired)_contig_2219	OCV4_rep_c14974	98.64	1613	22	0	2775	4387	2021	409	0	2859	OCV4_rep_c14974
1_trim_paired_R1_(paired)_un-mapped_reads_[1_trim_paired_R1]_(paired)_trimmed_(paired)_contig_2220	OCV4_rep_c11561	98.04	1580	28	2	2015	3594	2188	612	0	2748	OCV4_rep_c11561
1_trim_paired_R1_(paired)_un-mapped_reads_[1_trim_paired_R1]_(paired)_trimmed_(paired)_contig_2221	OCV3_prime_c5004	94.13	511	24	5	4	508	480	990	0	795	OCV3_prime_c5004
1_trim_paired_R1_(paired)_un-mapped_reads_[1_trim_paired_R1]_(paired)_trimmed_(paired)_contig_2223	OCV4_rep_c12067	98.61	1804	24	1	473	2275	1933	130	0	3193	OCV4_rep_c12067
1_trim_paired_R1_(paired)_un-mapped_reads_[1_trim_paired_R1]_(paired)_trimmed_(paired)_contig_2224	Loc_1079_Tr_8/9_Conf_0.719_Len_3740	99.46	1102	6	0	2	1103	1675	574	0	2002	Loc_1079_Tr_8/9_Conf_0.719_Len_3740
1_trim_paired_R1_(paired)_un-mapped_reads_[1_trim_paired_R1]_(paired)_trimmed_(paired)_contig_2225	OCV3_prime_rep_c25652	98.61	503	5	2	1	503	585	85	0	889	OCV3_prime_rep_c25652
1_trim_paired_R1_(paired)_un-mapped_reads_[1_trim_paired_R1]_(paired)_trimmed_(paired)_contig_2226	OCV4_rep_c10093	96.78	2021	58	1	73	2086	1	2021	0	3417	OCV4_rep_c10093
1_trim_paired_R1_(paired)_un-mapped_reads_[1_trim_paired_R1]_(paired)_trimmed_(paired)_contig_2227	OCV4_rep_c1801	98.59	2915	37	3	135	3045	3942	1028	0	5155	OCV4_rep_c1801
1_trim_paired_R1_(paired)_un-mapped_reads_[1_trim_paired_R1]_(paired)_trimmed_(paired)_contig_2228	OCV4_rep_c26492	96.4	1333	46	2	100	1430	1764	3096	0	2200	OCV4_rep_c26492
1_trim_paired_R1_(paired)_un-mapped_reads_[1_trim_paired_R1]_(paired)_trimmed_(paired)_contig_2229	OCV4_rep_c42823	98.12	2927	52	1	1	2924	6608	3682	0	5105	OCV4_rep_c42823
1_trim_paired_R1_(paired)_un-mapped_reads_[1_trim_paired_R1]_(paired)_trimmed_(paired)_contig_2230	OCV4_c15371	95.74	1900	81	0	1	1900	2860	4759	0	3061	OCV4_c15371
1_trim_paired_R1_(paired)_un-mapped_reads_[1_trim_paired_R1]_(paired)_trimmed_(paired)_contig_2231	Loc_3709_Tr_55/60_Conf_0.126_Len_2977	94.94	534	24	2	4	537	1066	536	0	833	Loc_3709_Tr_55/60_Conf_0.126_Len_2977
1_trim_paired_R1_(paired)_un-mapped_reads_[1_trim_paired_R1]_(paired)_trimmed_(paired)_contig_2234	OCV4_rep_c3694	89.88	662	58	2	1021	1673	792	131	0	889	OCV4_rep_c3694
1_trim_paired_R1_(paired)_un-mapped_reads_[1_trim_paired_R1]_(paired)_trimmed_(paired)_contig_2235	OCV3_prime_rep_c67949	86.31	482	51	8	1	479	268	737	2e-146	520	OCV3_prime_rep_c67949
1_trim_paired_R1_(paired)_un-mapped_reads_[1_trim_paired_R1]_(paired)_trimmed_(paired)_contig_2236	OCV4_rep_c21783	99.21	2787	22	0	593	3379	1377	4163	0	5033	OCV4_rep_c21783
1_trim_paired_R1_(paired)_un-mapped_reads_[1_trim_paired_R1]_(paired)_trimmed_(paired)_contig_2237	Loc_7439_Tr_4/4_Conf_0.500_Len_1305	95.25	990	32	7	1	981	1282	299	0	1554	Loc_7439_Tr_4/4_Conf_0.500_Len_1305
1_trim_paired_R1_(paired)_un-mapped_reads_[1_trim_paired_R1]_(paired)_trimmed_(paired)_contig_2238	OCV4_rep_c31717	97.61	503	9	1	1	500	1020	1522	0	859	OCV4_rep_c31717
1_trim_paired_R1_(paired)_un-mapped_reads_[1_trim_paired_R1]_(paired)_trimmed_(paired)_contig_2239	OCV4_rep_c11820	94.55	606	25	4	1	604	6048	6647	0	941	OCV4_rep_c11820
1_trim_paired_R1_(paired)_un-mapped_reads_[1_trim_paired_R1]_(paired)_trimmed_(paired)_contig_2240	OCV4_rep_c6829	93.86	798	25	10	1	798	893	120	0	1186	OCV4_rep_c6829
1_trim_paired_R1_(paired)_un-mapped_reads_[1_trim_paired_R1]_(paired)_trimmed_(paired)_contig_2241	OCV4_rep_c42980	96.72	1770	58	0	756	2525	1002	2771	0	2953	OCV4_rep_c42980
1_trim_paired_R1_(paired)_un-mapped_reads_[1_trim_paired_R1]_(paired)_trimmed_(paired)_contig_2242	Loc_10371_Tr_3/3_Conf_0.750_Len_2283	97.6	2081	39	5	31	2103	2134	57	0	3555	Loc_10371_Tr_3/3_Conf_0.750_Len_2283
1_trim_paired_R1_(paired)_un-mapped_reads_[1_trim_paired_R1]_(paired)_trimmed_(paired)_contig_2243	Loc_3945_Tr_35/39_Conf_0.301_Len_2246	91.12	833	74	0	1	833	448	1280	0	1129	Loc_3945_Tr_35/39_Conf_0.301_Len_2246
[truncated: 73,545 more rows]
