# Supplementary material for: How Quercus ilex L. saplings face combined salt and ozone stress: a transcriptome analysis
Source: BMC Genomics. 2018 Dec 4;19:872. doi: 10.1186/s12864-018-5260-2 (PMC6278050; doi:10.1186/s12864-018-5260-2)
Supplement: Supplementary file 2 — Table S2. Differentially expressed genes in response to salt (based on log fold change, with FDR < 0.05) compared to control plants. (XLSX 150 kb) [file 12864_2018_5260_MOESM2_ESM.xlsx]

## Sheet: salt_over_expressed
Table S2: Differentially expressed genes in response to salt (based on log fold change, with FDR < 0.05) compared to control plants.
genes	logFC	FDR	annotation	Regulation
contig_119199	12.4184	0.0144018	---NA---	UP
contig_16959	11.7526	0.0423295	NAC domain-containing 78-like	UP
contig_119057	11.0893	0.0234461	---NA---	UP
contig_23601	10.7172	0.0010668	---NA---	UP
contig_148081	10.6905	0.0446553	---NA---	UP
contig_149306	10.3093	0.0220982	---NA---	UP
contig_118324	9.93219	0.0438763	---NA---	UP
contig_27329	9.3303	0.0108299	probable disease resistance RPP8 2	UP
contig_11167	9.27243	0.0364939	G-type lectin S-receptor-like serine threonine- kinase At4g27290 isoform X3	UP
contig_31798	9.13368	0.000518611	---NA---	UP
contig_61476	9.11804	0.0312222	---NA---	UP
contig_57536	9.10031	0.00564399	disease resistance At1g50180	UP
contig_118661	9.0971	0.0452474	probable endo-beta-1,4-glucanase D	UP
contig_26481	9.0697	0.000668909	ankyrin-2-like isoform X4	UP
contig_31271	9.01233	0.0181443	---NA---	UP
contig_162589	8.76505	0.0158434	TMV resistance N-like	UP
contig_118063	8.74516	0.0201925	---NA---	UP
contig_94569	8.71257	0.0083902	---NA---	UP
contig_151456	8.53328	0.0394802	---NA---	UP
contig_103968	8.4796	0.00721044	---NA---	UP
contig_103967	8.25183	0.0344463	---NA---	UP
contig_29911	8.22609	0.005723	---NA---	UP
contig_163852	8.21964	0.00351041	PREDICTED: uncharacterized protein LOC102598429	UP
contig_54739	8.16345	0.001032	---NA---	UP
contig_162643	8.05548	0.0313715	---NA---	UP
contig_150555	7.96281	0.0156232	---NA---	UP
contig_1832	7.82489	0.00663857	CLEC16A homolog isoform X3	UP
contig_55456	7.79876	0.041393	---NA---	UP
contig_119346	7.77213	0.0222635	---NA---	UP
contig_147013	7.75951	0.0325849	disease resistance At1g50180	UP
contig_67833	7.65981	0.0263501	probable calcium-binding CML44	UP
contig_117760	7.61101	0.0474919	---NA---	UP
contig_31938	7.57363	0.000746542	---NA---	UP
contig_128504	7.54394	0.018989	PREDICTED: uncharacterized protein LOC106754991	UP
contig_158162	7.52906	0.00683206	probable mannitol dehydrogenase	UP
contig_120495	7.52807	0.0462427	Zinc finger 271 (Zinc finger 7) (HZF7) (Zinc finger ZNFphex133) (Epstein-Barr virus-induced zinc finger ) (ZNF-EB) (CT-ZFP48) (Zinc finger	UP
contig_168073	7.52426	0.0406591	---NA---	UP
contig_16379	7.52026	0.0336711	disease resistance RPP13-like	UP
contig_23282	7.47066	0.00900687	hypothetical protein PHAVU_011G145800g	UP
contig_149612	7.43089	0.0134722	---NA---	UP
contig_162347	7.39464	0.0036572	---NA---	UP
contig_144856	7.2958	0.0213627	---NA---	UP
contig_17658	7.2905	0.0016761	---NA---	UP
contig_85962	7.28986	0.00528615	Hypoxia-responsive family	UP
contig_155460	7.28575	0.00646779	hypothetical protein COCSUDRAFT_57278	UP
contig_137285	7.23183	0.00161139	---NA---	UP
contig_120324	7.15667	0.0391059	---NA---	UP
contig_162725	7.12867	0.00395637	GRF zinc finger	UP
contig_142760	7.11129	0.0150402	---NA---	UP
contig_138262	7.0735	0.0344607	PREDICTED: uncharacterized protein LOC104896591	UP
contig_86539	7.06235	0.00525621	disease resistance RGA3	UP
contig_108734	7.04411	0.010481	uncharacterized mitochondrial g00810-like	UP
contig_124332	7.03654	0.0327874	---NA---	UP
contig_108100	6.97999	0.000788791	---NA---	UP
contig_148497	6.88565	0.00501314	---NA---	UP
contig_124459	6.88541	0.0185373	60S ribosomal L18a-2	UP
contig_40025	6.85186	0.0430983	PREDICTED: uncharacterized protein LOC104888589	UP
contig_161122	6.85053	0.0269522	---NA---	UP
contig_166417	6.83434	0.00917768	---NA---	UP
contig_102097	6.7911	0.014577	copper transport ATX1	UP
contig_112245	6.78246	0.0490467	---NA---	UP
contig_109763	6.74112	0.0042367	probable LRR receptor-like serine threonine- kinase At3g47570	UP
contig_156916	6.73874	0.0327175	receptor 12	UP
contig_136711	6.73229	0.0329521	---NA---	UP
contig_149512	6.70111	1.93662e-05	---NA---	UP
contig_25053	6.68233	0.0269361	probable glycerol-3-phosphate dehydrogenase [NAD(+)] cytosolic	UP
contig_144847	6.66965	0.0366768	---NA---	UP
contig_64498	6.65492	0.0216758	---NA---	UP
contig_167758	6.64117	0.0209944	---NA---	UP
contig_137462	6.63962	0.038421	---NA---	UP
contig_84950	6.62843	0.0361809	acidic endochitinase-like	UP
contig_135886	6.60744	0.00183748	lactoylglutathione lyase isoform X2	UP
contig_166518	6.59058	0.0152351	hypothetical protein COCSUDRAFT_57278	UP
contig_130758	6.56716	0.0282947	receptor 12	UP
contig_21688	6.56634	0.0311134	disease resistance RPP13 1	UP
contig_97205	6.55661	0.0108216	---NA---	UP
contig_155649	6.53291	0.00284149	---NA---	UP
contig_102530	6.45479	0.0234461	---NA---	UP
contig_3921	6.44746	0.00811699	TMV resistance N-like isoform X1	UP
contig_110175	6.44207	4.16962e-05	TMV resistance N-like	UP
contig_99167	6.43797	0.000145893	Uncharacterized protein TCM_008813	UP
contig_127509	6.41483	0.0376632	60S ribosomal L27a-3	UP
contig_160662	6.39806	0.0357903	Gpr1 family (ISS)	UP
contig_69585	6.34396	0.0150311	laccase-2 isoform X1	UP
contig_60569	6.33929	0.0169079	probable LRR receptor-like serine threonine- kinase At4g08850	UP
contig_122821	6.32681	0.0173753	ATP synthase subunit mitochondrial	UP
contig_182034	6.31722	0.00745082	---NA---	UP
contig_27368	6.3081	0.00875244	---NA---	UP
contig_150660	6.30537	0.0438785	---NA---	UP
contig_119752	6.3026	0.0229474	40S ribosomal S30	UP
contig_49452	6.29005	0.0281036	---NA---	UP
contig_146314	6.28216	0.00379084	myb-related Myb4-like	UP
contig_65712	6.26444	0.016196	---NA---	UP
contig_148564	6.26318	0.0359146	---NA---	UP
contig_12248	6.25285	1.01052e-05	---NA---	UP
contig_152591	6.23734	0.0199872	---NA---	UP
contig_54939	6.23555	0.0239557	expansin precursor	UP
contig_139395	6.21771	0.0227813	---NA---	UP
contig_155436	6.21218	0.0283542	---NA---	UP
contig_124164	6.19883	0.0385315	---NA---	UP
contig_1440	6.17668	0.0240069	---NA---	UP
contig_143765	6.16786	0.020445	---NA---	UP
contig_59489	6.14491	0.00548444	AAA-ATPase At2g18193-like isoform X1	UP
contig_96000	6.1431	0.0437127	---NA---	UP
contig_126844	6.11542	0.00744745	---NA---	UP
contig_64143	6.08815	0.0137846	---NA---	UP
contig_111459	6.02893	0.000609456	---NA---	UP
contig_174706	6.02733	0.0244038	---NA---	UP
contig_1492	6.02623	0.027233	Expansin ALPHA ,EXPA1	UP
contig_130995	6.02334	0.00599414	---NA---	UP
contig_29734	6.01864	0.0134242	acidic endochitinase-like	UP
contig_146743	6.0089	0.00697814	---NA---	UP
contig_131439	5.99728	3.97387e-06	---NA---	UP
contig_45229	5.98772	0.0272966	receptor 12	UP
contig_151128	5.98687	0.00810013	GPR1 FUN34 yaaH family	UP
contig_128952	5.97588	0.00894616	---NA---	UP
contig_153605	5.97298	0.0313715	60S ribosomal L31	UP
contig_122257	5.97111	0.0319413	60S ribosomal L44	UP
contig_66935	5.93837	0.0165629	---NA---	UP
contig_180574	5.9367	0.022319	---NA---	UP
contig_73344	5.90433	0.0334324	PREDICTED: uncharacterized protein LOC105631094	UP
contig_138410	5.90392	0.0312996	60S ribosomal L10	UP
contig_128097	5.90256	0.0236237	malate dehydrogenase	UP
contig_160163	5.90058	0.0417809	ATP synthase subunit mitochondrial	UP
contig_67878	5.89865	0.0345454	---NA---	UP
contig_101839	5.8986	0.0166165	Osmotin 34	UP
contig_155824	5.89754	0.0160633	---NA---	UP
contig_164093	5.86116	0.029876	uncharacterized mitochondrial g00810-like	UP
contig_169323	5.85721	0.0182295	predicted protein	UP
contig_49905	5.81049	0.0141009	pentatricopeptide repeat-containing At4g21170	UP
contig_152877	5.80546	0.0367382	---NA---	UP
contig_78957	5.79394	0.0209167	ethylene-responsive transcription factor ERF003-like	UP
contig_182599	5.77437	0.0190625	40S ribosomal S26-like	UP
contig_175414	5.75121	0.0202523	60S ribosomal L19-1-like	UP
contig_69735	5.71462	0.00118521	auxin-responsive SAUR32-like	UP
contig_77685	5.6862	0.000280671	G-type lectin S-receptor-like serine threonine- kinase SD2-5	UP
contig_160093	5.65291	0.0223489	40S ribosomal S18	UP
contig_140535	5.65198	0.0142874	---NA---	UP
contig_121033	5.61546	0.0125634	elongation factor 1-alpha	UP
contig_96974	5.61219	0.0183362	---NA---	UP
contig_49184	5.5974	0.0127242	UPF0481 At3g47200-like	UP
contig_163895	5.58903	0.0432554	40S ribosomal S6	UP
contig_91402	5.57584	0.04102	---NA---	UP
contig_155619	5.56907	0.0191853	PREDICTED: uncharacterized protein LOC104897695	UP
contig_167831	5.55734	0.0416013	---NA---	UP
contig_165764	5.54364	0.0493067	family A G -coupled receptor	UP
contig_70910	5.54016	0.031556	---NA---	UP
contig_11692	5.53441	1.02339e-06	AAA-ATPase At2g18193-like	UP
contig_102787	5.52902	1.9884e-05	PREDICTED: uncharacterized protein LOC104423658	UP
contig_141130	5.52647	0.0121375	1-Cys peroxiredoxin	UP
contig_124639	5.52515	0.0362825	60S ribosomal L37-3	UP
contig_68269	5.52444	0.0293173	asparagine synthetase [glutamine-hydrolyzing]	UP
contig_118960	5.49227	0.012361	laccase-14- partial	UP
contig_125311	5.48411	0.0367382	---NA---	UP
contig_137001	5.47628	0.00542835	---NA---	UP
contig_160123	5.47563	0.00332042	40S ribosomal S9-2-like	UP
contig_159500	5.45563	0.0172784	tubulin alpha chain	UP
contig_168206	5.43552	0.0381361	ATP synthase subunit mitochondrial	UP
contig_110501	5.43539	0.0227813	probable receptor kinase At1g11050	UP
contig_131148	5.43105	0.0354504	---NA---	UP
contig_165102	5.42951	0.0448004	---NA---	UP
contig_148052	5.41918	0.0340796	40S ribosomal S15a-like	UP
contig_176539	5.39948	0.0315149	---NA---	UP
contig_84722	5.39774	8.22189e-05	---NA---	UP
contig_159084	5.39573	0.00959195	---NA---	UP
contig_57164	5.39437	0.00764067	---NA---	UP
contig_59385	5.38631	8.17623e-05	AAA-ATPase At3g50940-like	UP
contig_121684	5.37838	0.0176755	probable mannitol dehydrogenase	UP
contig_133331	5.37379	0.0264916	translationally-controlled tumor homolog	UP
contig_106853	5.37117	8.22189e-05	---NA---	UP
contig_12594	5.36275	0.00384359	AAA-ATPase At2g18193-like	UP
contig_152399	5.35585	0.0276927	40S ribosomal S5	UP
contig_174911	5.3337	0.0419764	60S ribosomal L32-1-like	UP
contig_162899	5.32963	0.0398047	---NA---	UP
contig_171010	5.31384	0.0341371	---NA---	UP
contig_142990	5.30103	0.00560579	60S acidic ribosomal P1	UP
contig_100235	5.2746	0.0181443	LRR receptor-like serine threonine- kinase ERECTA	UP
contig_135771	5.27261	0.0238622	aldehyde dehydrogenase family 2 member mitochondrial-like	UP
contig_110471	5.25434	0.0411864	FAR1-RELATED SEQUENCE 5-like	UP
contig_36168	5.24851	0.00385818	probable leucine-rich repeat receptor-like serine threonine- kinase At3g14840 isoform X2	UP
contig_85356	5.23896	0.045473	phosphatidylinositol phosphatidylcholine transfer SFH11-like	UP
contig_167028	5.19598	0.0486277	---NA---	UP
contig_130697	5.1895	0.0353259	xyloglucan galactosyltransferase KATAMARI1 homolog	UP
contig_166018	5.18919	0.019036	---NA---	UP
contig_169006	5.18184	0.0472103	NADH dehydrogenase [ubiquinone] flavo mitochondrial	UP
contig_157061	5.17315	0.0236606	---NA---	UP
contig_63097	5.15064	0.0327175	---NA---	UP
contig_162625	5.14721	0.0340411	PREDICTED: uncharacterized protein LOC107618295	UP
contig_160500	5.13098	0.0443987	---NA---	UP
contig_142424	5.12954	2.93857e-07	---NA---	UP
contig_42523	5.12908	0.00159492	---NA---	UP
contig_20676	5.08097	0.0168751	---NA---	UP
contig_141720	5.06686	0.0450188	ATP synthase F1 subunit alpha (mitochondrion)	UP
contig_123719	5.05615	0.0260441	---NA---	UP
contig_17301	5.05476	0.003109	---NA---	UP
contig_44938	5.0369	0.0338559	PREDICTED: uncharacterized protein LOC107405107	UP
contig_60908	5.01682	0.00519074	auxin-induced 15A	UP
contig_59397	5.00437	0.0179617	probable leucine-rich repeat receptor-like serine threonine- kinase At3g14840	UP
contig_965	5.00153	0.0088159	calcium-binding EF-hand	UP
contig_86461	4.99375	0.0326452	peroxisomal (S)-2-hydroxy-acid oxidase GLO4	UP
contig_45144	4.98956	0.0390315	---NA---	UP
contig_151620	4.98899	0.0433372	---NA---	UP
contig_125905	4.98844	0.036109	glycine-rich RNA-binding 4	UP
contig_79349	4.97729	0.00839249	PREDICTED: uncharacterized protein LOC101314162	UP
contig_95945	4.973	0.0429196	PREDICTED: uncharacterized protein LOC105435721 isoform X2	UP
contig_98360	4.97089	0.0191152	calcium-transporting ATPase plasma membrane-type-like	UP
contig_65753	4.9696	0.0191623	---NA---	UP
contig_140901	4.96766	0.0362808	---NA---	UP
contig_136425	4.96631	0.0340464	---NA---	UP
contig_125071	4.96439	0.0263501	---NA---	UP
contig_55887	4.93627	0.0102252	NRT1 PTR FAMILY -like isoform X1	UP
contig_159258	4.9169	0.0438094	---NA---	UP
contig_145075	4.91153	0.0117693	acetyl synthetase	UP
contig_58686	4.90279	0.00688603	---NA---	UP
contig_148854	4.88945	0.0176755	---NA---	UP
contig_139770	4.88753	0.0288464	HVA22 k isoform X1	UP
contig_95070	4.88365	0.0267094	---NA---	UP
contig_139080	4.86796	0.0367279	receptor 12	UP
contig_79215	4.86466	0.00126417	O-glucosyltransferase rumi homolog	UP
contig_151571	4.86123	0.0323297	---NA---	UP
contig_85376	4.85438	0.00847173	hypothetical protein POPTR_0011s12740g	UP
contig_110862	4.83964	0.0060557	---NA---	UP
contig_140447	4.8234	0.0484587	aldehyde dehydrogenase family 2 member C4-like	UP
contig_19335	4.79006	2.86254e-08	Basic-leucine zipper transcription factor family isoform 1	UP
contig_151653	4.78371	0.0323567	---NA---	UP
contig_81360	4.77648	0.042773	---NA---	UP
contig_82918	4.77603	0.0387757	triacylglycerol lipase 2-like	UP
contig_65413	4.77302	0.0185788	probable LRR receptor-like serine threonine- kinase At4g08850	UP
contig_69365	4.71693	0.0354679	---NA---	UP
contig_119556	4.68528	0.042012	---NA---	UP
contig_67935	4.68309	0.00880408	Osmotin 34	UP
contig_67233	4.64495	0.000513834	TMV resistance N-like	UP
contig_18658	4.64019	0.00625299	expansin-like A2	UP
contig_58723	4.63202	0.00819155	---NA---	UP
contig_62441	4.62826	0.0258444	---NA---	UP
contig_50295	4.62756	0.014776	NRT1 PTR FAMILY -like	UP
contig_97236	4.62298	0.0290136	alpha-farnesene synthase-like	UP
contig_77149	4.61767	0.0179617	LRR receptor-like serine threonine- kinase EFR	UP
contig_121259	4.61757	0.0362946	---NA---	UP
contig_64191	4.6003	0.000802125	disease resistance RPM1-like	UP
contig_121294	4.58787	0.0399909	hypothetical protein MTR_7g031847	UP
contig_89472	4.57883	0.0240053	Disease resistance RPM1	UP
contig_64526	4.56992	0.00406709	TMV resistance N-like	UP
contig_127968	4.55409	0.0170333	PREDICTED: uncharacterized protein LOC105966930	UP
contig_55026	4.54751	0.0206434	TMV resistance N-like	UP
contig_148054	4.53737	0.01403	3-oxoacyl-[acyl-carrier- ] reductase 4-like	UP
contig_123399	4.53504	0.00825028	LRR receptor-like kinase family	UP
contig_179446	4.52124	0.0163822	PREDICTED: uncharacterized protein K02A2.6-like	UP
contig_128084	4.52075	0.0447102	40S ribosomal S3-3-like	UP
contig_10448	4.51167	0.0467348	linoleate 13S-lipoxygenase 2- chloroplastic-like	UP
contig_23683	4.50535	0.012461	TMV resistance N-like	UP
contig_95487	4.48869	0.0157305	---NA---	UP
contig_86541	4.47616	0.0334506	UPF0481 At3g47200-like	UP
contig_110754	4.45417	0.0337883	TMV resistance N-like	UP
contig_69461	4.45253	0.0154201	salicylate carboxymethyltransferase-like	UP
contig_144791	4.44789	0.0118422	1-aminocyclopropane-1-carboxylate oxidase homolog 1-like	UP
contig_38841	4.44511	0.0276927	acyl-[acyl-carrier- ] desaturase chloroplastic-like	UP
contig_67979	4.42903	0.0106008	probable trehalose-phosphate phosphatase C	UP
contig_24392	4.40741	0.0489504	Cyclic nucleotide-gated ion channel 1	UP
contig_31272	4.39836	0.00862862	disease resistance RGA2-like	UP
contig_94419	4.37395	0.00643061	---NA---	UP
contig_148838	4.357	0.0379125	---NA---	UP
contig_80899	4.34932	0.0284105	probable LRR receptor-like serine threonine- kinase At1g34110	UP
contig_68981	4.33533	0.019928	cysteine ase RD21a-like	UP
contig_92888	4.33385	0.00665872	probable LRR receptor-like serine threonine- kinase At4g29180	UP
contig_156855	4.30569	0.00641766	---NA---	UP
contig_21086	4.30452	0.0058444	TMV resistance N-like	UP
contig_32406	4.29048	0.0012712	---NA---	UP
contig_155369	4.28997	0.0433793	---NA---	UP
contig_75354	4.28656	0.0158069	TMV resistance N-like	UP
contig_69301	4.28353	0.0143119	TMV resistance N-like	UP
contig_71731	4.25835	0.0261642	hypothetical protein MTR_7g031847	UP
contig_61126	4.25455	0.0466722	NAC domain-containing 90-like	UP
contig_15932	4.2283	0.00130109	probable leucine-rich repeat receptor-like serine threonine- kinase partial	UP
contig_70059	4.22655	0.0134722	probable leucine-rich repeat receptor kinase At1g35710	UP
contig_78448	4.2216	0.0134722	wound-responsive family	UP
contig_89257	4.2191	0.00250556	PREDICTED: uncharacterized protein LOC104901596	UP
contig_125480	4.21783	0.048237	shikimate O-hydroxycinnamoyltransferase-like	UP
contig_87876	4.21477	0.0209472	Calcineurin subunit B	UP
contig_31843	4.209	0.0199246	---NA---	UP
contig_123217	4.20776	0.032454	probable LRR receptor-like serine threonine- kinase At4g08850	UP
contig_91948	4.20242	0.0447773	disease resistance RGA1	UP
contig_36167	4.20197	0.00567046	probable leucine-rich repeat receptor-like serine threonine- kinase At3g14840 isoform X8	UP
contig_139754	4.1958	1.5542e-05	Disease resistance family LRR family	UP
contig_44011	4.19487	0.0176715	---NA---	UP
contig_149165	4.16814	0.0135176	ATP synthase subunit mitochondrial-like	UP
contig_95162	4.13969	0.00934481	glutamine synthetase nodule isozyme	UP
contig_62481	4.13821	0.00290301	caffeic acid 3-O-methyltransferase 1-like	UP
contig_128388	4.11166	0.0417809	elongation factor 1-alpha	UP
contig_44903	4.08368	0.0373871	---NA---	UP
contig_8548	4.0813	0.00641766	ethylene-responsive transcription factor ERF003-like	UP
contig_87252	4.07087	0.001032	probable leucine-rich repeat receptor-like serine threonine- kinase At3g14840 isoform X2	UP
contig_88084	4.04953	0.0102891	expressed protein	UP
contig_70221	4.04694	0.000234598	dicer 4 isoform X2	UP
contig_26559	4.04074	0.0203256	AAA-ATPase At2g18193-like isoform X1	UP
contig_57686	4.0221	0.00365536	---NA---	UP
contig_92312	4.01559	0.044412	---NA---	UP
contig_89683	4.00459	0.0491394	hypothetical protein POPTR_0005s13930g	UP
contig_96120	3.99226	0.00177505	---NA---	UP
contig_51746	3.9905	0.0448062	---NA---	UP
contig_116683	3.99006	0.0135123	---NA---	UP
contig_60067	3.98071	0.0272666	myb V	UP
contig_63304	3.98021	2.02641e-05	phosphatase 2C 44	UP
contig_24862	3.97308	0.0329642	disease resistance RPM1-like	UP
contig_56295	3.95655	0.018481	probable LRR receptor-like serine threonine- kinase At1g05700	UP
contig_69272	3.95624	0.0139719	---NA---	UP
contig_146020	3.95387	0.0445277	---NA---	UP
contig_30981	3.9524	0.0243997	probable LRR receptor-like serine threonine- kinase At4g08850	UP
contig_74572	3.94206	0.00183761	WRKY transcription factor 55	UP
contig_59913	3.93412	0.0286561	---NA---	UP
contig_23425	3.93116	0.0272824	DUF3511 domain	UP
contig_55515	3.91386	0.0444546	NAC transcription factor 29-like	UP
contig_120936	3.91279	0.0122052	ethylene-responsive transcription factor ERF091	UP
contig_142040	3.9089	0.00159395	receptor 12	UP
contig_45174	3.88982	0.023669	Uncharacterized protein TCM_038592	UP
contig_165463	3.88819	0.0170024	---NA---	UP
contig_143641	3.88273	0.0285408	---NA---	UP
contig_18927	3.86291	0.0316391	TMV resistance N-like	UP
contig_40540	3.85029	1.57276e-07	acidic mammalian chitinase-like	UP
contig_45258	3.84879	0.00643061	CBS domain-containing CBSX5-like	UP
contig_21765	3.83652	0.00798237	phytosulfokine receptor 1-like isoform X11	UP
contig_10601	3.82183	0.0450164	---NA---	UP
contig_34322	3.81536	0.000133766	TMV resistance N-like	UP
contig_10108	3.81025	0.0493067	TMV resistance N-like isoform X1	UP
contig_40967	3.805	0.0303063	TMV resistance N-like	UP
contig_37728	3.80174	0.0190701	probable disease resistance At5g66900	UP
contig_36165	3.79782	0.00728781	probable leucine-rich repeat receptor-like serine threonine- kinase At3g14840	UP
contig_100756	3.78083	0.0169598	PREDICTED: uncharacterized protein LOC105954039	UP
contig_86688	3.77433	0.0185576	wall-associated receptor kinase-like 14	UP
contig_19676	3.77128	0.0334324	probable WRKY transcription factor 40	UP
contig_47888	3.77121	0.021984	---NA---	UP
contig_87258	3.76999	0.013838	formin 2	UP
contig_149203	3.756	0.0459081	peamaclein-like isoform X1	UP
contig_66237	3.75579	0.0028338	hypothetical protein PRUPE_ppb025002mg	UP
contig_36516	3.73349	0.000138316	PREDICTED: uncharacterized protein LOC103333575	UP
contig_88093	3.72286	8.72177e-09	---NA---	UP
contig_68011	3.72127	0.0438785	---NA---	UP
contig_118416	3.71747	0.00917768	ethylene-responsive transcription factor ERF091	UP
contig_45907	3.70873	0.00403635	G-type lectin S-receptor-like serine threonine- kinase At1g67520 isoform X1	UP
contig_1473	3.69755	0.0113808	disease resistance RPM1-like	UP
contig_53771	3.69347	0.0209167	Receptor like	UP
contig_64625	3.68978	0.0449178	disease resistance At1g50180	UP
contig_124852	3.67443	0.0139889	---NA---	UP
contig_125807	3.67425	0.0247377	---NA---	UP
contig_34740	3.66834	0.0185959	early nodulin-93-like	UP
contig_45815	3.6667	4.36264e-06	---NA---	UP
contig_30087	3.66661	0.0323397	hypothetical protein CICLE_v10001029mg	UP
contig_33853	3.66462	0.00195097	serine carboxypeptidase-like 40	UP
contig_45418	3.66085	0.00307828	phenazine biosynthesis-like domain-containing isoform X2	UP
contig_149781	3.6576	0.0127493	hypothetical protein COCSUDRAFT_57278	UP
contig_34227	3.65596	0.0458168	ankyrin repeat-containing At3g12360-like	UP
contig_164440	3.64102	0.0399909	---NA---	UP
contig_44664	3.63805	0.0234461	---NA---	UP
contig_125048	3.6352	0.0422855	---NA---	UP
contig_133813	3.63329	0.0136834	---NA---	UP
contig_97300	3.63012	0.0167907	major allergen Pru ar 1-like	UP
contig_15043	3.62314	7.88504e-05	G-type lectin S-receptor-like serine threonine- kinase At4g27290	UP
contig_87313	3.61806	0.0158877	glutamate receptor -like	UP
contig_8580	3.6154	0.000221466	serine carboxypeptidase-like 40	UP
contig_107491	3.61267	0.046745	---NA---	UP
contig_15143	3.6114	0.0138191	probable leucine-rich repeat receptor kinase At1g35710	UP
contig_22246	3.61096	0.0296855	senescence-associated family	UP
contig_32851	3.60736	0.0472345	NAC transcription factor 29-like	UP
contig_56817	3.60481	0.0271449	probable disease resistance At5g66900	UP
contig_96453	3.59171	0.0313715	plant cysteine oxidase 2-like	UP
contig_64941	3.58688	0.0110235	kDa class I heat shock -like	UP
contig_113354	3.58626	0.00934481	transcription factor MYB108-like	UP
contig_29824	3.58062	0.00364823	---NA---	UP
contig_131304	3.57841	0.028226	1-aminocyclopropane-1-carboxylate oxidase homolog 1	UP
contig_63731	3.57113	0.00234778	probable WRKY transcription factor 75	UP
contig_80330	3.56733	0.00944601	---NA---	UP
contig_15642	3.56343	9.56165e-05	G-type lectin S-receptor-like serine threonine- kinase At4g27290	UP
contig_41707	3.55625	0.00316124	receptor kinase 5	UP
contig_39295	3.55459	0.00462318	2-hydroxyisoflavanone dehydratase-like	UP
contig_31174	3.55036	0.00478507	---NA---	UP
contig_35164	3.54933	0.0157575	---NA---	UP
contig_14556	3.54875	0.00046426	LRR receptor-like serine threonine- kinase FLS2	UP
contig_118163	3.54229	0.033503	60S ribosomal L27a-3-like	UP
contig_31152	3.53506	0.000697489	Receptor kinase HSL1	UP
contig_146958	3.53369	0.00795292	TMV resistance N-like	UP
contig_36876	3.51661	0.0276902	---NA---	UP
contig_94205	3.51609	0.0113447	---NA---	UP
contig_31764	3.51093	0.0216262	late blight resistance homolog R1B-19	UP
contig_73260	3.50859	0.000392343	receptor kinase 5	UP
contig_146123	3.49401	0.0176755	hypothetical protein MTR_7g031847	UP
contig_27233	3.49385	0.00343419	G-type lectin S-receptor-like serine threonine- kinase RLK1	UP
contig_109930	3.49337	1.00834e-05	---NA---	UP
contig_45988	3.48935	0.0452906	---NA---	UP
contig_82919	3.48749	0.0436882	---NA---	UP
contig_18747	3.48703	0.012269	probable disease resistance At5g66900	UP
contig_91140	3.48123	0.0269361	calcium-transporting ATPase plasma membrane-type-like	UP
contig_32766	3.47134	0.0191853	LRR receptor-like serine threonine- kinase GSO2	UP
contig_154666	3.46424	0.0162276	60S ribosomal L11	UP
contig_28052	3.46236	0.0134443	LRR receptor-like serine threonine- kinase GSO2	UP
contig_108921	3.46105	0.0211055	PREDICTED: uncharacterized protein LOC107408349	UP
contig_3720	3.46096	0.0124903	TMV resistance N-like	UP
contig_58200	3.45982	0.0430569	omega- chloroplastic-like	UP
contig_9513	3.45782	0.0250603	beta-glucosidase 12-like	UP
contig_73454	3.45507	0.0129263	receptor kinase HSL1 isoform X1	UP
contig_162438	3.44269	0.0263501	---NA---	UP
contig_57666	3.4369	0.000234598	beta- insoluble isoenzyme CWINV1-like isoform X1	UP
contig_29332	3.42567	0.0236223	PREDICTED: uncharacterized protein LOC107761386	UP
contig_84302	3.41783	0.0354018	feruloyl ortho-hydroxylase 1-like	UP
contig_105060	3.41465	0.00908377	inorganic phosphate transporter 1-4	UP
contig_32767	3.41116	0.0242121	probable LRR receptor-like serine threonine- kinase At4g36180 isoform X1	UP
contig_49080	3.39686	0.0141009	Homocysteine S-methyltransferase 3	UP
contig_14975	3.39622	0.000148287	PREDICTED: uncharacterized protein LOC107944359	UP
contig_39818	3.39361	0.00453235	beta-glucosidase 12-like	UP
contig_77503	3.38766	0.00663857	---NA---	UP
contig_24333	3.38402	0.0303063	linoleate 13S-lipoxygenase 3- chloroplastic-like	UP
contig_104273	3.3766	0.0283542	---NA---	UP
contig_105315	3.36325	0.0194814	---NA---	UP
contig_85221	3.362	0.0113241	receptor kinase 5	UP
contig_36912	3.34348	3.48873e-09	superoxide dismutase 1 copper chaperone-like	UP
contig_72065	3.34105	0.0419764	---NA---	UP
contig_71501	3.33073	0.0449563	receptor kinase At3g47110	UP
contig_34948	3.32583	0.00988958	TMV resistance N	UP
contig_32966	3.31883	8.98599e-06	---NA---	UP
contig_117859	3.30937	0.00376567	---NA---	UP
contig_43499	3.29966	0.028813	---NA---	UP
contig_22019	3.29781	0.0274313	glycerol-3-phosphate transporter 1	UP
contig_56233	3.2969	0.0249442	probable L-type lectin-domain containing receptor kinase	UP
contig_30061	3.2921	0.000498668	serine threonine- kinase SAPK2	UP
contig_66149	3.26623	0.00233189	NAC domain-containing 86	UP
contig_12915	3.26241	0.0167258	oxalate-- ligase-like	UP
contig_54169	3.25808	0.00665601	butyrate-- ligase peroxisomal-like	UP
contig_107331	3.25262	0.00688603	PREDICTED: uncharacterized protein LOC104884717	UP
contig_25565	3.24156	0.0213627	receptor-like serine threonine- kinase SD1-8	UP
contig_9547	3.21732	1.88624e-05	COBRA 1	UP
contig_41869	3.20919	0.0156878	probable LRR receptor-like serine threonine- kinase At3g47570	UP
contig_111772	3.20401	0.0440719	---NA---	UP
contig_17313	3.20288	0.0169784	---NA---	UP
contig_55270	3.20159	0.0117693	serine threonine- phosphatase 7 long form homolog	UP
contig_52943	3.19201	0.00159996	lipase-like PAD4	UP
contig_94225	3.19041	0.029638	---NA---	UP
contig_82634	3.18772	0.00617641	PREDICTED: uncharacterized protein LOC104214398	UP
contig_66897	3.18715	0.0346421	---NA---	UP
contig_124157	3.18246	0.00119102	---NA---	UP
contig_40881	3.18239	0.00329271	---NA---	UP
contig_161326	3.17749	0.000559824	---NA---	UP
contig_28199	3.16742	0.00194148	Formin 18	UP
contig_31151	3.16536	0.00507924	Receptor kinase HSL1	UP
contig_85123	3.16087	0.039995	probable LRR receptor-like serine threonine- kinase At3g47570	UP
contig_104766	3.15803	0.0185765	cyclin-B3-1 isoform X1	UP
contig_67305	3.15667	0.00159395	uncharacterized isomerase BH0283-like	UP
contig_14871	3.15375	0.0111694	probable glutathione S-transferase parC	UP
contig_90764	3.15293	0.0430078	mitochondrial import inner membrane translocase subunit TIM14-3-like	UP
contig_24801	3.1513	0.0414045	PREDICTED: uncharacterized protein LOC104881798	UP
contig_96954	3.148	0.0131903	---NA---	UP
contig_30671	3.14609	0.00201863	---NA---	UP
contig_69580	3.13656	0.0176071	feruloyl ortho-hydroxylase 1-like	UP
contig_68942	3.13071	0.0169468	auxin-induced 6B	UP
contig_115412	3.12976	0.000794864	40S ribosomal S14-like	UP
contig_67633	3.12811	0.0353105	probable serine threonine- kinase At1g18390	UP
contig_7392	3.1249	0.0118853	O-glucosyltransferase rumi homolog	UP
contig_39859	3.12207	0.0425209	receptor 12	UP
contig_20458	3.11917	0.00161935	disease resistance At1g50180	UP
contig_8582	3.11878	0.00961215	serine carboxypeptidase-like 40	UP
contig_41643	3.1175	0.0281036	---NA---	UP
contig_49631	3.11548	0.0209944	receptor kinase HSL1	UP
contig_66686	3.113	0.027621	ethylene-responsive transcription factor ERF003-like	UP
contig_64680	3.10604	0.0118422	PREDICTED: uncharacterized protein LOC8266303 isoform X1	UP
contig_85262	3.10415	0.0333844	---NA---	UP
contig_12807	3.10339	0.010481	enhanced disease susceptibility 1 isoform X1	UP
contig_9869	3.09879	0.000378484	solute carrier family 40 member 2-like	UP
contig_40358	3.0964	0.0034522	glutathione S-transferase	UP
contig_158928	3.09518	0.0367382	---NA---	UP
contig_48014	3.09316	0.000183524	probable leucine-rich repeat receptor-like serine threonine- kinase At3g14840	UP
contig_76709	3.09249	0.0213627	PREDICTED: uncharacterized protein At5g01610-like	UP
contig_97447	3.08202	0.0244861	probable receptor kinase At1g67000	UP
contig_66706	3.08037	0.0485214	ACCELERATED CELL DEATH 6-like	UP
contig_36156	3.06366	0.013835	TMV resistance N-like	UP
contig_49630	3.05086	0.0018611	receptor kinase 5	UP
contig_55566	3.05063	0.0139157	---NA---	UP
contig_79138	3.05038	0.0139127	PREDICTED: uncharacterized protein LOC108488429	UP
contig_56845	3.0483	0.0441504	PREDICTED: uncharacterized protein LOC104446406	UP
contig_29093	3.04116	0.0366258	probable LRR receptor-like serine threonine- kinase At3g47570	UP
contig_45013	3.03239	0.0448324	cell wall vacuolar inhibitor of fructosidase 2	UP
contig_108477	3.03033	0.0157575	---NA---	UP
contig_17590	3.02642	0.0179133	wall-associated receptor kinase-like 16	UP
contig_47780	3.02556	0.0457661	dirigent 22-like	UP
contig_110014	3.02392	0.0150199	---NA---	UP
contig_30945	3.01718	0.0409677	probable LRR receptor-like serine threonine- kinase At4g08850	UP
contig_73076	3.01638	0.00108471	---NA---	UP
contig_33973	3.00839	2.13294e-05	probable nucleoredoxin 1	UP
contig_15931	3.00671	0.0015285	probable leucine-rich repeat receptor-like serine threonine- kinase At3g14840 isoform X2	UP
contig_23159	3.00351	0.0111703	probable glutathione S-transferase	UP
contig_124821	2.99609	0.0400508	60S ribosomal L9	UP
contig_92404	2.98954	0.0460464	---NA---	UP
contig_33039	2.98888	0.000812409	---NA---	UP
contig_91666	2.98831	0.00448039	probable flavin-containing monooxygenase 1	UP
contig_59265	2.98232	0.00665872	---NA---	UP
contig_23407	2.98162	0.0277582	receptor kinase 5	UP
contig_29513	2.97816	0.0035824	alpha amylase domain	UP
contig_17511	2.97616	0.0157846	---NA---	UP
contig_82013	2.96774	0.0179753	probable LRR receptor-like serine threonine- kinase At3g47570	UP
contig_78212	2.95853	0.0301916	Chloroplast-targeted copper chaperone	UP
contig_40671	2.95567	0.000518611	---NA---	UP
contig_90099	2.93572	0.0183362	---NA---	UP
contig_66295	2.93201	0.0323735	---NA---	UP
contig_16853	2.92524	1.10968e-05	disulfide isomerase family	UP
contig_84347	2.92487	0.0147401	MOTHER of FT and TF 1-like	UP
contig_65937	2.9236	0.00503825	major allergen Pru ar 1-like	UP
contig_42517	2.92352	0.00480261	myb-related Myb4-like	UP
contig_16854	2.9229	2.05476e-05	probable nucleoredoxin 1	UP
contig_215	2.91335	0.0377825	flavonol synthase flavanone 3-hydroxylase-like	UP
contig_18170	2.90791	0.011759	---NA---	UP
contig_16531	2.9049	0.0349098	gibberellin 20 oxidase 1-like	UP
contig_29400	2.89542	0.00079697	xyloglucan endotransglucosylase hydrolase 22-like	UP
contig_47298	2.89251	0.0276326	TMV resistance N-like	UP
contig_31622	2.88571	0.0202832	hypothetical protein PRUPE_ppa012838mg	UP
contig_16791	2.88414	0.000295286	phosphoglycerate mutase 1	UP
contig_58605	2.88294	5.41558e-12	PREDICTED: uncharacterized protein LOC108212003	UP
contig_32197	2.87851	0.00613996	G-type lectin S-receptor-like serine threonine- kinase At4g27290 isoform X2	UP
contig_68079	2.87609	0.000670266	---NA---	UP
contig_146731	2.86456	0.0253713	---NA---	UP
contig_45816	2.85691	2.49563e-05	---NA---	UP
contig_50170	2.84869	0.012361	probable membrane-associated kinase regulator 6	UP
contig_81292	2.84845	0.0386337	---NA---	UP
contig_42553	2.84575	0.0346357	Disease resistance family LRR family	UP
contig_22109	2.83511	0.0246325	proline-rich receptor kinase PERK15	UP
contig_13331	2.8243	0.0141009	mannan endo-1,4-beta-mannosidase 7-like	UP
contig_49824	2.81952	0.00646687	REVEILLE 7-like	UP
contig_106576	2.81809	0.0111694	---NA---	UP
contig_68843	2.8164	0.000608047	---NA---	UP
contig_31537	2.81024	0.0462069	---NA---	UP
contig_10673	2.80827	0.00728676	PREDICTED: uncharacterized protein LOC8284647	UP
contig_17600	2.80825	0.00374995	---NA---	UP
contig_44330	2.808	0.0303063	heat stress transcription factor B-3-like	UP
contig_80847	2.805	0.0466417	---NA---	UP
contig_51624	2.80436	0.0443987	---NA---	UP
contig_8096	2.7994	0.000641408	---NA---	UP
contig_58529	2.79445	0.0303063	metal-nicotianamine transporter YSL3	UP
contig_31365	2.78121	0.0340411	---NA---	UP
contig_2559	2.77953	0.0298197	probable aquaporin PIP1-2	UP
contig_75349	2.77859	0.00845173	---NA---	UP
contig_38766	2.77281	0.0184821	ethylene-responsive transcription factor ERF003	UP
contig_95515	2.77131	0.0338932	glutamate receptor -like	UP
contig_2970	2.76853	0.0345379	acetate butyrate-- ligase peroxisomal-like	UP
contig_7	2.76663	0.00159395	probable leucine-rich repeat receptor-like serine threonine- kinase At3g14840	UP
contig_9514	2.76379	0.0209167	beta-glucosidase 12-like	UP
contig_66018	2.75581	0.0272966	probable LRR receptor-like serine threonine- kinase At1g74360	UP
contig_51183	2.7558	0.00371096	receptor kinase HSL1	UP
contig_81373	2.7546	0.0118422	ribulose bisphosphate carboxylase small chain clone 512-like	UP
contig_49653	2.75426	0.00462318	receptor kinase HSL1	UP
contig_91482	2.75244	0.0311461	endonuclease 2-like	UP
contig_56924	2.74276	0.0134042	---NA---	UP
contig_56407	2.74275	0.00106613	---NA---	UP
contig_23410	2.74104	0.000469283	receptor kinase 5	UP
contig_53128	2.73746	0.0395376	---NA---	UP
contig_70874	2.7367	0.0492983	glutamine synthetase isoform X2	UP
contig_96514	2.73634	0.0160633	probable LRR receptor-like serine threonine- kinase At3g47570	UP
contig_116550	2.72933	0.00163823	---NA---	UP
contig_52442	2.72333	0.00351041	U-box domain-containing 35	UP
contig_32123	2.70933	0.0020178	---NA---	UP
contig_118766	2.70729	0.0493689	heat shock 90-2-like	UP
contig_15706	2.69669	0.0398047	disease resistance RGA1	UP
contig_27064	2.69004	0.0348445	two-component response regulator-like APRR8	UP
contig_7918	2.68006	0.0362994	senescence-associated carboxylesterase 101-like isoform X2	UP
contig_40903	2.67504	0.00191518	---NA---	UP
contig_23087	2.67445	4.81793e-08	phytosulfokines 3-like	UP
contig_1663	2.66817	0.0148786	cysteine synthase	UP
contig_32917	2.66194	0.0102891	---NA---	UP
contig_32414	2.65983	0.0246325	SPX domain-containing 3-like	UP
contig_98278	2.65725	0.0181138	---NA---	UP
contig_13522	2.6549	0.0394745	---NA---	UP
contig_1623	2.65081	0.0490617	---NA---	UP
contig_46986	2.64692	0.00117389	probable LRR receptor-like serine threonine- kinase At4g08850	UP
contig_22637	2.64619	0.00067621	---NA---	UP
contig_154703	2.64559	0.0237392	---NA---	UP
contig_10672	2.64473	0.0156479	hypothetical protein POPTR_0003s06410g	UP
contig_30957	2.64367	0.00754127	S-adenosylmethionine decarboxylase proenzyme-like	UP
contig_120509	2.63562	0.0266617	GroES-like protein	UP
contig_61667	2.63189	0.0449178	receptor 12	UP
contig_35573	2.62294	0.0274629	serine threonine- kinase 16	UP
contig_48613	2.61333	0.0010668	---NA---	UP
contig_47621	2.61178	0.0467348	gibberellin 2-beta-dioxygenase 2	UP
contig_126114	2.60081	0.0323397	---NA---	UP
contig_21631	2.60021	0.018989	TMV resistance N-like isoform X1	UP
contig_84499	2.59758	0.0404467	---NA---	UP
contig_15973	2.59691	9.55312e-05	---NA---	UP
contig_15050	2.59139	0.0200708	PREDICTED: uncharacterized protein LOC100247848	UP
contig_55733	2.58755	0.0444587	---NA---	UP
contig_23409	2.58068	0.00472946	receptor kinase HSL1	UP
contig_84125	2.57647	0.0468646	Fiber Fb17	UP
contig_53358	2.57634	0.0313455	receptor 12	UP
contig_111532	2.5727	0.021591	---NA---	UP
contig_70908	2.57222	0.00961256	transcription factor bHLH30-like	UP
contig_87634	2.57187	0.0437292	---NA---	UP
contig_48518	2.55828	0.00276419	---NA---	UP
contig_79046	2.55718	0.04764	---NA---	UP
contig_14436	2.55699	0.0248953	probable flavin-containing monooxygenase 1	UP
contig_108079	2.55559	0.0224166	---NA---	UP
contig_17163	2.55509	0.0175651	U-box domain-containing 33 isoform X1	UP
contig_50039	2.55229	0.00533435	---NA---	UP
contig_27181	2.54903	0.0421413	---NA---	UP
contig_47656	2.54846	0.0491394	G-type lectin S-receptor-like serine threonine- kinase CES101 isoform X1	UP
contig_65890	2.54801	0.0436374	Copper transport isoform 1	UP
contig_3965	2.54692	0.000301905	lipase-like PAD4	UP
contig_30899	2.54613	0.00154737	probable disease resistance At5g66900	UP
contig_39419	2.54432	0.0383316	---NA---	UP
contig_40636	2.54064	0.0239308	---NA---	UP
contig_74239	2.53847	0.00198886	---NA---	UP
contig_58475	2.53565	0.0089231	alanine--tRNA cytoplasmic	UP
contig_11795	2.53416	0.0139157	phosphoglycerate mutase 1 isoform X3	UP
contig_44174	2.53313	0.0198911	calmodulin-binding 60-C	UP
contig_59978	2.53295	0.00248302	disease resistance At1g50180	UP
contig_60995	2.53253	1.24799e-07	beta- insoluble isoenzyme CWINV1-like isoform X2	UP
contig_23555	2.52659	0.00548715	---NA---	UP
contig_49519	2.50793	0.0325849	---NA---	UP
contig_58369	2.49372	0.022319	---NA---	UP
contig_66816	2.48778	0.0143746	transport Sec24-like partial	UP
contig_68579	2.48577	0.0205119	---NA---	UP
contig_18113	2.48564	0.00214287	LRR receptor-like serine threonine- kinase FLS2	UP
contig_17598	2.48231	0.0446469	phosphoglycerate mutase family	UP
contig_66287	2.47958	0.040451	major allergen Pru ar 1	UP
contig_28413	2.47917	0.0199246	probable mitochondrial chaperone BCS1-B	UP
contig_133081	2.47759	0.0300212	NADH dehydrogenase subunit 9 (mitochondrion)	UP
contig_103125	2.4768	0.0465228	---NA---	UP
contig_40246	2.47544	0.0160633	calmodulin-binding 60 D	UP
contig_35952	2.4728	0.00871899	FAD-dependent urate hydroxylase-like isoform X1	UP
contig_112885	2.46551	0.000833246	PREDICTED: uncharacterized protein LOC100258534 isoform X1	UP
contig_44598	2.46357	0.0215735	disease resistance RGA2-like	UP
contig_131440	2.45954	7.49382e-06	---NA---	UP
contig_12510	2.44969	0.0014117	---NA---	UP
contig_26547	2.44955	0.0261642	Uncharacterized protein TCM_034301	UP
contig_66436	2.44723	0.0419359	---NA---	UP
contig_78911	2.43835	0.0159899	---NA---	UP
contig_111756	2.43565	0.0432554	PREDICTED: uncharacterized protein LOC101212188	UP
contig_16790	2.43236	0.0353105	phosphoglycerate mutase 1	UP
contig_86712	2.4311	0.0340411	serine threonine- phosphatase 7 long form homolog	UP
contig_25267	2.429	0.00777619	---NA---	UP
contig_54830	2.42452	0.00908267	probable leucine-rich repeat receptor-like serine threonine- kinase At3g14840 isoform X2	UP
contig_28337	2.42431	0.00321462	lysM domain-containing GPI-anchored 2 isoform X2	UP
contig_58941	2.42299	0.0138758	GTP-binding SAR1A-like	UP
contig_33352	2.41912	0.0282947	probable leucine-rich repeat receptor kinase At5g49770	UP
contig_46259	2.41015	0.0134722	Uncharacterized protein TCM_019235	UP
contig_29095	2.40368	0.0128321	probable LRR receptor-like serine threonine- kinase At3g47570	UP
contig_48882	2.40273	0.0054397	---NA---	UP
contig_106800	2.39947	0.0423295	---NA---	UP
contig_39652	2.39861	0.00462318	hypothetical protein POPTR_0016s00270g	UP
contig_71157	2.39623	0.001032	TMV resistance N-like	UP
contig_58746	2.38976	0.033713	---NA---	UP
contig_64806	2.38922	0.0147354	probable LRR receptor-like serine threonine- kinase At1g07650 isoform X1	UP
contig_15667	2.38828	0.00140077	Uncharacterized protein TCM_020348	UP
contig_32196	2.38786	0.000114051	purple acid phosphatase 3	UP
contig_44173	2.38475	0.0217453	disease resistance At1g50180	UP
contig_18805	2.38264	0.0363871	probable leucine-rich repeat receptor kinase At5g49770	UP
contig_23406	2.38203	0.000751128	receptor kinase HSL1	UP
contig_29403	2.38146	0.00773461	hypothetical protein POPTR_0018s14050g	UP
contig_19212	2.37608	0.0417905	lipase-like PAD4	UP
contig_39166	2.36752	0.0190701	---NA---	UP
contig_39225	2.36542	0.0341219	---NA---	UP
contig_20385	2.36465	0.0123263	transcription factor MYB46-like	UP
contig_92962	2.3612	0.00956966	ABC transporter G family member 11-like	UP
contig_21018	2.36035	0.0438325	disease resistance At3g14460 isoform X1	UP
contig_20806	2.35921	0.00986776	DETOXIFICATION 49	UP
contig_48538	2.35703	0.0328569	---NA---	UP
contig_82394	2.35402	0.00104083	PRA1 family F3-like	UP
contig_3328	2.3489	0.0269361	heat shock 83	UP
contig_85175	2.34409	0.00519074	lipase-like PAD4	UP
contig_106973	2.34256	0.0261642	---NA---	UP
contig_40844	2.34248	0.0397533	suppressor SRP40-like	UP
contig_54443	2.33861	0.0485389	---NA---	UP
contig_6626	2.33471	0.000383911	gibberellin receptor GID1B-like	UP
contig_13559	2.33163	0.0385167	SRC2 homolog	UP
contig_67067	2.33149	0.000113283	---NA---	UP
contig_36177	2.32882	0.0243404	probable serine threonine- kinase NAK	UP
contig_80335	2.32603	0.0488497	Intracellular transport	UP
contig_23898	2.32492	0.0208107	PREDICTED: uncharacterized protein LOC101511328	UP
contig_52740	2.32185	0.00762672	B2 -like	UP
contig_48924	2.32026	0.000174556	isoflavone reductase homolog P3-like	UP
contig_37886	2.31693	0.00113684	probable leucine-rich repeat receptor-like serine threonine- kinase At3g14840 isoform X2	UP
contig_67085	2.31658	0.021964	---NA---	UP
contig_36166	2.31446	0.00945264	probable LRR receptor-like serine threonine- kinase At1g07650	UP
contig_35662	2.31197	0.000531073	---NA---	UP
contig_2619	2.31153	0.00129141	cytochrome P450 71A1-like	UP
contig_45386	2.30603	0.0123536	wall-associated receptor kinase-like 22	UP
contig_52703	2.30135	0.0353916	---NA---	UP
contig_741	2.29832	0.0329521	heat shock 83	UP
contig_28161	2.29733	0.00637489	---NA---	UP
contig_77480	2.29539	0.0394554	---NA---	UP
contig_127461	2.287	0.0322943	ABC transporter G family member 11-like	UP
contig_12433	2.2779	0.00451022	probably inactive leucine-rich repeat receptor kinase At5g48380	UP
contig_85942	2.27372	0.00537948	---NA---	UP
contig_23341	2.27342	0.0119602	PREDICTED: uncharacterized protein LOC106798717	UP
contig_61512	2.26978	0.027938	---NA---	UP
contig_29200	2.269	0.0464878	---NA---	UP
contig_34842	2.26825	9.56165e-05	---NA---	UP
contig_69544	2.26627	0.00147827	lipase-like PAD4	UP
contig_40748	2.26404	0.0153595	heat shock cognate 70 kDa 2	UP
contig_42303	2.26008	0.0170776	---NA---	UP
contig_58606	2.25467	0.00906261	PREDICTED: uncharacterized protein YpeP-like	UP
contig_91673	2.25439	0.0085547	probable LRR receptor-like serine threonine- kinase At3g47570	UP
contig_51138	2.25407	0.00239876	probable disease resistance At5g66900	UP
contig_83475	2.25226	0.00846681	---NA---	UP
contig_90776	2.244	0.0102891	---NA---	UP
contig_16619	2.24338	0.0323397	LRR receptor-like serine threonine- kinase GSO1	UP
contig_5764	2.24166	7.29887e-05	probable nucleoredoxin 1	UP
contig_9297	2.2385	0.0437105	Chaperone -domain superfamily isoform 1	UP
contig_53677	2.23745	0.0489504	Fringe-related isoform 2	UP
contig_102904	2.23556	0.0216758	---NA---	UP
contig_65422	2.23273	0.0180541	---NA---	UP
contig_32647	2.22701	0.00629931	fringe-related family	UP
contig_13323	2.21946	0.000565249	NAC transcription factor	UP
contig_44153	2.21621	0.0444587	cold-regulated 413 plasma membrane 1-like	UP
contig_41351	2.21533	0.00295423	---NA---	UP
contig_4167	2.215	0.037298	heat shock 83	UP
contig_21554	2.21294	0.000485457	D-galacturonate reductase-like	UP
contig_42917	2.20815	0.0432554	TMV resistance N-like isoform X1	UP
contig_29436	2.1909	0.0317922	ribonuclease H At1g65750	UP
contig_117512	2.18944	0.0431838	---NA---	UP
contig_23414	2.18857	0.019844	---NA---	UP
contig_4183	2.18781	0.0334292	lipase-like PAD4	UP
contig_89263	2.18241	0.000346755	PLATZ transcription factor family	UP
contig_7575	2.18061	7.73954e-05	probable metal-nicotianamine transporter YSL5	UP
contig_163170	2.17489	0.014114	probable receptor kinase At1g67000 isoform X2	UP
contig_65601	2.17488	0.0117487	RING-H2 finger ATL20-like	UP
contig_11355	2.17443	0.000835607	ferredoxin--nitrite chloroplastic	UP
contig_4144	2.16857	0.00335069	serine threonine- kinase SRK2H-like	UP
contig_63309	2.1644	0.0115653	---NA---	UP
contig_36978	2.1639	0.0307277	---NA---	UP
contig_3040	2.16252	0.00252345	ferredoxin--nitrite chloroplastic	UP
contig_20914	2.15985	0.015761	INVOLVED IN DE NOVO 2-like	UP
contig_19042	2.15561	0.00815472	hypothetical protein CICLE_v10023116mg	UP
contig_44452	2.15065	0.030794	probable E3 ubiquitin- ligase rbrA	UP
contig_9266	2.14749	0.000392343	transcription factor bHLH113-like isoform X1	UP
contig_32468	2.14657	0.00108471	RNA demethylase ALKBH5-like	UP
contig_129912	2.14596	0.00250556	---NA---	UP
contig_26841	2.14581	0.0190287	NAC domain-containing 78	UP
contig_23847	2.14383	0.0325188	PREDICTED: uncharacterized protein LOC107431453	UP
contig_61942	2.14332	0.0449178	---NA---	UP
contig_17409	2.14235	0.00153553	ferredoxin--nitrite chloroplastic	UP
contig_20973	2.13951	0.00714805	Werner Syndrome-like exonuclease	UP
contig_116638	2.13206	0.0403075	---NA---	UP
contig_79989	2.12622	0.0162276	MLO 1	UP
contig_171714	2.12411	0.0312222	hypoxia-responsive family	UP
contig_25983	2.11945	0.0131903	hypothetical protein L484_003317	UP
contig_72758	2.11786	0.0292279	PREDICTED: uncharacterized protein LOC103503220	UP
contig_83317	2.11289	0.02633	---NA---	UP
contig_14646	2.10765	0.0473461	Uncharacterized protein TCM_037996	UP
contig_16563	2.10736	0.0448091	TMV resistance N-like	UP
contig_48591	2.1035	0.000670297	---NA---	UP
contig_43841	2.10045	0.0256088	---NA---	UP
contig_109719	2.0992	0.00114636	---NA---	UP
contig_61280	2.09828	0.0125398	pentatricopeptide repeat-containing At3g05340	UP
contig_59383	2.09642	0.000746542	probable LRR receptor-like serine threonine- kinase At1g07650 isoform X1	UP
contig_49123	2.09608	0.0122022	PREDICTED: uncharacterized protein LOC107881616	UP
contig_51790	2.09603	0.0366063	---NA---	UP
contig_35748	2.09273	0.039147	---NA---	UP
contig_19620	2.09177	0.0495019	NRT1 PTR FAMILY -like	UP
contig_83541	2.09144	0.0363624	U-box domain-containing 21-like	UP
contig_35357	2.09117	0.0443223	major allergen Pru ar 1-like	UP
contig_26947	2.0862	0.0427333	---NA---	UP
contig_77272	2.08451	0.00130109	---NA---	UP
contig_83291	2.08418	0.0436991	MLO 1	UP
contig_61463	2.08214	0.0214183	PREDICTED: uncharacterized protein At5g01610-like	UP
contig_31550	2.0815	0.0316284	Selenium-binding 2	UP
contig_45465	2.07301	0.0156232	---NA---	UP
contig_758	2.07063	0.0025011	Erythronate-4-phosphate dehydrogenase family isoform partial	UP
contig_15957	2.06988	0.0120713	MLO 1	UP
contig_53079	2.06756	0.0209944	peroxisomal membrane PMP22	UP
contig_95892	2.06534	0.00410609	---NA---	UP
contig_102720	2.0613	0.0332959	Uncharacterized protein TCM_042273	UP
contig_76490	2.05397	0.000232575	hydroxyisourate hydrolase-like	UP
contig_19998	2.04719	2.13294e-05	probable nucleoredoxin 1 isoform X1	UP
contig_163065	2.04508	0.00668557	---NA---	UP
contig_53778	2.04495	1.93662e-05	probable carboxylesterase 5	UP
contig_44260	2.04452	0.0283542	hypothetical protein CICLE_v10030487mg	UP
contig_31613	2.04367	0.0349098	flavonol synthase flavanone 3-hydroxylase-like	UP
contig_3954	2.04346	0.0308794	leucine-rich repeat extensin 4	UP
contig_78888	2.04076	0.0367279	---NA---	UP
contig_16208	2.04047	0.0160633	probable linoleate 9S-lipoxygenase 5	UP
contig_60746	2.03774	0.0499937	---NA---	UP
contig_24065	2.03458	0.0341296	uncharacterized mitochondrial g00810-like	UP
contig_36667	2.03369	0.0366103	---NA---	UP
contig_71930	2.03339	0.0057514	trihelix transcription factor GT-2-like	UP
contig_37379	2.02834	0.000505337	---NA---	UP
contig_2320	2.02778	3.18036e-05	probable nucleoredoxin 1	UP
contig_51830	2.02593	0.0196961	---NA---	UP
contig_111163	2.02558	9.46514e-06	---NA---	UP
contig_57767	2.02196	0.0138284	isoflavone reductase	UP
contig_23298	2.02161	0.0401765	TMV resistance N-like isoform X3	UP
contig_38973	2.02087	0.000670266	E3 ubiquitin- ligase rbrA	UP
contig_83988	2.01999	0.0292043	PREDICTED: uncharacterized protein LOC102617869 isoform X3	UP
contig_11127	2.01882	9.33846e-05	probable nucleoredoxin 1 isoform X2	UP
contig_10652	2.01758	2.76931e-05	probable nucleoredoxin 1 isoform X2	UP
contig_46799	2.01386	0.0295754	Receptor 12	UP
contig_53528	2.01284	0.0201609	---NA---	UP
contig_26163	2.00988	0.0457661	AUXIN-REGULATED GENE INVOLVED IN ORGAN SIZE-like	UP
contig_51090	2.00959	0.0175288	---NA---	UP
contig_31256	2.00758	0.00643061	uncharacterized isomerase BH0283-like isoform X1	UP
contig_17147	2.00537	0.0179617	glucan endo-1,3-beta-glucosidase 7	UP
contig_38661	2.00428	0.000607393	---NA---	UP
contig_81926	2.00077	0.0020085	isoflavone reductase	UP
contig_3879	1.99511	0.00356932	3-ketoacyl- thiolase peroxisomal	UP
contig_40830	1.99143	0.0305814	---NA---	UP
contig_71806	1.99072	0.045473	---NA---	UP
contig_26557	1.98651	0.0224166	L-lactate dehydrogenase B-like	UP
contig_17838	1.98633	2.39663e-06	---NA---	UP
contig_38921	1.9827	0.00235532	late embryogenesis abundant D-29	UP
contig_4845	1.98155	0.0241683	GABA transporter 1-like	UP
contig_26249	1.97868	2.60913e-05	---NA---	UP
contig_86944	1.97778	1.78311e-05	ARM REPEAT PROTEIN INTERACTING WITH ABF2-like	UP
contig_44904	1.97638	0.0404467	---NA---	UP
contig_12364	1.97584	0.0409677	senescence-associated carboxylesterase 101-like isoform X1	UP
contig_40722	1.9751	0.010442	---NA---	UP
contig_74878	1.97008	0.0423908	probable membrane-associated 30 kDa chloroplastic	UP
contig_39241	1.96945	0.00209638	UDP-glycosyltransferase 74B1-like	UP
contig_12092	1.96651	0.0111694	---NA---	UP
contig_146006	1.96234	0.00216519	---NA---	UP
contig_50641	1.95598	0.00745096	---NA---	UP
contig_44620	1.95314	0.0313715	3-hydroxybenzoate 6-hydroxylase 1	UP
contig_49165	1.95294	8.82189e-06	Disease resistance family LRR family	UP
contig_24571	1.95196	0.0020085	TMV resistance N-like	UP
contig_25777	1.95057	0.00287857	F-box At2g26160-like	UP
contig_55559	1.95052	0.0181443	ubiquitin-conjugating enzyme E2-17 kDa-like	UP
contig_45979	1.94986	0.00379445	---NA---	UP
contig_41954	1.94682	0.0112401	D -box ATP-dependent RNA helicase D 8	UP
contig_16116	1.944	0.0454077	---NA---	UP
contig_16086	1.94206	0.00520619	---NA---	UP
contig_21665	1.93058	0.00414428	---NA---	UP
contig_63291	1.92773	0.0237392	---NA---	UP
contig_3229	1.91855	0.0263501	probable linoleate 9S-lipoxygenase 5	UP
contig_22139	1.91766	0.032975	G-type lectin S-receptor-like serine threonine- kinase At4g27290 isoform X1	UP
contig_43737	1.91556	0.00908267	PHLOEM PROTEIN 2-LIKE A1-like	UP
contig_26537	1.91483	0.00324534	---NA---	UP
contig_25266	1.91466	0.0272824	yippee-like At4g27740	UP
contig_10258	1.90716	0.0362182	probable xyloglucan endotransglucosylase hydrolase 23	UP
contig_61133	1.9028	0.00557412	---NA---	UP
contig_1503	1.89919	0.0176075	luminal-binding 5	UP
contig_95144	1.89459	0.0350768	sugar transporter ERD6-like 5	UP
contig_51200	1.89396	0.00524599	---NA---	UP
contig_22926	1.89193	0.00663857	NAC transcription factor 29-like	UP
contig_66890	1.88838	1.5542e-05	PREDICTED: uncharacterized protein LOC104768172	UP
contig_4525	1.88419	0.000857528	universal stress PHOS32-like	UP
contig_36656	1.8819	0.0134722	---NA---	UP
contig_73807	1.87843	0.0412823	---NA---	UP
contig_43259	1.87431	0.0300517	---NA---	UP
contig_1588	1.87193	0.00784675	glucose-1-phosphate adenylyltransferase large chloroplastic amyloplastic-like	UP
contig_29358	1.87192	0.00371318	TMV resistance N-like	UP
contig_33630	1.86605	0.0118422	---NA---	UP
contig_31361	1.86258	0.0355086	CBL-interacting serine threonine- kinase 5-like	UP
contig_69429	1.85691	0.0296563	---NA---	UP
contig_46969	1.85643	0.0363624	GTP-binding SAR1A-like	UP
contig_39081	1.85508	0.00528033	isoflavone reductase isoform X2	UP
contig_24358	1.8521	0.00414113	hypothetical protein L484_027799	UP
contig_72281	1.8519	0.0422855	3-ketoacyl- thiolase peroxisomal	UP
contig_34687	1.85048	0.0469651	cyclic dof factor 2	UP
contig_6429	1.84913	0.000161557	---NA---	UP
contig_33249	1.84704	0.0020842	---NA---	UP
contig_83290	1.84693	0.0231166	MLO 1	UP
contig_39203	1.84594	0.0305431	F-box LRR-repeat At4g29420	UP
contig_19301	1.8367	0.000469283	remorin-like isoform X2	UP
contig_37508	1.83542	0.010163	---NA---	UP
contig_20235	1.83466	0.00276391	DNA-binding family	UP
contig_20607	1.82758	0.00528033	scopoletin glucosyltransferase-like	UP
contig_22082	1.81991	0.00653138	probable inactive purple acid phosphatase 27	UP
contig_14378	1.81932	0.0421413	phosphoenolpyruvate carboxykinase [ATP]-like	UP
contig_31002	1.81783	0.0294071	---NA---	UP
contig_55403	1.81571	0.00250556	plant intracellular Ras-group-related LRR 5-like	UP
contig_78030	1.81449	0.0107983	---NA---	UP
contig_54988	1.81107	0.0313494	bifunctional epoxide hydrolase 2	UP
contig_16819	1.80833	0.00908267	probably inactive leucine-rich repeat receptor kinase At5g48380	UP
contig_56371	1.80722	0.0166959	probable inactive receptor kinase At4g23740	UP
contig_93609	1.80705	0.00163823	---NA---	UP
contig_9042	1.80618	0.00584857	F-box PP2-B10-like	UP
contig_10248	1.80083	0.0061955	G-type lectin S-receptor-like serine threonine- kinase SD2-5	UP
contig_65379	1.79849	0.00746329	---NA---	UP
contig_35703	1.79749	0.000338459	receptor 12	UP
contig_14493	1.79015	0.0192406	glutathione transferase GST 23-like	UP
contig_13161	1.78868	0.0298498	cytochrome P450 71B34-like	UP
contig_82163	1.78865	0.00805233	---NA---	UP
contig_4994	1.786	0.0316617	probable linoleate 9S-lipoxygenase 5	UP
contig_55170	1.77661	0.0339635	---NA---	UP
contig_19454	1.77643	0.04634	PHLOEM PROTEIN 2-LIKE A1-like	UP
contig_56728	1.77417	0.00238425	---NA---	UP
contig_83112	1.7727	2.67715e-06	GTP-binding SAR2	UP
contig_24493	1.77027	0.00248223	probable nucleoredoxin 1	UP
contig_19563	1.76988	0.0400901	probable inositol transporter 2	UP
contig_171331	1.76746	0.000604888	isoflavone reductase	UP
contig_57307	1.76416	0.0472387	PREDICTED: uncharacterized protein LOC105138530	UP
contig_43152	1.76004	0.00448667	late embryogenesis abundant D-29	UP
contig_9988	1.75887	0.0262982	gibberellin receptor GID1C	UP
contig_49256	1.75521	0.0213627	---NA---	UP
contig_80577	1.75223	0.0350155	---NA---	UP
contig_48884	1.75166	0.0307537	probable helicase senataxin	UP
contig_5181	1.74531	0.0258115	cyclic nucleotide-gated ion channel 1	UP
contig_36814	1.74118	0.0389104	---NA---	UP
contig_104927	1.74051	0.000105902	---NA---	UP
contig_9831	1.73193	0.00542452	---NA---	UP
contig_34719	1.73017	0.0340411	U-box domain-containing 29-like	UP
contig_53371	1.72567	0.00198886	---NA---	UP
contig_27285	1.72409	0.0471702	RNA-binding (RRM RBD RNP motifs) family isoform 1	UP
contig_38141	1.71888	0.00912878	zinc transporter chloroplastic-like	UP
contig_67796	1.71765	0.0118422	---NA---	UP
contig_18025	1.71557	0.0467348	PREDICTED: uncharacterized protein LOC100262450 isoform X2	UP
contig_148500	1.71025	0.0227783	G-type lectin S-receptor-like serine threonine- kinase RLK1	UP
contig_26536	1.70481	0.00416158	F-box At3g07870	UP
contig_33062	1.7046	0.000284906	---NA---	UP
contig_214	1.70451	0.0323735	DMR6-LIKE OXYGENASE 2-like isoform X2	UP
contig_86832	1.70395	0.0116631	---NA---	UP
contig_48706	1.70001	0.0499141	---NA---	UP
contig_2043	1.69917	0.00320753	SENSITIVE TO PROTON RHIZOTOXICITY 1-like	UP
contig_73310	1.69181	0.0437105	PREDICTED: dihydropyrimidinase-like	UP
contig_20168	1.68977	0.0123918	heat stress transcription factor B-2a	UP
contig_31449	1.67828	0.00092952	---NA---	UP
contig_20012	1.67639	0.0230909	12-oxophytodienoate reductase 3-like	UP
contig_55736	1.67537	0.00864947	lipase ROG1	UP
contig_21390	1.67519	0.0260885	---NA---	UP
contig_41288	1.67196	0.00127128	---NA---	UP
contig_23402	1.67094	0.032975	ethylene-responsive transcription factor ERF071	UP
contig_32609	1.6666	0.0179368	probable linoleate 9S-lipoxygenase 5	UP
contig_59218	1.66372	0.0417905	---NA---	UP
contig_179159	1.66212	0.0394411	---NA---	UP
contig_17146	1.65778	0.0311581	disease resistance At1g50180	UP
contig_50044	1.65419	0.00300407	tyrosyl-DNA phosphodiesterase 2 isoform X8	UP
contig_101730	1.65414	0.0488028	---NA---	UP
contig_27898	1.65115	0.000224736	---NA---	UP
contig_42277	1.64627	0.0001507	---NA---	UP
contig_24311	1.64212	2.73449e-06	sulfate transporter -like	UP
contig_24896	1.64	0.0451231	TRANSPARENT TESTA 12	UP
contig_15879	1.63863	9.87874e-06	PREDICTED: uncharacterized protein LOC8271904	UP
contig_9953	1.63763	0.0209167	---NA---	UP
contig_5763	1.63632	0.00122442	---NA---	UP
contig_80645	1.63442	0.0022629	PREDICTED: uncharacterized protein LOC100278494	UP
contig_2855	1.63424	0.0190781	---NA---	UP
contig_7079	1.63419	0.0112584	probable leucine-rich repeat receptor kinase At2g33170	UP
contig_32540	1.62918	0.000186883	probable ADP-ribosylation factor GTPase-activating AGD13	UP
contig_96982	1.62783	0.0314615	heat shock 70 kDa 5-like	UP
contig_61975	1.6251	0.0243059	---NA---	UP
contig_12091	1.62268	0.00668557	monogalactosyldiacylglycerol synthase chloroplastic-like isoform X1	UP
contig_3220	1.61325	0.0448062	endoplasmin homolog	UP
contig_109798	1.61018	0.0468091	cytochrome P450 CYP749A22-like	UP
contig_93328	1.60585	0.0443987	---NA---	UP
contig_34881	1.60345	0.00285636	serine carboxypeptidase-like 40	UP
contig_37544	1.60271	0.0465319	---NA---	UP
contig_53129	1.60105	0.0269361	ubiquitin-conjugating enzyme E2 8-like	UP
contig_37671	1.59767	0.0118422	---NA---	UP
contig_13253	1.59724	0.0119716	Alpha beta-Hydrolases superfamily isoform 1	UP
contig_12456	1.59689	0.00385818	alpha-amylase isoform X1	UP
contig_35069	1.58698	0.0329521	---NA---	UP
contig_7375	1.58694	0.0303063	CBL-interacting serine threonine- kinase 5-like	UP
contig_37796	1.5831	0.0264078	superoxide dismutase 1 copper chaperone-like	UP
contig_17896	1.58283	0.0386337	heat stress transcription factor B-2a	UP
contig_81212	1.57754	0.0246908	---NA---	UP
contig_97851	1.57731	0.00657504	PREDICTED: uncharacterized protein LOC105956821	UP
contig_84953	1.57426	0.0483501	---NA---	UP
contig_10128	1.57251	0.00842652	universal stress A	UP
contig_43267	1.57015	0.0198116	LRR receptor-like serine threonine- kinase FLS2	UP
contig_38123	1.56977	0.0146356	---NA---	UP
contig_42621	1.56889	7.43116e-10	tRNA-dihydrouridine(20) synthase [NAD(P)+]-like isoform X3	UP
contig_29283	1.56592	0.0111703	poly(A) RNA polymerase cid1	UP
contig_28909	1.56238	0.0106081	hypothetical protein PRUPE_ppa010997mg	UP
contig_44300	1.5587	0.0284081	UDP-galactose UDP-glucose transporter 3	UP
contig_23991	1.55595	0.0473959	---NA---	UP
contig_8915	1.55362	3.97387e-06	transcription factor TGA4	UP
contig_14527	1.54918	0.010163	Disease resistance family LRR family	UP
contig_23854	1.54649	0.0448004	PREDICTED: uncharacterized protein LOC103327188	UP
contig_18089	1.544	0.00395125	serine threonine- kinase SRK2A	UP
contig_3479	1.54341	0.00154772	---NA---	UP
contig_18092	1.54236	0.0291103	probable phosphatase 2C 12 isoform X1	UP
contig_22988	1.53933	0.00743922	---NA---	UP
contig_21561	1.53815	0.000400113	probable tyrosine- phosphatase At1g05000	UP
contig_97689	1.53593	2.1536e-05	scopoletin glucosyltransferase-like	UP
contig_115456	1.53005	0.0426275	ribosomal L10 (mitochondrion)	UP
contig_4348	1.53001	0.0367279	S-adenosylmethionine decarboxylase proenzyme	UP
contig_22001	1.52235	0.000173504	---NA---	UP
contig_44653	1.51452	0.000608047	---NA---	UP
contig_4993	1.51351	0.0385167	probable linoleate 9S-lipoxygenase 5	UP
contig_67306	1.51156	0.0376412	---NA---	UP
contig_72430	1.51035	0.000788791	---NA---	UP
contig_46883	1.51016	0.0409677	hypothetical protein CICLE_v10003975mg	UP
contig_66852	1.51001	0.0116631	---NA---	UP
contig_17477	1.50886	0.000412204	hydroquinone glucosyltransferase-like	UP
contig_9136	1.50478	0.0266497	probable disease resistance At5g66900	UP
contig_54583	1.50316	0.000469283	---NA---	UP
contig_24784	1.49811	0.0363539	beta-glucosidase 11-like	UP
contig_32569	1.49575	0.000435516	---NA---	UP
contig_2394	1.49514	0.0256751	non-specific phospholipase C1	UP
contig_5364	1.49388	0.0210421	TMV resistance N-like	UP
contig_31222	1.49339	0.000110991	F-box PP2-A15 isoform X2	UP
contig_89107	1.49297	0.0274867	YLS9-like	UP
contig_20181	1.48957	0.020566	probable metal-nicotianamine transporter YSL5	UP
contig_13666	1.48948	0.0069871	---NA---	UP
contig_81485	1.488	0.0185147	---NA---	UP
contig_59191	1.48784	0.0429196	ABC transporter G family member 3	UP
contig_34874	1.48647	0.0320035	serine threonine- kinase SRK2A-like	UP
contig_119264	1.48554	0.00628764	---NA---	UP
contig_3457	1.48487	0.000413911	---NA---	UP
contig_23797	1.47975	0.0163283	---NA---	UP
contig_16741	1.47874	3.80166e-16	glucosidase 2 subunit beta-like isoform X1	UP
contig_12830	1.4784	0.00725382	Disease resistance	UP
contig_64151	1.46953	0.0227656	disease resistance RPS2-like	UP
contig_79330	1.46731	0.00886134	---NA---	UP
contig_52074	1.46071	0.00505299	class IV aminotransferase	UP
contig_4446	1.46058	0.00577969	RNA-dependent RNA polymerase 1-like isoform X2	UP
contig_3043	1.45983	0.00668246	beta-amyrin 28-oxidase-like	UP
contig_4924	1.45797	0.000412204	superkiller viralicidic activity 2-like 2	UP
contig_29915	1.45634	0.0182295	mitogen-activated kinase homolog NTF6	UP
contig_58184	1.44982	0.0284513	---NA---	UP
contig_38030	1.44705	0.0160938	serine threonine- kinase At3g07070-like	UP
contig_22577	1.44447	0.00577969	PREDICTED: uncharacterized protein LOC107404503, partial	UP
contig_53582	1.44223	0.00850367	UPF0503 chloroplastic	UP
contig_22781	1.44172	0.0391826	---NA---	UP
contig_13199	1.44028	0.0230909	---NA---	UP
contig_35635	1.43891	0.00320753	---NA---	UP
contig_22435	1.43455	0.0378299	---NA---	UP
contig_20051	1.43431	0.000505521	uncharacterized LOC103439966 isoform X1	UP
contig_18810	1.43184	0.00988958	MIP18 family At1g68310	UP
contig_62082	1.42807	0.0392333	transcriptional activator DEMETER isoform X1	UP
contig_34902	1.42718	0.00101764	DNA ligase 1-like	UP
contig_6934	1.42645	0.0144372	PREDICTED: uncharacterized protein LOC100250261	UP
contig_20932	1.42617	0.0230795	nuclear transcription factor Y subunit C-2	UP
contig_15061	1.42416	5.03225e-05	signal recognition particle subunit SRP68 isoform X1	UP
contig_4580	1.42159	0.0246325	NAC domain-containing 72-like	UP
contig_3854	1.41886	0.00971531	amino acid permease 6-like	UP
contig_47742	1.41169	0.0409677	PREDICTED: uncharacterized protein LOC107404514	UP
contig_12805	1.41149	0.0359418	probable phosphatase 2C 12	UP
contig_28066	1.41106	0.0195108	homeobox-leucine zipper ATHB-6-like	UP
contig_92270	1.40402	0.0239473	---NA---	UP
contig_28015	1.40253	0.0486132	caffeic acid 3-O-methyltransferase	UP
contig_7698	1.39981	0.0193917	---NA---	UP
contig_75831	1.3985	0.0436882	---NA---	UP
contig_15132	1.39753	1.10968e-05	---NA---	UP
contig_35598	1.39552	0.00971531	hypothetical protein NitaMp153 (mitochondrion)	UP
contig_12738	1.39242	0.0148891	phosphatase 2C 37-like	UP
contig_3803	1.38712	4.0924e-06	cysteine-rich receptor kinase 15	UP
contig_37163	1.38534	0.0312222	---NA---	UP
contig_34817	1.38512	0.00162232	---NA---	UP
contig_42796	1.38031	0.022989	mechanosensitive ion channel 8-like	UP
contig_33828	1.37982	0.00883337	---NA---	UP
contig_79116	1.37912	0.0416068	uncharacterized mitochondrial g00810-like	UP
contig_61312	1.37797	0.00250556	---NA---	UP
contig_12711	1.37534	0.0432554	UDP-galactose UDP-glucose transporter 3	UP
contig_457	1.3747	0.0161517	calreticulin-3-like isoform X2	UP
contig_11455	1.37197	0.0466544	---NA---	UP
contig_49098	1.37179	0.0037368	---NA---	UP
contig_16832	1.37066	0.0350331	Formin 18	UP
contig_65705	1.37051	0.0160837	---NA---	UP
contig_16523	1.36817	1.71586e-05	---NA---	UP
contig_43167	1.36082	0.0153595	LRR receptor-like serine threonine- kinase RPK2	UP
contig_6397	1.35621	0.000670297	heavy metal-associated isoprenylated plant 3-like	UP
contig_38794	1.35044	0.0475943	scarecrow 9	UP
contig_67886	1.34682	0.0163137	---NA---	UP
contig_87452	1.3467	0.00761354	---NA---	UP
contig_15837	1.34627	0.0138021	universal stress A	UP
contig_30210	1.34533	0.0450164	---NA---	UP
contig_62239	1.34243	0.0152972	Cobalt ion binding	UP
contig_3804	1.33622	0.0460508	cysteine-rich receptor kinase 10	UP
contig_17969	1.33458	0.00260329	F-box LRR-repeat At5g63520-like	UP
contig_22320	1.32759	1.3956e-06	cysteine-rich receptor kinase 10	UP
contig_31690	1.32505	0.001032	PREDICTED: uncharacterized protein LOC104443680	UP
contig_24278	1.32472	0.0117795	DETOXIFICATION 27	UP
contig_32379	1.3208	0.0174018	cysteine-rich receptor kinase 25	UP
contig_4017	1.31908	1.6191e-06	ABSCISIC ACID-INSENSITIVE 5 5	UP
contig_8198	1.31476	0.0391826	probable linoleate 9S-lipoxygenase 5 isoform X1	UP
contig_8559	1.30937	0.0170845	cytochrome P450 734A1-like	UP
contig_11495	1.30867	0.00663857	probable inactive purple acid phosphatase 29	UP
contig_14701	1.30529	0.0019665	Beta-1,4-N-acetylglucosaminyltransferase family isoform 2	UP
contig_9737	1.30375	0.00754127	stromal cell-derived factor 2	UP
contig_27890	1.30259	0.0180345	zinc finger WIP3-like	UP
contig_10828	1.30253	0.0377619	---NA---	UP
contig_53574	1.30051	0.00909614	---NA---	UP
contig_39889	1.30033	0.0444587	Brevis radix-like 4	UP
contig_138692	1.29877	0.00818785	---NA---	UP
contig_53149	1.29802	0.022757	PREDICTED: uncharacterized protein LOC103496084	UP
contig_18704	1.29487	0.00599205	---NA---	UP
contig_57089	1.2945	0.0152343	probable xyloglucan endotransglucosylase hydrolase 23	UP
contig_44257	1.29334	0.03872	disease resistance RPP13 1	UP
contig_11919	1.29203	0.0417002	---NA---	UP
contig_5317	1.28749	0.0275888	PREDICTED: glutaredoxin-like	UP
contig_7959	1.28709	0.00040821	PREDICTED: uncharacterized protein LOC104422652 isoform X1	UP
contig_9542	1.28404	0.0150175	leucine-rich repeat receptor-like serine threonine- kinase At2g24130	UP
contig_7449	1.28403	0.00773461	cyclin-D3-1-like	UP
contig_9543	1.28199	0.0111756	Disease resistance family LRR family	UP
contig_24845	1.28082	0.0208215	---NA---	UP
contig_33600	1.28006	0.0419359	cytochrome P450 714C2-like	UP
contig_69976	1.27899	0.00260149	---NA---	UP
contig_26204	1.27744	0.0334292	staphylococcal-like nuclease CAN2	UP
contig_26846	1.27286	0.0335196	cytochrome P450 CYP749A22-like	UP
contig_53104	1.26534	0.000894627	transcription factor LHW isoform X1	UP
contig_23623	1.26134	0.024036	uncharacterized GPI-anchored At1g61900 isoform X2	UP
contig_203	1.25971	0.0343728	serine threonine- kinase SAPK3-like	UP
contig_48892	1.25949	0.0263501	probable gluconokinase isoform X2	UP
contig_16529	1.25862	0.00143566	bZIP transcription factor family	UP
contig_23568	1.25804	0.001032	squamosa promoter-binding 1 isoform X1	UP
contig_55171	1.25421	0.00524599	oleosin 1-like	UP
contig_8560	1.24793	0.0444587	cytochrome P450 734A1-like	UP
contig_21218	1.24274	0.00145659	LNK3 isoform X1	UP
contig_71396	1.24243	0.0437126	uncharacterized LOC103439966 isoform X1	UP
contig_27240	1.23752	0.0317922	---NA---	UP
contig_53142	1.23556	0.0329521	EFFECTOR OF TRANSCRIPTION 2	UP
contig_47059	1.23507	0.0179617	probable metal-nicotianamine transporter YSL7 isoform X1	UP
contig_53419	1.23181	0.0437292	PREDICTED: uncharacterized protein At2g39910	UP
contig_86029	1.22653	0.003109	cysteine-rich receptor kinase 10	UP
contig_15351	1.22607	0.00116176	bZIP transcription factor TRAB1	UP
contig_1851	1.2253	0.00182555	Hydroxyproline-rich glyco family	UP
contig_34495	1.2236	0.0122022	hypothetical protein CICLE_v10017364mg	UP
contig_46520	1.22308	0.0215239	PREDICTED: uncharacterized protein LOC104120731	UP
contig_109782	1.2213	0.032659	PREDICTED: uncharacterized protein LOC103995023	UP
contig_7577	1.21945	0.00534499	probable metal-nicotianamine transporter YSL5	UP
contig_4217	1.21917	0.0440975	probable mediator of RNA polymerase II transcription subunit 37e	UP
contig_17716	1.21581	0.0418051	transcription factor CPC-like	UP
contig_30758	1.21433	0.00926568	60S ribosomal	UP
contig_29055	1.21377	0.00847173	---NA---	UP
contig_157	1.20971	0.0333675	---NA---	UP
contig_4018	1.20897	9.46178e-05	ABSCISIC ACID-INSENSITIVE 5 5	UP
contig_19699	1.20617	0.00018649	synaptotagmin-4 isoform X1	UP
contig_55799	1.20076	0.043144	---NA---	UP
contig_35556	1.20007	0.020648	IST1 homolog	UP
contig_40292	1.19954	0.00545674	transcriptional activator hacA-like isoform X2	UP
contig_15872	1.19909	0.0347694	TMV resistance N-like	UP
contig_26564	1.19608	0.00627853	F-box PP2-A11-like	UP
contig_38286	1.19171	0.0495691	phosphatidate mitochondrial isoform X5	UP
contig_23224	1.18876	0.0417016	phosphatidylinositol transfer 2-like	UP
contig_11862	1.18666	0.0423266	Serine threonine- kinase WNK-related isoform 2	UP
contig_11134	1.18164	0.0001578	---NA---	UP
contig_97911	1.18071	0.000292305	F-box LRR-repeat At5g63520-like	UP
contig_8679	1.17979	0.0344607	Uncharacterized protein isoform 2	UP
contig_1970	1.17977	0.0275888	probable aldo-keto reductase 2	UP
contig_1091	1.1786	0.0357298	heat shock cognate 70 kDa 2	UP
contig_68727	1.17844	0.0103966	cystinosin homolog	UP
contig_8042	1.17428	0.00909614	Major facilitator superfamily isoform 1	UP
contig_44693	1.1725	0.0433793	---NA---	UP
contig_17476	1.16805	0.00361678	---NA---	UP
contig_29296	1.16669	1.76577e-05	BON1-associated 2-like	UP
contig_33976	1.16669	0.00693036	Uncharacterized protein TCM_000612	UP
contig_5641	1.16615	0.00194711	---NA---	UP
contig_173673	1.16581	0.000518611	uncharacterized membrane -like	UP
contig_55104	1.16374	0.0359146	probable E3 ubiquitin- ligase RNF217	UP
contig_56680	1.16362	0.0178189	cysteine ase inhibitor A	UP
contig_11644	1.16201	0.0352023	UDP-glycosyltransferase 71K1-like	UP
contig_32608	1.1584	0.0369949	linoleate 9S-lipoxygenase chloroplastic-like isoform X1	UP
contig_23125	1.15664	0.012461	solute carrier family 25 member 44-like	UP
contig_17550	1.15609	0.0173021	---NA---	UP
contig_2373	1.15609	0.0343554	heat shock cognate 70 kDa 2	UP
contig_3712	1.15487	0.02013	probable ADP-ribosylation factor GTPase-activating AGD11	UP
contig_64724	1.15472	0.0298228	potassium transporter 10-like	UP
contig_2095	1.15471	0.045473	heat shock cognate 70 kDa 2-like	UP
contig_7194	1.15455	0.0324388	probably inactive leucine-rich repeat receptor kinase At5g48380	UP
contig_55034	1.15119	0.0191884	probable metal-nicotianamine transporter YSL7	UP
contig_67826	1.15112	0.0149842	---NA---	UP
contig_24586	1.14821	0.0378267	potassium transporter 11-like isoform X1	UP
contig_37645	1.14789	0.0209944	ubiquitin-conjugating enzyme E2 10-like	UP
contig_7335	1.14674	0.046936	pyruvate cytosolic isozyme	UP
contig_54194	1.14541	0.000184257	---NA---	UP
contig_40471	1.13724	0.0370742	---NA---	UP
contig_59252	1.13138	0.00578491	PREDICTED: uncharacterized protein LOC103327874	UP
contig_19180	1.12946	0.0387917	LNK3 isoform X2	UP
contig_41410	1.12583	0.00194711	serine threonine- phosphatase 7 long form homolog	UP
contig_10158	1.12453	0.0219595	F-box At2g26160-like	UP
contig_10615	1.12443	0.00195097	U-box domain-containing 8	UP
contig_41025	1.12428	0.0154192	nodulation-signaling pathway 2	UP
contig_29460	1.12421	0.0239473	transcription factor bHLH79 isoform X1	UP
contig_2786	1.12405	0.00917768	probable metal-nicotianamine transporter YSL5	UP
contig_1907	1.12084	0.0411864	TRANSPARENT TESTA 12-like	UP
contig_1094	1.1205	0.0148786	heat stress transcription factor A-8	UP
contig_11891	1.11666	0.038756	---NA---	UP
contig_68973	1.11585	0.0215735	carbon catabolite repressor 4 homolog 6 isoform X1	UP
contig_1165	1.1146	0.0261701	cysteine ase inhibitor	UP
contig_25523	1.1131	0.000435516	FAF- chloroplastic	UP
contig_28705	1.10655	0.0069871	---NA---	UP
contig_101571	1.10645	0.00166767	---NA---	UP
contig_13918	1.10594	0.0317897	probable RNA-dependent RNA polymerase 1	UP
contig_402	1.1034	0.0389033	CBL-interacting serine threonine- kinase 6	UP
contig_1452	1.0991	2.7045e-05	enhancer of rudimentary homolog	UP
contig_115732	1.09566	0.00161139	---NA---	UP
contig_75703	1.09051	0.00113684	---NA---	UP
contig_10971	1.08896	0.030341	auxilin 1	UP
contig_9747	1.08798	0.0346421	PREDICTED: uncharacterized protein At4g08330, chloroplastic	UP
contig_5446	1.08734	0.0181138	4-hydroxy-4-methyl-2-oxoglutarate aldolase 2	UP
contig_37806	1.08675	0.0437266	zinc finger 511	UP
contig_2998	1.08474	0.0419764	PREDICTED: uncharacterized protein LOC100254162 isoform X1	UP
contig_45159	1.08121	0.0269764	SNF1-related kinase regulatory subunit gamma-like PV42a	UP
contig_48610	1.08081	0.0111694	U-box domain-containing 42	UP
contig_11681	1.07908	0.0125872	---NA---	UP
contig_48076	1.07697	0.000111597	---NA---	UP
contig_29939	1.06809	0.0149169	---NA---	UP
contig_5289	1.06362	0.0119766	acylpyruvase mitochondrial	UP
contig_56331	1.06286	0.00252156	RING-H2 finger ATL47-like	UP
contig_13896	1.06277	7.43265e-07	PREDICTED: uncharacterized protein LOC103436017	UP
contig_56627	1.06241	0.0405417	---NA---	UP
contig_86519	1.0607	0.0471576	MYB-like transcription factor ETC1	UP
contig_54889	1.0603	0.00462114	Ribonuclease P subunit p30	UP
contig_47031	1.05929	0.0125872	translation initiation factor IF-2-like isoform X1	UP
contig_111183	1.05929	0.0106008	---NA---	UP
contig_61665	1.05906	0.0419713	E3 ubiquitin ligase DRIP2	UP
contig_20915	1.05904	0.01201	CBL-interacting serine threonine- kinase 8	UP
contig_9422	1.05805	0.00551435	E3 ubiquitin- ligase RHF2A	UP
contig_13018	1.05765	0.000788791	PREDICTED: uncharacterized protein LOC103434309	UP
contig_4926	1.05671	0.0185959	glycine-rich domain-containing 1	UP
contig_18608	1.05667	0.0168907	GDSL esterase lipase At5g45920	UP
contig_53092	1.05603	6.05965e-05	NETWORKED 3C	UP
contig_75951	1.056	0.0466438	---NA---	UP
contig_15888	1.05494	0.030637	scopoletin glucosyltransferase-like	UP
contig_146261	1.0538	0.0441504	synaptotagmin-5-like isoform X1	UP
contig_56382	1.05373	0.0274867	---NA---	UP
contig_3772	1.05304	0.00607457	Regulator of Vps4 activity in the MVB pathway	UP
contig_47524	1.0521	0.0325849	serine threonine- phosphatase 7 long form homolog	UP
contig_19808	1.05099	0.0105754	small acidic 1	UP
contig_14502	1.04506	0.019107	---NA---	UP
contig_68508	1.04234	0.0160571	chromatin modification-related MEAF6	UP
contig_24471	1.03946	0.0489599	beta-ureidopropionase isoform X1	UP
contig_51333	1.03623	0.00511342	---NA---	UP
contig_43660	1.03102	0.03749	---NA---	UP
contig_13795	1.02952	0.0253031	accelerated cell death 11	UP
contig_3564	1.02872	0.00183594	coronatine-insensitive 1	UP
contig_30753	1.02805	0.0111703	---NA---	UP
contig_34201	1.02514	0.0423295	---NA---	UP
contig_30395	1.02447	0.0127242	receptor 12	UP
contig_32253	1.02169	0.0229701	PREDICTED: uncharacterized protein LOC103340927	UP
contig_2389	1.02121	0.0203455	---NA---	UP
contig_10603	1.02093	0.0286697	---NA---	UP
contig_38045	1.02006	0.00560577	UDP-N-acetylglucosamine transferase subunit ALG13 homolog	UP
contig_437	1.01925	0.0419764	transcription factor TCP20-like	UP
contig_1019	1.01889	0.00445461	V-type proton ATPase subunit G1-like	UP
contig_170349	1.01715	2.58305e-14	calmodulin	UP
contig_52820	1.01647	0.028963	DEAD-box ATP-dependent RNA helicase 37-like	UP
contig_4341	1.01573	0.0421627	mitogen-activated kinase homolog partial	UP
contig_6740	1.01389	0.00602521	coronatine-insensitive 1-like	UP
contig_3888	1.01318	0.00122442	coronatine-insensitive 1-like	UP
contig_50634	1.01166	0.0204128	PREDICTED: uncharacterized protein LOC103323735	UP
contig_15638	1.00783	0.0329424	serine threonine- kinase isoform X3	UP
contig_14019	1.00396	0.0440975	L-ascorbate peroxidase cytosolic	UP
contig_42885	1.00132	3.2187e-05	hypothetical protein POPTR_0004s17870g	UP
contig_147046	-12.874	0.0437266	ABC transporter A family member 2-like	DOWN
contig_17368	-11.442	0.0227813	---NA---	DOWN
contig_9527	-10.6241	0.00242752	probable disease resistance At1g58602	DOWN
contig_51132	-10.5583	0.0298498	ankyrin repeat-containing At5g02620-like	DOWN
contig_96316	-10.1853	0.00308393	ABC transporter A family member 7-like	DOWN
contig_807	-9.52477	0.0122022	cytochrome P450 86A22-like	DOWN
contig_38	-9.51341	0.0261517	GDSL esterase lipase At5g45670-like	DOWN
contig_51131	-9.49031	0.0363431	ACCELERATED CELL DEATH 6-like	DOWN
contig_693	-9.45258	0.022936	shikimate O-hydroxycinnamoyltransferase	DOWN
contig_56112	-9.35985	0.0404467	---NA---	DOWN
contig_24382	-9.2312	0.0303063	UPF0481 At3g47200-like	DOWN
contig_68525	-9.18522	0.0139128	---NA---	DOWN
contig_176124	-9.16723	0.0105754	hypothetical protein POPTR_0013s12970g	DOWN
contig_171636	-8.9564	0.0374242	ABC transporter A family member 7	DOWN
contig_81	-8.93446	0.0143346	---NA---	DOWN
contig_89339	-8.87055	0.0125209	---NA---	DOWN
contig_121714	-8.66794	0.00371052	ribonuclease H At1g65750	DOWN
contig_152642	-8.62341	0.0220982	PREDICTED: uncharacterized protein LOC107407973	DOWN
contig_25711	-8.53686	0.0220859	ATP binding	DOWN
contig_79870	-8.49502	0.0169306	---NA---	DOWN
contig_595	-8.37213	0.0334292	---NA---	DOWN
contig_51877	-8.30497	0.0481777	UPF0481 At3g47200-like	DOWN
contig_71315	-8.2799	0.0421219	---NA---	DOWN
contig_43508	-8.24971	0.0277809	basic blue -like	DOWN
contig_107378	-8.18179	0.0207513	---NA---	DOWN
contig_5926	-8.08337	0.017034	alpha carbonic anhydrase 7-like	DOWN
contig_23819	-8.03962	0.0169784	hypothetical protein L484_025085	DOWN
contig_7549	-8.01269	0.0390315	glycerol-3-phosphate 2-O-acyltransferase 6	DOWN
contig_113998	-7.89193	0.0468157	---NA---	DOWN
contig_169949	-7.84843	0.0247468	ribonuclease H At1g65750	DOWN
contig_353	-7.80543	0.000983175	S-norcoclaurine synthase	DOWN
contig_48318	-7.63523	0.035373	---NA---	DOWN
contig_177010	-7.55581	0.021984	---NA---	DOWN
contig_72961	-7.54863	0.0448376	---NA---	DOWN
contig_32088	-7.42291	0.0329642	probable WRKY transcription factor 3	DOWN
contig_78860	-7.28326	0.000806447	---NA---	DOWN
contig_46608	-7.22726	0.0151009	LRR receptor-like serine threonine- kinase GSO2	DOWN
contig_42131	-7.20381	0.0220675	L-gulonolactone oxidase	DOWN
contig_28473	-7.20372	0.00846911	(-)-germacrene D synthase-like	DOWN
contig_158204	-7.19717	0.0415829	---NA---	DOWN
contig_57951	-7.19359	0.00296462	LRR receptor-like serine threonine- kinase FLS2	DOWN
contig_33527	-7.03344	0.045473	germin subfamily 3 member 2	DOWN
contig_52918	-7.01951	0.000932734	---NA---	DOWN
contig_177491	-6.99337	0.00139931	---NA---	DOWN
contig_94658	-6.92239	3.82539e-08	---NA---	DOWN
contig_107571	-6.91483	0.0272554	ribonuclease H At1g65750	DOWN
contig_20371	-6.91033	0.0308794	metalloendo ase 1	DOWN
contig_60627	-6.89169	0.0261642	---NA---	DOWN
contig_55702	-6.88578	0.0465533	---NA---	DOWN
contig_73130	-6.84332	0.0195108	---NA---	DOWN
contig_82686	-6.83363	0.0228556	---NA---	DOWN
contig_96511	-6.80934	0.0061955	---NA---	DOWN
contig_21116	-6.76301	0.0482655	---NA---	DOWN
contig_81541	-6.76138	4.73948e-05	---NA---	DOWN
contig_3883	-6.71419	0.0108216	probable disease resistance At5g66900	DOWN
contig_159368	-6.67353	0.0178085	PREDICTED: uncharacterized protein LOC102626455	DOWN
contig_87402	-6.67291	0.00564853	receptor kinase FERONIA	DOWN
contig_90231	-6.62512	0.0490467	zinc finger BED domain-containing RICESLEEPER 2-like	DOWN
contig_83225	-6.62439	0.0394499	---NA---	DOWN
contig_26110	-6.57727	0.0450347	---NA---	DOWN
contig_62999	-6.56666	0.00557412	---NA---	DOWN
contig_118898	-6.47555	0.0179617	---NA---	DOWN
contig_151498	-6.42933	0.022867	hypothetical protein PRUPE_ppa022115mg	DOWN
contig_39992	-6.41411	0.0242813	fasciclin-like arabinogalactan 11	DOWN
contig_105662	-6.28486	0.0238622	---NA---	DOWN
contig_133937	-6.25715	0.0415286	PREDICTED: uncharacterized protein LOC101300707	DOWN
contig_51205	-6.24352	0.0175074	beta-glucosidase 12-like	DOWN
contig_110877	-6.21795	0.0394499	---NA---	DOWN
contig_107503	-6.20169	0.0194663	---NA---	DOWN
contig_126556	-6.19781	0.046313	PREDICTED: uncharacterized protein LOC104897695	DOWN
contig_155159	-6.19077	0.0435845	---NA---	DOWN
contig_85232	-6.18012	0.0017035	---NA---	DOWN
contig_10493	-6.17556	0.00441366	G-type lectin S-receptor-like serine threonine- kinase RKS1	DOWN
contig_53670	-6.16029	0.0340796	---NA---	DOWN
contig_15089	-6.15343	0.0341124	---NA---	DOWN
contig_104235	-6.12624	0.0130918	---NA---	DOWN
contig_59541	-6.03779	0.00439206	---NA---	DOWN
contig_29061	-6.02237	0.0225192	PREDICTED: uncharacterized protein LOC107434679	DOWN
contig_60356	-6.00849	0.0260677	---NA---	DOWN
contig_158281	-5.98575	5.40906e-05	---NA---	DOWN
contig_36666	-5.93001	0.00462318	---NA---	DOWN
contig_61142	-5.87596	0.0363669	---NA---	DOWN
contig_69066	-5.8678	0.0264038	---NA---	DOWN
contig_83779	-5.82341	0.0369949	serine threonine- phosphatase 6 regulatory ankyrin repeat subunit B-like	DOWN
contig_102846	-5.8159	0.0370742	PREDICTED: uncharacterized protein At4g38062-like	DOWN
contig_140575	-5.81427	0.045473	---NA---	DOWN
contig_177895	-5.80713	0.00388341	---NA---	DOWN
contig_91780	-5.78451	0.00754127	---NA---	DOWN
contig_61567	-5.77966	0.00696336	---NA---	DOWN
contig_142185	-5.77714	0.0217919	F-box kelch-repeat SKIP6-like	DOWN
contig_84659	-5.77005	0.00951805	---NA---	DOWN
contig_115224	-5.73006	0.00428307	---NA---	DOWN
contig_2748	-5.72745	0.00613996	PREDICTED: uncharacterized protein LOC103329708	DOWN
contig_89511	-5.72487	0.0380084	---NA---	DOWN
contig_22777	-5.71795	0.0494786	Laccase 17	DOWN
contig_10263	-5.69899	0.0199263	---NA---	DOWN
contig_179135	-5.65226	0.0269932	---NA---	DOWN
contig_106903	-5.64489	0.0466504	---NA---	DOWN
contig_89129	-5.64299	0.027052	---NA---	DOWN
contig_156647	-5.63756	0.00873306	---NA---	DOWN
contig_43960	-5.59535	0.0300847	---NA---	DOWN
contig_48586	-5.57866	0.0261642	lysosomal beta glucosidase-like	DOWN
contig_31623	-5.56658	0.0200708	disease resistance RPM1-like	DOWN
contig_32399	-5.53532	0.0194991	---NA---	DOWN
contig_14265	-5.51756	0.0164259	peroxidase 64	DOWN
contig_128566	-5.51658	0.0288952	---NA---	DOWN
contig_87435	-5.511	0.0139157	---NA---	DOWN
contig_27594	-5.49803	0.0334324	alpha-dioxygenase 1	DOWN
contig_169128	-5.47729	0.00971119	ribonuclease H At1g65750	DOWN
contig_31388	-5.46141	0.034577	mitochondrial chaperone BCS1-like	DOWN
contig_130688	-5.44115	0.0290473	---NA---	DOWN
contig_41893	-5.43434	0.0244837	DNA ligase 1	DOWN
contig_15229	-5.41746	0.031757	---NA---	DOWN
contig_32268	-5.40466	0.00393832	---NA---	DOWN
contig_11748	-5.35267	0.0298779	long chain acyl- synthetase 2-like	DOWN
contig_33919	-5.34416	0.0158258	LRR receptor-like serine threonine- kinase RCH1	DOWN
contig_60116	-5.32863	0.0156888	---NA---	DOWN
contig_67315	-5.32424	0.0227478	---NA---	DOWN
contig_37504	-5.3225	0.0409677	PREDICTED: uncharacterized protein LOC104901585	DOWN
contig_70868	-5.30272	0.0408598	---NA---	DOWN
contig_3838	-5.27848	0.0258842	Alpha beta-Hydrolases superfamily	DOWN
contig_123859	-5.26561	0.0113582	---NA---	DOWN
contig_64507	-5.24698	0.00528615	---NA---	DOWN
contig_39796	-5.24463	0.0442514	---NA---	DOWN
contig_90186	-5.24331	0.027606	---NA---	DOWN
contig_54604	-5.23886	0.016196	PREDICTED: uncharacterized protein LOC104605177	DOWN
contig_4599	-5.22271	0.0450164	---NA---	DOWN
contig_61128	-5.17699	0.00616389	---NA---	DOWN
contig_14292	-5.17455	0.0108567	MATE efflux family chloroplastic-like	DOWN
contig_1049	-5.13307	0.0028792	RADIALIS-like 3	DOWN
contig_1949	-5.11682	0.0369949	inactive receptor-like serine threonine- kinase At2g40270	DOWN
contig_35408	-5.11444	0.00948377	---NA---	DOWN
contig_68599	-5.10458	0.00956966	---NA---	DOWN
contig_61569	-5.10393	0.0183926	---NA---	DOWN
contig_20227	-5.09008	0.00641766	axial regulator YABBY 1-like	DOWN
contig_152279	-5.03973	0.0069871	---NA---	DOWN
contig_58440	-5.02926	0.0447102	cytochrome P450 76A1-like	DOWN
contig_62039	-4.9656	0.0461987	---NA---	DOWN
contig_195	-4.95296	0.0178524	MATE efflux family chloroplastic-like	DOWN
contig_4766	-4.94994	0.0236051	alpha carbonic anhydrase 7-like	DOWN
contig_55793	-4.92375	0.0389033	PREDICTED: uncharacterized protein At2g29880-like	DOWN
contig_33397	-4.90324	0.0421413	---NA---	DOWN
contig_108051	-4.89994	0.0233185	---NA---	DOWN
contig_10030	-4.88409	0.030205	galactan beta-1,4-galactosyltransferase GALS1-like	DOWN
contig_53413	-4.86021	0.00292995	---NA---	DOWN
contig_104469	-4.85719	0.0134443	---NA---	DOWN
contig_1995	-4.85018	0.0119264	PREDICTED: uncharacterized protein LOC105766925	DOWN
contig_11825	-4.84215	0.0335121	uncharacterized membrane At1g06890	DOWN
contig_7629	-4.81065	0.0025011	TMV resistance N-like	DOWN
contig_90793	-4.80747	0.00971531	PREDICTED: uncharacterized protein At4g02000-like	DOWN
contig_13080	-4.79907	0.027621	UDP-glucuronate:xylan alpha-glucuronosyltransferase 2 isoform X1	DOWN
contig_44703	-4.78503	0.023527	G-type lectin S-receptor-like serine threonine- kinase At4g03230 isoform X1	DOWN
contig_66124	-4.76697	0.00887691	---NA---	DOWN
contig_28432	-4.72024	0.000173504	disease resistance RPP13 1	DOWN
contig_46026	-4.69324	0.000610344	indole-3-pyruvate monooxygenase YUCCA2-like	DOWN
contig_6695	-4.6816	0.0457661	glutathione S-transferase-like	DOWN
contig_57826	-4.67645	0.0141009	---NA---	DOWN
contig_4206	-4.67039	0.0490794	disease resistance RPP13-like	DOWN
contig_87485	-4.66049	0.029295	---NA---	DOWN
contig_42986	-4.62386	0.0220859	SIEVE ELEMENT OCCLUSION B-like	DOWN
contig_46661	-4.60681	0.0418382	---NA---	DOWN
contig_28819	-4.55681	0.0221881	disease resistance RGA3	DOWN
contig_89316	-4.51668	0.00762672	---NA---	DOWN
contig_53565	-4.50993	0.0300517	---NA---	DOWN
contig_36989	-4.50579	1.19012e-05	NRT1 PTR FAMILY	DOWN
contig_39348	-4.50351	0.00379127	reticuline oxidase	DOWN
contig_86833	-4.49696	0.0473342	serine threonine- phosphatase 7 long form homolog	DOWN
contig_74365	-4.48199	0.0497494	---NA---	DOWN
contig_3343	-4.43533	0.0294071	probable inactive receptor kinase At3g56050	DOWN
contig_63035	-4.42719	0.038793	---NA---	DOWN
contig_108776	-4.42171	0.0342545	---NA---	DOWN
contig_34120	-4.40189	0.02633	---NA---	DOWN
contig_41328	-4.3737	0.0468501	disease resistance RGA3	DOWN
contig_41574	-4.36833	0.0254763	TMV resistance N-like	DOWN
contig_8078	-4.3589	0.0403075	---NA---	DOWN
contig_72358	-4.34137	0.0172125	---NA---	DOWN
contig_60183	-4.3238	0.000970969	---NA---	DOWN
contig_5516	-4.32262	0.0269787	---NA---	DOWN
contig_6608	-4.31586	0.0445202	probable beta-1,4-xylosyltransferase IRX9	DOWN
contig_71849	-4.28033	0.0226894	---NA---	DOWN
contig_46545	-4.27577	0.00252197	ACCELERATED CELL DEATH 6-like	DOWN
contig_16994	-4.26447	0.02013	Ankyrin repeat family isoform 1	DOWN
contig_48237	-4.24473	0.0351733	probable beta-1,3-galactosyltransferase 12	DOWN
contig_104032	-4.24282	0.00032134	---NA---	DOWN
contig_70304	-4.23856	0.0414841	adenine nucleotide alpha hydrolase superfamily	DOWN
contig_86768	-4.2144	0.0126127	---NA---	DOWN
contig_33549	-4.19823	0.000596059	---NA---	DOWN
contig_148395	-4.15461	0.0117693	PREDICTED: uncharacterized protein LOC107424043	DOWN
contig_2414	-4.14057	5.26005e-05	---NA---	DOWN
contig_88582	-4.09578	0.00371318	---NA---	DOWN
contig_5223	-4.08985	0.0465533	Disease resistance-responsive family	DOWN
contig_90791	-4.07251	0.00462318	---NA---	DOWN
contig_58541	-4.06886	0.0143929	---NA---	DOWN
contig_103006	-4.06122	0.00129141	---NA---	DOWN
contig_64214	-4.04699	0.0391826	PREDICTED: uncharacterized protein LOC103962659	DOWN
contig_1409	-4.04633	0.036353	serine threonine- phosphatase 7 long form homolog	DOWN
contig_3204	-4.02524	0.0495019	cellulose synthase A catalytic subunit 8 [UDP-forming]-like	DOWN
contig_8000	-4.01809	0.0466336	peroxidase 64	DOWN
contig_129206	-4.01696	0.0303063	---NA---	DOWN
contig_30312	-4.01208	0.00186932	---NA---	DOWN
contig_19354	-3.99995	0.0170845	disease resistance RPP13 1	DOWN
contig_25288	-3.98699	0.0340411	disease resistance RPP13 1 isoform X2	DOWN
contig_151157	-3.95189	0.0236957	---NA---	DOWN
contig_95397	-3.942	0.00312169	---NA---	DOWN
contig_33864	-3.93686	0.0465533	---NA---	DOWN
contig_2846	-3.91725	0.0472079	aspartic ase nepenthesin-1	DOWN
contig_74900	-3.91612	0.000563387	POLYCHOME	DOWN
contig_79184	-3.91343	0.00108471	Uncharacterized protein L484_008883	DOWN
contig_134924	-3.91194	0.010219	---NA---	DOWN
contig_5999	-3.90647	0.0419764	probable LRR receptor-like serine threonine- kinase At1g56140	DOWN
contig_54658	-3.90172	0.0313715	---NA---	DOWN
contig_53464	-3.85691	0.0486435	---NA---	DOWN
contig_148620	-3.84436	0.0130611	---NA---	DOWN
contig_17392	-3.83925	0.00194711	---NA---	DOWN
contig_49250	-3.8364	0.0294071	DNA repair RAD51 homolog	DOWN
contig_98040	-3.8259	0.0449178	---NA---	DOWN
contig_54076	-3.81595	0.0298779	---NA---	DOWN
contig_61283	-3.78461	0.0323397	---NA---	DOWN
contig_66618	-3.77935	0.000880193	---NA---	DOWN
contig_38578	-3.77468	0.0181443	3-oxoacyl-[acyl-carrier- ] synthase chloroplastic-like	DOWN
contig_8908	-3.76332	0.0276839	RHOMBOID 5	DOWN
contig_160192	-3.76112	0.0384937	---NA---	DOWN
contig_153956	-3.76085	0.000376529	---NA---	DOWN
contig_49711	-3.75544	3.25356e-05	Multidrug resistance ABC transporter family isoform 1	DOWN
contig_75701	-3.7426	0.0117052	---NA---	DOWN
contig_44420	-3.71386	0.00170772	---NA---	DOWN
contig_118810	-3.70702	0.0423295	---NA---	DOWN
contig_139082	-3.7056	0.0495019	probable LRR receptor-like serine threonine- kinase At4g08850	DOWN
contig_2390	-3.70348	0.00959195	---NA---	DOWN
contig_8447	-3.70199	0.0303576	FASCICLIN-like arabinogalactan 2	DOWN
contig_26431	-3.69953	0.000113283	ankyrin repeat-containing At3g12360-like	DOWN
contig_33799	-3.69121	0.00115666	wall-associated receptor kinase-like 1	DOWN
contig_36312	-3.68703	0.026187	HVA22 g isoform X1	DOWN
contig_59492	-3.67973	0.0229474	hypothetical protein PRUPE_ppa022115mg	DOWN
contig_107370	-3.66776	0.0180541	fasciclin-like arabinogalactan 11	DOWN
contig_40911	-3.66452	0.0099326	---NA---	DOWN
contig_55599	-3.66063	0.027785	---NA---	DOWN
contig_80579	-3.64951	0.0128584	---NA---	DOWN
contig_22132	-3.63914	0.0167258	---NA---	DOWN
contig_37694	-3.62101	0.0140952	---NA---	DOWN
contig_12866	-3.61203	0.013835	60S acidic ribosomal P0	DOWN
contig_108722	-3.60169	0.0431838	---NA---	DOWN
contig_16131	-3.58918	0.0177401	dirigent 22-like	DOWN
contig_32551	-3.58492	0.00161935	---NA---	DOWN
contig_15509	-3.57455	1.72797e-08	NRT1 PTR FAMILY	DOWN
contig_67286	-3.5653	0.00256451	---NA---	DOWN
contig_64778	-3.56432	0.00839777	---NA---	DOWN
contig_149287	-3.55957	0.0450188	---NA---	DOWN
contig_42437	-3.55564	0.018481	---NA---	DOWN
contig_15527	-3.55548	0.037093	dirigent 22-like	DOWN
contig_97834	-3.55449	0.031556	---NA---	DOWN
contig_5266	-3.54735	0.0428571	zinc finger 1	DOWN
contig_24479	-3.5343	0.0387917	probable rhamnogalacturonate lyase B	DOWN
contig_27928	-3.53336	0.039995	flavonoid 3 -monooxygenase-like	DOWN
contig_20735	-3.53328	0.0452494	TMV resistance N-like	DOWN
contig_70315	-3.52068	0.0472622	---NA---	DOWN
contig_71597	-3.5151	0.0206434	---NA---	DOWN
contig_105079	-3.51213	0.0293623	---NA---	DOWN
contig_22526	-3.50625	0.00503825	uncharacterized WD repeat-containing alr3466	DOWN
contig_69679	-3.49588	0.0428571	GATA transcription factor 12	DOWN
contig_16304	-3.4806	0.0304361	FAM179B-like isoform X2	DOWN
contig_8398	-3.47169	0.0347377	GDSL esterase lipase At1g54790-like isoform X1	DOWN
contig_12192	-3.46196	0.0352072	heparanase 3	DOWN
contig_602	-3.45917	0.0446469	cellulose synthase A catalytic subunit 7 [UDP-forming]	DOWN
contig_49852	-3.45651	0.0143309	---NA---	DOWN
contig_44055	-3.45291	0.015761	---NA---	DOWN
contig_105612	-3.44944	0.00160676	---NA---	DOWN
contig_26708	-3.44461	0.000607393	---NA---	DOWN
contig_50145	-3.4426	0.00365536	---NA---	DOWN
contig_71185	-3.4308	0.0183927	---NA---	DOWN
contig_105261	-3.40518	0.0471702	---NA---	DOWN
contig_18181	-3.39308	0.0273879	bifunctional 3-dehydroquinate dehydratase shikimate chloroplastic-like	DOWN
contig_64729	-3.37374	0.00548263	---NA---	DOWN
contig_76240	-3.36315	0.0344392	---NA---	DOWN
contig_84815	-3.35808	0.0463513	---NA---	DOWN
contig_64681	-3.3553	0.015792	---NA---	DOWN
contig_108	-3.33866	0.0161589	serine threonine- kinase ULK4	DOWN
contig_49095	-3.33633	0.0262496	PREDICTED: uncharacterized protein LOC104423658	DOWN
contig_33134	-3.33099	0.00267662	---NA---	DOWN
contig_5614	-3.32959	0.0423295	PREDICTED: uncharacterized protein LOC101298622	DOWN
contig_72888	-3.32721	0.0166959	endoglucanase 8-like	DOWN
contig_94681	-3.32066	0.00297366	---NA---	DOWN
contig_89595	-3.31278	0.00567816	---NA---	DOWN
contig_8707	-3.31262	0.0370742	bifunctional 3-dehydroquinate dehydratase shikimate chloroplastic-like	DOWN
contig_90446	-3.3017	0.0219792	---NA---	DOWN
contig_129802	-3.2993	0.0149169	PREDICTED: uncharacterized protein LOC105952144	DOWN
contig_73936	-3.28805	2.58681e-05	---NA---	DOWN
contig_33823	-3.28551	0.0168039	probable cinnamyl alcohol dehydrogenase 6	DOWN
contig_44990	-3.27235	0.00389129	---NA---	DOWN
contig_41909	-3.26862	0.00883337	BRANCHLESS TRICHOME	DOWN
contig_53383	-3.26505	9.55312e-05	ABC transporter C family member 15	DOWN
contig_30006	-3.25478	0.0209944	wall-associated receptor kinase-like 22	DOWN
contig_30927	-3.24978	0.00535778	stromal 70 kDa heat shock-related chloroplastic	DOWN
contig_102724	-3.24889	0.0261701	---NA---	DOWN
contig_12087	-3.24867	0.0163985	intracellular transport USO1-like	DOWN
contig_41298	-3.24797	0.0455821	CO(2)-response secreted protease-like	DOWN
contig_86862	-3.23573	0.0490229	---NA---	DOWN
contig_69070	-3.23366	0.0341124	---NA---	DOWN
contig_41140	-3.23082	0.0341849	---NA---	DOWN
contig_63991	-3.22447	0.00159492	---NA---	DOWN
contig_96188	-3.20207	0.00021396	---NA---	DOWN
contig_69492	-3.19936	0.0258444	---NA---	DOWN
contig_62549	-3.17093	0.026588	---NA---	DOWN
contig_100545	-3.16871	0.0216262	---NA---	DOWN
contig_35914	-3.15523	0.021244	---NA---	DOWN
contig_48599	-3.14653	0.00668557	probable methyltransferase PMT15	DOWN
contig_111385	-3.13548	0.00734683	---NA---	DOWN
contig_8079	-3.13298	0.0194991	peroxidase 5-like	DOWN
contig_37807	-3.12903	0.0491394	disease resistance RGA3	DOWN
contig_63059	-3.12636	0.000504943	---NA---	DOWN
contig_47083	-3.12486	0.00351944	---NA---	DOWN
contig_91065	-3.12422	0.0152972	WAT1-related At5g40240-like isoform X2	DOWN
contig_57518	-3.11868	0.00468071	---NA---	DOWN
contig_24786	-3.11717	0.0088159	hypothetical protein POPTR_0006s29270g	DOWN
contig_83904	-3.10687	0.0158434	---NA---	DOWN
contig_47453	-3.09796	0.00959195	---NA---	DOWN
contig_14867	-3.09781	0.0150657	GDSL esterase lipase At1g54790-like isoform X2	DOWN
contig_23096	-3.05689	2.39663e-06	---NA---	DOWN
contig_24931	-3.0425	0.0490229	---NA---	DOWN
contig_108246	-3.0344	0.00411304	---NA---	DOWN
contig_15005	-3.03234	0.00537732	ABC transporter B family member 11-like	DOWN
contig_75056	-3.01754	0.0183145	---NA---	DOWN
contig_68970	-3.0118	0.0298779	---NA---	DOWN
contig_91240	-3.00472	0.0036519	---NA---	DOWN
contig_98981	-2.99605	0.00963997	---NA---	DOWN
contig_12226	-2.99525	0.0143309	lipid-transfer DIR1	DOWN
contig_7493	-2.99034	0.000725512	---NA---	DOWN
contig_662	-2.98378	0.0429196	cytochrome P450 77A3-like	DOWN
contig_97336	-2.97734	0.0103833	---NA---	DOWN
contig_47634	-2.96961	4.36264e-06	---NA---	DOWN
contig_8238	-2.9638	0.023618	IQ-DOMAIN 1	DOWN
contig_5145	-2.96241	0.0417002	histone-lysine N- H3 lysine-79 specific isoform X1	DOWN
contig_78976	-2.9622	0.000413911	---NA---	DOWN
contig_53435	-2.94768	0.00248096	titin homolog	DOWN
contig_111212	-2.9473	0.000670266	---NA---	DOWN
contig_44379	-2.94003	0.000932734	ABC transporter C family member 15	DOWN
contig_37519	-2.93427	0.0014793	LRR receptor-like serine threonine- kinase ERL1	DOWN
contig_35547	-2.93214	0.0474614	---NA---	DOWN
contig_64396	-2.93113	0.00524599	---NA---	DOWN
contig_5514	-2.93043	0.0267871	cell division cycle ATPase	DOWN
contig_74532	-2.92636	0.032975	anthocyanin 5-aromatic acyltransferase-like	DOWN
contig_147611	-2.92525	0.0451395	---NA---	DOWN
contig_61208	-2.92317	0.0338331	ribonuclease H At1g65750	DOWN
contig_23055	-2.91049	0.0167258	ABC transporter B family member 11-like isoform X1	DOWN
contig_94544	-2.90797	0.000449423	---NA---	DOWN
contig_69740	-2.88313	0.0233266	---NA---	DOWN
contig_15357	-2.88227	0.00917768	ethylene-responsive transcription factor ERF039-like	DOWN
contig_59002	-2.88111	0.00270275	---NA---	DOWN
contig_32543	-2.87992	0.0344607	rhomboid-like protease 2 isoform X3	DOWN
contig_27101	-2.87309	0.0366768	---NA---	DOWN
contig_89789	-2.86156	0.00256451	---NA---	DOWN
contig_41649	-2.85683	0.0305431	---NA---	DOWN
contig_76177	-2.84846	0.0151176	---NA---	DOWN
contig_15263	-2.84278	0.00691975	structural maintenance of chromosomes 1	DOWN
contig_71475	-2.84243	0.014648	---NA---	DOWN
contig_71453	-2.84053	0.0183174	---NA---	DOWN
contig_69197	-2.82897	0.000110991	---NA---	DOWN
contig_82249	-2.82826	0.00646779	---NA---	DOWN
contig_106885	-2.82641	0.0317954	---NA---	DOWN
contig_43210	-2.82496	0.00144408	---NA---	DOWN
contig_22249	-2.82192	0.0236223	---NA---	DOWN
contig_61246	-2.81826	0.0324459	uncharacterized mitochondrial g00810-like	DOWN
contig_29842	-2.81668	0.037298	cytokinin riboside 5 -monophosphate phosphoribohydrolase LOG1	DOWN
contig_86450	-2.81147	0.0436882	---NA---	DOWN
contig_85460	-2.81127	0.0310741	---NA---	DOWN
contig_60151	-2.80987	0.00863112	growth-regulating factor 1-like	DOWN
contig_36654	-2.80311	0.0437325	cellulose synthase G2	DOWN
contig_139102	-2.80084	0.0397533	---NA---	DOWN
contig_104493	-2.79637	0.0224644	---NA---	DOWN
contig_72524	-2.795	0.000583361	PREDICTED: uncharacterized protein LOC105635544	DOWN
contig_75571	-2.77816	0.00261474	ribonuclease H At1g65750	DOWN
contig_165016	-2.77404	0.0458371	---NA---	DOWN
contig_39515	-2.77259	0.0354504	---NA---	DOWN
contig_44419	-2.76892	0.000351815	ABC transporter B family member 11-like	DOWN
contig_56418	-2.76806	0.0170845	---NA---	DOWN
contig_15873	-2.76384	0.0474919	TMV resistance N-like	DOWN
contig_64755	-2.76215	0.0458544	cyclin-A1-1-like	DOWN
contig_90652	-2.7581	0.0264916	---NA---	DOWN
contig_75528	-2.74873	0.0450383	---NA---	DOWN
contig_11865	-2.74849	0.000245068	disease resistance RPP13 1	DOWN
contig_106604	-2.74281	0.0449394	---NA---	DOWN
contig_53567	-2.74018	0.011787	---NA---	DOWN
contig_117489	-2.7345	0.0285408	TMV resistance N-like	DOWN
contig_18567	-2.73439	0.00359884	---NA---	DOWN
contig_15355	-2.73363	0.00503825	subtilisin-like protease	DOWN
contig_43871	-2.72699	0.012635	PREDICTED: uncharacterized protein LOC104878357	DOWN
contig_25222	-2.72686	0.0475943	O-acyltransferase WSD1-like	DOWN
contig_60541	-2.72391	0.0154192	---NA---	DOWN
contig_62654	-2.72061	1.99014e-05	---NA---	DOWN
contig_45362	-2.71676	0.0416013	receptor 12	DOWN
contig_97788	-2.71223	0.0186932	---NA---	DOWN
contig_43327	-2.71091	0.0242049	lysosomal Pro-X carboxypeptidase-like	DOWN
contig_23838	-2.70618	0.00311606	disease resistance RGA3	DOWN
contig_33581	-2.70587	0.000401072	ABC transporter C family member 15	DOWN
contig_42799	-2.69936	0.000565249	---NA---	DOWN
contig_8064	-2.69763	0.000175755	PREDICTED: uncharacterized protein LOC104880388	DOWN
contig_79733	-2.6955	0.0154744	---NA---	DOWN
contig_79502	-2.69282	0.0448376	---NA---	DOWN
contig_69048	-2.69041	0.00688072	---NA---	DOWN
contig_49706	-2.68246	0.0473036	---NA---	DOWN
contig_29044	-2.67503	0.00839249	probable phosphatase 2C 34	DOWN
contig_101220	-2.67108	0.032975	---NA---	DOWN
contig_73799	-2.66971	0.00646779	endonuclease V isoform X1	DOWN
contig_28460	-2.66608	0.0320141	PREDICTED: uncharacterized protein LOC104733649	DOWN
contig_91504	-2.66473	0.000607847	---NA---	DOWN
contig_72797	-2.66394	0.00668557	---NA---	DOWN
contig_25773	-2.65465	0.0107725	---NA---	DOWN
contig_42029	-2.65315	0.0457661	---NA---	DOWN
contig_22787	-2.65256	0.00356932	subtilisin-like protease	DOWN
contig_31626	-2.64752	0.0324598	probable sodium-coupled neutral amino acid transporter 6	DOWN
contig_19112	-2.63914	0.0237392	---NA---	DOWN
contig_51568	-2.63398	0.0324459	---NA---	DOWN
contig_36499	-2.63154	0.00131735	---NA---	DOWN
contig_81149	-2.61673	0.000612561	---NA---	DOWN
contig_114142	-2.6158	0.0468613	---NA---	DOWN
contig_102882	-2.60691	0.0416544	---NA---	DOWN
contig_36677	-2.60569	0.0361397	transcription factor SCREAM2-like isoform X1	DOWN
contig_25232	-2.6	0.0267094	---NA---	DOWN
contig_70660	-2.59196	0.0282695	RING-H2 finger ATL21A	DOWN
contig_61033	-2.59036	0.00010878	---NA---	DOWN
contig_176915	-2.58435	0.0436817	Erwinia induced 2	DOWN
contig_97148	-2.57879	0.0135176	---NA---	DOWN
contig_2391	-2.57583	1.78311e-05	---NA---	DOWN
contig_23895	-2.57557	0.0473683	RING U-box superfamily	DOWN
contig_56289	-2.55864	0.000160305	---NA---	DOWN
contig_34277	-2.55666	0.0385998	structural maintenance of chromosomes 2-1	DOWN
contig_68488	-2.5562	0.0113952	---NA---	DOWN
contig_64399	-2.55338	0.000650694	---NA---	DOWN
contig_23173	-2.55263	0.00195097	---NA---	DOWN
contig_17131	-2.55157	0.00772201	---NA---	DOWN
contig_42142	-2.54943	0.022867	---NA---	DOWN
contig_70985	-2.54641	0.0418149	PREDICTED: uncharacterized protein LOC104881667	DOWN
contig_51718	-2.54316	0.0421627	---NA---	DOWN
contig_19028	-2.54311	0.0375817	anthocyanin 5-aromatic acyltransferase-like	DOWN
contig_27613	-2.54284	0.00483246	Cysteine Histidine-rich C1 domain family	DOWN
contig_88992	-2.54223	0.0204916	probable pectate lyase 12	DOWN
contig_63566	-2.53109	0.0241759	---NA---	DOWN
contig_786	-2.52337	0.0353259	RADIALIS-like 3	DOWN
contig_82328	-2.52314	0.0379173	---NA---	DOWN
contig_38891	-2.52203	0.0118694	---NA---	DOWN
contig_57578	-2.51607	0.0264135	---NA---	DOWN
contig_42899	-2.50438	0.000288964	probable pectinesterase pectinesterase inhibitor 12	DOWN
contig_18069	-2.50293	4.34995e-05	ARM repeat superfamily	DOWN
contig_22102	-2.5016	0.000304818	---NA---	DOWN
contig_47998	-2.49566	0.0464159	disease resistance RPM1-like	DOWN
contig_94582	-2.48951	0.0125209	---NA---	DOWN
contig_88443	-2.48354	0.0474919	---NA---	DOWN
contig_68180	-2.47673	0.0466031	---NA---	DOWN
contig_29533	-2.46979	0.0286239	---NA---	DOWN
contig_41483	-2.46593	0.0229558	subtilisin-like protease	DOWN
contig_15714	-2.46049	0.00158324	disease resistance RPP13 1	DOWN
contig_88101	-2.45822	0.00815472	---NA---	DOWN
contig_53745	-2.45247	0.0385954	acidic leucine-rich nuclear phospho 32 family member B	DOWN
contig_60553	-2.44598	0.00222751	---NA---	DOWN
contig_6790	-2.44229	0.0263861	transcription factor MYC2-like	DOWN
contig_62861	-2.43897	0.0363624	PREDICTED: uncharacterized protein LOC105974979	DOWN
contig_42779	-2.43728	7.51227e-05	---NA---	DOWN
contig_71097	-2.43452	0.00344791	---NA---	DOWN
contig_66354	-2.42679	0.0111526	---NA---	DOWN
contig_13722	-2.42646	0.00256451	F-box kelch-repeat SKIP25-like	DOWN
contig_4487	-2.41876	0.0472103	trichome birefringence-like 2	DOWN
contig_29949	-2.41818	0.0475483	---NA---	DOWN
contig_30254	-2.40784	0.0392269	flavin-containing monooxygenase FMO GS-OX-like 9	DOWN
contig_30577	-2.39992	0.0495019	---NA---	DOWN
contig_66179	-2.39847	0.0386337	---NA---	DOWN
contig_42166	-2.38946	0.0448324	---NA---	DOWN
contig_97962	-2.38821	0.0450188	---NA---	DOWN
contig_3456	-2.3849	0.0390315	NAC domain-containing 43-like	DOWN
contig_38207	-2.35986	0.0010668	---NA---	DOWN
contig_150605	-2.35979	0.0298779	---NA---	DOWN
contig_22879	-2.35868	0.0465533	---NA---	DOWN
contig_69025	-2.34501	0.0374379	---NA---	DOWN
contig_25818	-2.34419	0.00582063	---NA---	DOWN
contig_70162	-2.3389	0.00030751	subtilisin-like protease	DOWN
contig_40627	-2.33515	0.041393	(3S,6E)-nerolidol synthase 1-like	DOWN
contig_27726	-2.33366	0.0233185	hypothetical protein POPTR_0016s00910g	DOWN
contig_38631	-2.33132	0.0209167	ABC transporter B family	DOWN
contig_37810	-2.32973	0.0120713	---NA---	DOWN
contig_27252	-2.32624	0.0242813	fumarylacetoacetase isoform X1	DOWN
contig_53350	-2.32541	0.022936	---NA---	DOWN
contig_150512	-2.31835	0.0061955	---NA---	DOWN
contig_108958	-2.30682	0.00626519	---NA---	DOWN
contig_48108	-2.30612	0.00552479	NRT1 PTR FAMILY	DOWN
contig_90308	-2.29619	0.0215735	---NA---	DOWN
contig_115435	-2.29449	0.00315741	---NA---	DOWN
contig_165250	-2.28888	0.0240069	ABC transporter G family member 11-like	DOWN
contig_19346	-2.28806	8.71332e-06	disease resistance At3g14460 isoform X1	DOWN
contig_38865	-2.28467	0.0058444	---NA---	DOWN
contig_24217	-2.28353	0.000110991	IQ-DOMAIN 14-like isoform X1	DOWN
contig_112469	-2.28255	0.0147413	---NA---	DOWN
contig_44671	-2.28169	0.0378267	---NA---	DOWN
contig_51334	-2.27123	0.00917768	---NA---	DOWN
contig_23319	-2.27004	4.18544e-11	---NA---	DOWN
contig_28939	-2.26784	0.0386176	pentatricopeptide repeat-containing At5g40405	DOWN
contig_1125	-2.26654	0.0316284	---NA---	DOWN
contig_20240	-2.26504	0.0277809	---NA---	DOWN
contig_38118	-2.25989	0.00188601	---NA---	DOWN
contig_92580	-2.25547	0.00414428	---NA---	DOWN
contig_85904	-2.24835	0.0382354	---NA---	DOWN
contig_100601	-2.24831	0.00805809	---NA---	DOWN
contig_9830	-2.24593	0.00143566	L-ascorbate oxidase-like	DOWN
contig_3408	-2.24405	0.0109651	tubulin alpha chain	DOWN
contig_34950	-2.23689	0.013835	---NA---	DOWN
contig_24310	-2.23211	0.0231166	---NA---	DOWN
contig_78333	-2.23008	0.0185373	---NA---	DOWN
contig_14505	-2.22905	0.0272824	probable pectinesterase pectinesterase inhibitor 12	DOWN
contig_47442	-2.21776	0.0104734	---NA---	DOWN
contig_69426	-2.21219	0.0213627	---NA---	DOWN
contig_94665	-2.21198	0.0136055	---NA---	DOWN
contig_80047	-2.20883	0.0261642	---NA---	DOWN
contig_67861	-2.20834	0.0151063	---NA---	DOWN
contig_51726	-2.20731	0.00112669	subtilisin-like protease	DOWN
contig_49136	-2.20712	0.0417002	---NA---	DOWN
contig_45224	-2.20575	0.0394745	proliferating cell nuclear antigen	DOWN
contig_42014	-2.20538	0.0324725	NAC transcription factor 25	DOWN
contig_6699	-2.20154	0.0486435	beta-glucosidase 46-like	DOWN
contig_42468	-2.20059	0.000670297	subtilisin-like protease	DOWN
contig_75221	-2.19991	0.0158434	---NA---	DOWN
contig_95035	-2.19899	0.0157029	---NA---	DOWN
contig_33104	-2.19796	0.0106366	---NA---	DOWN
contig_90208	-2.19669	0.032975	---NA---	DOWN
contig_28192	-2.19281	0.0457661	CYPRO4	DOWN
contig_89290	-2.19143	0.009039	---NA---	DOWN
contig_20044	-2.18704	0.0432554	Abscisic acid 8 -hydroxylase 2	DOWN
contig_41068	-2.18299	0.0247138	histidine kinase 2	DOWN
contig_24007	-2.17237	0.0425158	expansin-A6-like	DOWN
contig_54109	-2.17182	0.0354504	---NA---	DOWN
contig_68382	-2.17062	0.0179368	---NA---	DOWN
contig_36501	-2.16458	0.0108334	---NA---	DOWN
contig_9838	-2.15901	0.00278897	---NA---	DOWN
contig_33328	-2.1577	0.0285408	GATA transcription factor 16-like	DOWN
contig_8289	-2.1483	0.000563387	---NA---	DOWN
contig_85814	-2.14604	0.000288964	---NA---	DOWN
contig_42696	-2.14582	0.0179996	ABC transporter C family member 15	DOWN
contig_101923	-2.14467	0.0319398	---NA---	DOWN
contig_15904	-2.13889	0.0298997	G-type lectin S-receptor-like serine threonine- kinase At1g11410	DOWN
contig_33739	-2.13888	0.0494883	DNA polymerase alpha catalytic subunit	DOWN
contig_109917	-2.13793	0.0350331	---NA---	DOWN
contig_12803	-2.13638	0.0184354	receptor kinase CLAVATA1	DOWN
contig_1216	-2.13023	0.00101034	leucine-rich repeat receptor kinase EXS-like	DOWN
contig_31281	-2.12195	0.0151357	TMV resistance N-like	DOWN
contig_56092	-2.11758	0.00410609	---NA---	DOWN
contig_57497	-2.11707	0.0268946	---NA---	DOWN
contig_78177	-2.11247	0.00967675	---NA---	DOWN
contig_39875	-2.11061	0.0363539	---NA---	DOWN
contig_15260	-2.10841	0.00174034	Cyclopropane-fatty-acyl-phospholipid synthase isoform 1	DOWN
contig_76795	-2.09834	0.00959195	---NA---	DOWN
contig_54487	-2.0983	0.0123371	replication A 70 kDa DNA-binding subunit B	DOWN
contig_51505	-2.09824	0.0448324	NRT1 PTR FAMILY -like	DOWN
contig_88139	-2.09763	0.0217364	---NA---	DOWN
contig_44155	-2.09166	0.0395376	---NA---	DOWN
contig_20702	-2.0902	0.00799312	probable sulfate transporter	DOWN
contig_51575	-2.08911	0.0037368	---NA---	DOWN
contig_35458	-2.08746	0.0387917	---NA---	DOWN
contig_41461	-2.08563	0.0261265	---NA---	DOWN
contig_11145	-2.08333	0.00818785	---NA---	DOWN
contig_41047	-2.07903	0.0165331	---NA---	DOWN
contig_63142	-2.0752	0.0469511	---NA---	DOWN
contig_55095	-2.07354	0.0085768	PREDICTED: uncharacterized protein LOC104880381	DOWN
contig_81585	-2.07278	0.0175418	---NA---	DOWN
contig_83747	-2.07083	0.0326286	---NA---	DOWN
contig_78604	-2.06821	0.039995	---NA---	DOWN
contig_124494	-2.06808	0.0323397	rRNA-processing fcf2-like	DOWN
contig_19037	-2.06803	0.00172071	subtilisin-like protease	DOWN
contig_46802	-2.06388	0.0421382	PREDICTED: uncharacterized protein LOC8266813	DOWN
contig_34776	-2.06212	0.0108216	---NA---	DOWN
contig_23439	-2.06178	0.0354635	UDP-glycosyltransferase 88A1-like	DOWN
contig_69952	-2.05934	0.00290301	---NA---	DOWN
contig_19734	-2.05844	0.0197757	---NA---	DOWN
contig_87653	-2.05605	0.0423295	---NA---	DOWN
contig_48598	-2.05255	0.0356488	myosin heavy chain kinase C-like	DOWN
contig_59102	-2.05088	0.0398547	---NA---	DOWN
contig_27353	-2.04234	0.0275888	LRR receptor-like serine threonine- kinase RCH1	DOWN
contig_104717	-2.04153	0.00453235	---NA---	DOWN
contig_57267	-2.04085	0.0150603	---NA---	DOWN
contig_80268	-2.04077	0.0170845	---NA---	DOWN
contig_17454	-2.04008	0.0458377	---NA---	DOWN
contig_96102	-2.03998	0.035227	patatin 3	DOWN
contig_17107	-2.03292	0.0482614	---NA---	DOWN
contig_78400	-2.03086	0.037514	---NA---	DOWN
contig_52569	-2.02483	0.0191853	disease resistance RGA3	DOWN
contig_67257	-2.02358	0.0162276	---NA---	DOWN
contig_51618	-2.02177	0.0187335	---NA---	DOWN
contig_71032	-2.02095	0.0161517	---NA---	DOWN
contig_20659	-2.0147	0.0404031	F-box AFR	DOWN
contig_9839	-2.01317	0.0234498	cation calcium exchanger 1-like	DOWN
contig_38833	-2.01066	0.0192195	7-deoxyloganetin glucosyltransferase-like	DOWN
contig_16810	-2.00947	0.0108299	---NA---	DOWN
contig_72480	-2.00807	0.000110991	---NA---	DOWN
contig_101216	-2.0076	0.0186471	---NA---	DOWN
contig_82755	-2.00716	0.0143746	---NA---	DOWN
contig_46897	-2.00634	0.0452474	TMV resistance N-like isoform X1	DOWN
contig_115394	-2.00603	0.0421627	---NA---	DOWN
contig_32484	-2.0033	1.65258e-05	---NA---	DOWN
contig_9792	-2.00222	0.000441942	---NA---	DOWN
contig_25180	-2.0007	0.0101238	probable sodium-coupled neutral amino acid transporter 6	DOWN
contig_43931	-1.99276	0.0209167	---NA---	DOWN
contig_101713	-1.992	0.0306487	---NA---	DOWN
contig_157652	-1.98842	0.0346357	---NA---	DOWN
contig_81771	-1.98376	0.00160178	---NA---	DOWN
contig_14355	-1.97961	6.41866e-09	PREDICTED: uncharacterized protein LOC104432899	DOWN
contig_8312	-1.97788	0.0436991	---NA---	DOWN
contig_21266	-1.97592	0.00567046	DNA polymerase alpha catalytic subunit	DOWN
contig_15715	-1.97569	0.0108299	disease resistance RPP13 1	DOWN
contig_31042	-1.96204	0.0175651	leucine-rich repeat-containing partial	DOWN
contig_73013	-1.95678	0.0261331	---NA---	DOWN
contig_23685	-1.95454	0.017034	NRT1 PTR FAMILY -like	DOWN
contig_31853	-1.95248	0.00353268	---NA---	DOWN
contig_33643	-1.94414	0.00103296	---NA---	DOWN
contig_39773	-1.94271	0.0417016	TPX2 isoform X2	DOWN
contig_33147	-1.94207	0.039995	---NA---	DOWN
contig_83038	-1.93226	0.0105754	---NA---	DOWN
contig_47697	-1.92796	0.0298779	---NA---	DOWN
contig_40100	-1.92684	0.00597841	---NA---	DOWN
contig_16509	-1.9246	0.027882	growth-regulating factor 1-like	DOWN
contig_45592	-1.92079	0.0173689	---NA---	DOWN
contig_1974	-1.91794	0.000641408	---NA---	DOWN
contig_36592	-1.91761	0.0217102	3-hydroxyacyl-[acyl-carrier- ] dehydratase -like	DOWN
contig_13984	-1.91473	0.0119602	serine threonine- phosphatase 6 regulatory ankyrin repeat subunit C-like	DOWN
contig_61295	-1.91168	0.0411204	---NA---	DOWN
contig_10447	-1.90119	0.0188304	probable leucine-rich repeat receptor kinase At1g35710	DOWN
contig_80383	-1.89737	0.0233185	---NA---	DOWN
contig_38300	-1.89725	0.00315741	---NA---	DOWN
contig_53566	-1.89617	0.0468376	GDSL esterase lipase CPRD49	DOWN
contig_28233	-1.89473	0.000113283	pentatricopeptide repeat-containing At3g56550	DOWN
contig_66928	-1.89471	0.0298844	---NA---	DOWN
contig_26760	-1.88752	0.0416013	serine threonine- kinase Nek3-like isoform X2	DOWN
contig_42327	-1.8869	0.00332042	---NA---	DOWN
contig_29750	-1.88491	0.0316284	---NA---	DOWN
contig_25616	-1.87791	0.0386337	---NA---	DOWN
contig_55508	-1.87661	0.0479713	---NA---	DOWN
contig_19618	-1.87617	0.0220859	---NA---	DOWN
contig_29087	-1.87125	4.11687e-05	probable leucine-rich repeat receptor kinase At5g49770	DOWN
contig_37040	-1.86587	0.0237534	---NA---	DOWN
contig_94126	-1.86072	0.033026	---NA---	DOWN
contig_19337	-1.85966	0.00414651	GTP diphosphokinase chloroplastic isoform X1	DOWN
contig_93069	-1.8596	0.0209167	---NA---	DOWN
contig_13829	-1.85893	0.00260329	---NA---	DOWN
contig_28750	-1.85748	0.0167907	Octicosapeptide Phox Bem1p family	DOWN
contig_10960	-1.85621	0.00170772	probable LRR receptor-like serine threonine- kinase At1g56130	DOWN
contig_8321	-1.85498	0.0357229	---NA---	DOWN
contig_88411	-1.85339	0.0158434	---NA---	DOWN
contig_16169	-1.85281	0.00245192	---NA---	DOWN
contig_6502	-1.85029	0.0445579	2-methylene-furan-3-one reductase-like	DOWN
contig_72934	-1.83314	0.0167907	---NA---	DOWN
contig_48287	-1.8322	0.0369949	---NA---	DOWN
contig_82258	-1.82317	0.0449178	---NA---	DOWN
contig_61849	-1.82053	0.00326329	---NA---	DOWN
contig_54846	-1.82041	0.019406	---NA---	DOWN
contig_44964	-1.81974	0.00969816	---NA---	DOWN
contig_87380	-1.81927	0.0233185	---NA---	DOWN
contig_46780	-1.81885	0.0329642	---NA---	DOWN
contig_69562	-1.81655	0.0313715	disease resistance RPP13 1	DOWN
contig_34041	-1.81369	0.00410609	---NA---	DOWN
contig_36825	-1.81311	0.0321991	---NA---	DOWN
contig_73428	-1.80589	0.0417016	---NA---	DOWN
contig_17385	-1.80581	0.0143738	---NA---	DOWN
contig_81994	-1.8036	0.00917768	---NA---	DOWN
contig_86560	-1.80273	0.0465533	---NA---	DOWN
contig_55473	-1.79931	0.0408923	---NA---	DOWN
contig_77651	-1.79677	0.0110571	---NA---	DOWN
contig_1193	-1.79633	0.0491394	---NA---	DOWN
contig_6528	-1.79339	0.0114783	probable LRR receptor-like serine threonine- kinase At4g26540	DOWN
contig_89521	-1.7917	0.0407494	post-GPI attachment to s factor 3 isoform X1	DOWN
contig_63678	-1.78762	0.0135833	---NA---	DOWN
contig_28508	-1.77971	0.0343178	branchpoint-bridging -like	DOWN
contig_57135	-1.77906	0.0229139	---NA---	DOWN
contig_87197	-1.77601	0.0472812	---NA---	DOWN
contig_83090	-1.77512	0.0293145	---NA---	DOWN
contig_33691	-1.77396	0.00659252	pentatricopeptide repeat-containing chloroplastic	DOWN
contig_55671	-1.76964	0.0259723	---NA---	DOWN
contig_9766	-1.76693	0.0179617	serine threonine- kinase At5g01020-like	DOWN
contig_69953	-1.76003	0.0418051	PREDICTED: uncharacterized protein LOC103448069	DOWN
contig_5102	-1.75641	0.00979327	transcription factor bHLH123-like isoform X1	DOWN
contig_2357	-1.75606	0.0113311	TATA-box-binding 2 isoform X4	DOWN
contig_75370	-1.755	0.0473959	---NA---	DOWN
contig_10040	-1.75337	0.00806693	PREDICTED: uncharacterized protein LOC107435702	DOWN
contig_32888	-1.75213	0.00395637	---NA---	DOWN
contig_51129	-1.75011	0.0117693	---NA---	DOWN
contig_66771	-1.74929	0.0141009	---NA---	DOWN
contig_8537	-1.74918	0.0394554	auxin transporter 2	DOWN
contig_33140	-1.74628	0.00317181	---NA---	DOWN
contig_36527	-1.74612	0.0452474	---NA---	DOWN
contig_48522	-1.74594	0.0432113	---NA---	DOWN
contig_66166	-1.74408	0.0456813	G2 mitotic-specific cyclin S13-7-like	DOWN
contig_7647	-1.7436	0.0105754	---NA---	DOWN
contig_48769	-1.74129	0.00334245	---NA---	DOWN
contig_58771	-1.74088	0.0305715	---NA---	DOWN
contig_70368	-1.73983	0.0353105	---NA---	DOWN
contig_8390	-1.73787	0.0430569	serine threonine- kinase CDL1	DOWN
contig_82056	-1.73624	0.0325362	acetylajmalan esterase-like	DOWN
contig_47046	-1.73564	0.0466438	TIP41 isoform X1	DOWN
contig_67616	-1.73325	0.0279187	---NA---	DOWN
contig_49898	-1.73185	0.045473	bifunctional UDP-glucose 4-epimerase and UDP-xylose 4-epimerase 1-like isoform X4	DOWN
contig_63632	-1.73003	0.0061955	---NA---	DOWN
contig_62751	-1.72916	0.00143248	---NA---	DOWN
contig_5316	-1.72506	0.0149772	uncharacterized transporter YBR287W-like	DOWN
contig_13576	-1.72424	0.000207149	probable leucine-rich repeat receptor kinase At5g49770	DOWN
contig_78181	-1.72182	0.00637489	---NA---	DOWN
contig_48991	-1.72127	0.0117052	---NA---	DOWN
contig_13800	-1.71995	0.041393	---NA---	DOWN
contig_42644	-1.71973	0.016196	---NA---	DOWN
contig_76287	-1.7186	0.00567816	---NA---	DOWN
contig_4596	-1.71244	0.0030782	---NA---	DOWN
contig_1998	-1.709	0.0124017	---NA---	DOWN
contig_30075	-1.70603	0.00414428	---NA---	DOWN
contig_9946	-1.70395	0.00335069	probable LRR receptor-like serine threonine- kinase At4g26540	DOWN
contig_29965	-1.7031	0.0194991	chitin elicitor receptor kinase 1 isoform X2	DOWN
contig_27483	-1.70297	0.00103296	---NA---	DOWN
contig_31255	-1.70234	0.0329642	---NA---	DOWN
contig_58375	-1.70202	0.0479847	LURP-one-related 7	DOWN
contig_73915	-1.70161	0.00709011	---NA---	DOWN
contig_76382	-1.70138	0.00784675	---NA---	DOWN
contig_69620	-1.70103	0.0163283	---NA---	DOWN
contig_8448	-1.70082	0.0379133	haloalkane dehalogenase	DOWN
contig_16699	-1.69829	9.41086e-06	UPF0496 At3g19330	DOWN
contig_47989	-1.69811	0.0369901	---NA---	DOWN
contig_52763	-1.69448	0.0118654	---NA---	DOWN
contig_25438	-1.69448	0.0349979	disease resistance RPP13 1	DOWN
contig_75233	-1.69216	0.0440975	---NA---	DOWN
contig_16129	-1.68737	0.0128937	glutamate receptor	DOWN
contig_23334	-1.68648	0.0383881	Tesmin TSO1-like CXC domain-containing isoform 1	DOWN
contig_6915	-1.6858	0.00688603	probable polygalacturonase At1g80170 isoform X1	DOWN
contig_51395	-1.68346	0.00543218	---NA---	DOWN
contig_60489	-1.68277	0.026039	---NA---	DOWN
contig_70224	-1.68203	0.0324281	---NA---	DOWN
contig_87677	-1.68158	0.00069805	---NA---	DOWN
contig_78920	-1.67815	0.0425209	---NA---	DOWN
contig_98816	-1.67676	0.0107824	DUF724 domain-containing 7 isoform X2	DOWN
contig_22074	-1.66825	0.0126175	---NA---	DOWN
contig_31793	-1.6655	0.0452474	disease resistance RGA3	DOWN
contig_75883	-1.66545	0.0326452	PREDICTED: LOW QUALITY PROTEIN: uncharacterized protein LOC100855389	DOWN
contig_83002	-1.66368	0.00391211	---NA---	DOWN
contig_97184	-1.66095	0.0143877	---NA---	DOWN
contig_77362	-1.66092	0.000413911	---NA---	DOWN
contig_10508	-1.65963	0.048237	PREDICTED: uncharacterized protein LOC103423534	DOWN
contig_66030	-1.65888	0.010163	---NA---	DOWN
contig_27690	-1.65779	7.28653e-06	---NA---	DOWN
contig_6958	-1.6536	0.0367279	PREDICTED: uncharacterized protein LOC107916683	DOWN
contig_20962	-1.65195	0.00447021	probable leucine-rich repeat receptor kinase At5g49770 isoform X2	DOWN
contig_78068	-1.65051	0.0150575	---NA---	DOWN
contig_12686	-1.64966	1.19012e-05	Leucine-rich repeat kinase family isoform 1	DOWN
contig_52001	-1.64803	0.0261701	---NA---	DOWN
contig_31137	-1.64802	0.000983175	---NA---	DOWN
contig_19552	-1.6463	0.00839777	---NA---	DOWN
contig_37006	-1.64572	0.00891526	---NA---	DOWN
contig_97641	-1.64515	0.0465533	---NA---	DOWN
contig_62410	-1.64033	0.0432113	---NA---	DOWN
contig_333	-1.63613	0.00885391	glycine dehydrogenase (decarboxylating) mitochondrial	DOWN
contig_66155	-1.63502	0.00130109	---NA---	DOWN
contig_30989	-1.62469	0.0449178	disease resistance RGA1	DOWN
contig_69251	-1.62444	0.0317862	---NA---	DOWN
contig_6038	-1.62409	0.019107	---NA---	DOWN
contig_18565	-1.62388	0.0411979	---NA---	DOWN
contig_57723	-1.62161	0.00693036	---NA---	DOWN
contig_41638	-1.62047	0.0236237	---NA---	DOWN
contig_46140	-1.61823	0.00414428	Pseudouridine synthase family isoform 1	DOWN
contig_57531	-1.6086	0.0310587	---NA---	DOWN
contig_9457	-1.60732	0.000131318	---NA---	DOWN
contig_3731	-1.60621	0.00146334	glutamate receptor -like	DOWN
contig_50869	-1.60225	0.00670709	---NA---	DOWN
contig_20583	-1.59982	0.026039	NAC domain-containing 73-like	DOWN
contig_18619	-1.59392	0.0463513	---NA---	DOWN
contig_8154	-1.59254	0.0302826	probable receptor-like serine threonine- kinase At5g57670	DOWN
contig_24425	-1.59224	0.00800883	---NA---	DOWN
contig_78185	-1.59037	0.0380185	---NA---	DOWN
contig_38708	-1.58832	0.000670266	pentatricopeptide repeat-containing chloroplastic mitochondrial	DOWN
contig_24817	-1.58479	0.0144372	---NA---	DOWN
contig_20324	-1.58457	0.019905	NAC domain-containing 21 22	DOWN
contig_94307	-1.58377	0.0421219	---NA---	DOWN
contig_35796	-1.58102	0.0440975	---NA---	DOWN
contig_60505	-1.58091	0.0133534	---NA---	DOWN
[truncated: 390 more rows]
