# Supplementary material for: How Quercus ilex L. saplings face combined salt and ozone stress: a transcriptome analysis
Source: BMC Genomics. 2018 Dec 4;19:872. doi: 10.1186/s12864-018-5260-2 (PMC6278050; doi:10.1186/s12864-018-5260-2)
Supplement: Supplementary file 3 — Table S3. Differentially expressed genes in response to ozone (based on absolute log fold change, with FDR < 0.05) compared to control plants. (XLSX 30 kb) [file 12864_2018_5260_MOESM3_ESM.xlsx]

## Sheet: ozone_over_expressed
Table S3: Differentially expressed genes in response to ozone (based on absolute log fold change, with FDR < 0.05) compared to control plants.
genes	logFC	FDR	annotation	Regulation
contig_119199	13.1666	0.0348212	---NA---	UP
contig_23601	9.89353	0.00854098	---NA---	UP
contig_18695	9.38288	0.0201554	pectinesterase 63	UP
contig_29963	9.14828	0.0425071	probable receptor kinase At4g39110	UP
contig_27329	9.13357	0.0397328	probable disease resistance RPP8 2	UP
contig_51511	8.63961	0.0327621	pathogenesis-related 1-like	UP
contig_36297	8.40241	0.0384803	CBL-interacting kinase 5-like	UP
contig_74788	8.32112	0.0290013	PREDICTED: uncharacterized protein LOC104598838	UP
contig_47362	8.29655	0.0383527	PREDICTED: uncharacterized protein LOC104882481	UP
contig_29665	8.29486	0.0228786	tubulin alpha-3 chain-like isoform X1	UP
contig_36267	8.19031	0.0489744	---NA---	UP
contig_64152	8.03946	0.0361048	invertase inhibitor	UP
contig_31798	7.88852	0.0100633	---NA---	UP
contig_88419	7.80446	0.0333188	proline-rich receptor kinase PERK4	UP
contig_72887	7.80249	0.0138175	TMV resistance N-like	UP
contig_73553	7.73299	0.0210045	PREDICTED: uncharacterized protein LOC102613894	UP
contig_34445	7.69737	0.0167315	---NA---	UP
contig_86539	7.66707	0.00781881	disease resistance RGA3	UP
contig_81623	7.58693	0.0295073	---NA---	UP
contig_28437	7.53322	0.0146741	tubulin beta-1 chain	UP
contig_1832	7.46754	0.0323784	CLEC16A homolog isoform X3	UP
contig_66524	7.44525	0.00568797	oligopeptide transporter 1-like	UP
contig_57499	7.37204	2.68972e-10	adenosylhomocysteinase 1	UP
contig_50404	7.28893	0.039848	disease resistance At4g27190-like	UP
contig_48837	7.25742	0.0370777	---NA---	UP
contig_21985	7.25345	0.00145998	auxin-induced in root cultures 12	UP
contig_26481	7.17029	0.0273038	ankyrin-2-like isoform X4	UP
contig_89334	7.11918	0.0347101	phosphatidylinositol phosphatidylcholine transfer SFH3	UP
contig_37178	7.0934	0.042363	beta-galactosidase 13-like	UP
contig_63414	7.09027	0.0224236	---NA---	UP
contig_74371	7.02493	0.00977176	probable metal-nicotianamine transporter YSL7	UP
contig_92376	6.97001	0.0202294	probable polygalacturonase	UP
contig_72636	6.95993	2.33707e-12	PREDICTED: exopolygalacturonase-like	UP
contig_47054	6.93783	0.0341143	adenosylhomocysteinase 2-like isoform X2	UP
contig_101408	6.89724	0.0138175	glycerophosphodiester phosphodiesterase chloroplastic-like	UP
contig_97946	6.88497	0.0489744	pectate lyase-like	UP
contig_12838	6.70978	0.0237303	---NA---	UP
contig_66450	6.70471	0.0383527	pathogenesis-related 1A-like	UP
contig_44110	6.68992	0.0161846	probable polygalacturonase	UP
contig_92474	6.65636	0.0376358	---NA---	UP
contig_106639	6.65503	0.0143906	omega-6 fatty acid endoplasmic reticulum isozyme 2-like	UP
contig_96388	6.64232	0.0272573	glycine-rich RNA-binding GRP1A-like	UP
contig_95441	6.63918	0.00658226	hypothetical protein SELMODRAFT_115640	UP
contig_71095	6.61882	0.0100633	monodehydroascorbate reductase-like	UP
contig_59666	6.58988	0.00108951	ATP-citrate synthase alpha chain 2-like	UP
contig_48145	6.58513	0.0237943	GPI-anchored LORELEI	UP
contig_17157	6.56305	0.0398652	TMV resistance N-like	UP
contig_81365	6.54674	0.00344633	squalene epoxidase 1-like	UP
contig_75040	6.54296	0.0347101	mitochondrial outer membrane porin of 36 kDa	UP
contig_63920	6.52775	0.0296216	calcium-binding CML42-like	UP
contig_78653	6.46915	0.000171781	Serine-type endopeptidase inhibitor	UP
contig_88055	6.45586	0.000526837	probable carboxylesterase 9	UP
contig_95386	6.45033	1.65189e-08	phosphatidylinositol:ceramide inositolphosphotransferase 1-like	UP
contig_3921	6.44363	0.0285293	TMV resistance N-like isoform X1	UP
contig_149805	6.40946	0.043512	---NA---	UP
contig_73668	6.38592	4.75257e-08	invertase inhibitor	UP
contig_27814	6.38103	0.0315771	sugar transport 10-like	UP
contig_45235	6.35687	8.90583e-07	palmitoyl-acyl carrier chloroplastic	UP
contig_93260	6.34895	0.0285293	LIM domain-containing WLIM2b-like	UP
contig_79650	6.34242	4.45934e-07	glycerophosphodiester phosphodiesterase GDPDL3-like	UP
contig_57733	6.34091	1.92767e-06	trifunctional UDP-glucose 4,6-dehydratase UDP-4-keto-6-deoxy-D-glucose 3,5-epimerase UDP-4-keto-L-rhamnose-reductase RHM2-like	UP
contig_55214	6.31926	0.0137559	catalase isozyme 1	UP
contig_53748	6.30802	3.10989e-07	cytochrome c oxidase subunit 5b- mitochondrial-like	UP
contig_73358	6.28815	4.4421e-05	probable xyloglucan endotransglucosylase hydrolase 30	UP
contig_111659	6.25748	0.0266249	LIM domain-containing WLIM1-like	UP
contig_111957	6.24248	0.0235702	shaggy-related kinase theta	UP
contig_81242	6.21358	0.00658226	pectate lyase-like	UP
contig_31938	6.20497	0.0290609	---NA---	UP
contig_70312	6.1806	0.000154862	serine hydroxymethyltransferase 4	UP
contig_80903	6.0714	0.040059	ethanolamine-phosphate cytidylyltransferase	UP
contig_106172	6.04986	0.000178471	pectate lyase-like	UP
contig_93470	6.03607	0.0116301	ATP synthase subunit mitochondrial	UP
contig_111035	6.00268	0.0249527	Rer1 family isoform 2	UP
contig_48736	5.93074	0.000210209	oligopeptide transporter 5-like	UP
contig_101672	5.91664	5.71364e-05	phytosulfokines 3-like	UP
contig_98373	5.88285	0.000818765	6-phosphogluconate decarboxylating 3	UP
contig_42784	5.86253	0.0226349	Syntaxin t-SNARE family isoform partial	UP
contig_37758	5.8133	3.52633e-05	probable ADP-ribosylation factor GTPase-activating AGD6	UP
contig_78676	5.78235	0.00977148	methylenetetrahydrofolate reductase 2-like	UP
contig_54268	5.76679	0.000210209	---NA---	UP
contig_80699	5.74092	0.00454546	monodehydroascorbate reductase	UP
contig_85727	5.72967	0.0322798	RALF-like 19	UP
contig_109412	5.71908	0.037086	pectinesterase 63	UP
contig_109765	5.61016	0.0370862	V-type proton ATPase subunit a3	UP
contig_57164	5.60815	0.0189123	---NA---	UP
contig_171620	5.50368	0.00419902	ATPase plasma membrane-type	UP
contig_65750	5.49933	0.0425071	subtilisin-like protease	UP
contig_87684	5.47219	0.00482163	ELMO domain-containing A-like	UP
contig_43021	5.46393	0.00060393	actin family	UP
contig_73057	5.4062	0.0148151	60S ribosomal L37-3-like	UP
contig_95700	5.40267	0.0495143	PREDICTED: uncharacterized protein LOC104596427	UP
contig_62441	5.35512	0.010355	---NA---	UP
contig_34128	5.33878	0.0397328	hypothetical protein PRUPE_ppa002558mg	UP
contig_68054	5.30024	4.59052e-11	L-ascorbate cytosolic	UP
contig_41702	5.28516	0.020569	---NA---	UP
contig_13085	5.14915	0.00613941	TMV resistance N-like	UP
contig_35161	5.04955	4.37928e-07	aldehyde dehydrogenase family 2 member mitochondrial-like	UP
contig_69480	4.97741	0.000113468	---NA---	UP
contig_53362	4.97324	0.0172162	U-box domain-containing 52 isoform X1	UP
contig_6624	4.91671	0.0337991	polygalacturonase non-catalytic subunit 2-like	UP
contig_77149	4.8062	0.0401331	LRR receptor-like serine threonine- kinase EFR	UP
contig_72065	4.78062	0.00977176	---NA---	UP
contig_39861	4.76669	0.000888939	Disease resistance RPM1	UP
contig_74452	4.70686	0.0296775	SPIRAL1-like 1	UP
contig_169727	4.70668	0.0305532	---NA---	UP
contig_23425	4.69642	0.0128079	DUF3511 domain	UP
contig_60908	4.56205	0.0399128	auxin-induced 15A	UP
contig_58723	4.49697	0.0342732	---NA---	UP
contig_11303	4.42377	0.0413899	receptor 12	UP
contig_80330	4.38613	0.00152679	---NA---	UP
contig_64526	4.37889	0.0219202	TMV resistance N-like	UP
contig_87876	4.36742	0.0448669	Calcineurin subunit B	UP
contig_32791	4.22232	0.03226	receptor 12	UP
contig_72180	4.16058	0.0330516	---NA---	UP
contig_71639	4.12212	0.0322798	---NA---	UP
contig_58071	4.05928	0.0235702	serine threonine- phosphatase 7 long form homolog	UP
contig_24895	3.99872	0.0100633	PREDICTED: uncharacterized protein LOC108472785	UP
contig_116683	3.94373	0.0402443	---NA---	UP
contig_65546	3.9027	0.00380799	subtilisin-like protease	UP
contig_28199	3.8194	0.000423088	Formin 18	UP
contig_176585	3.73251	0.037254	Ankyrin repeat family	UP
contig_86239	3.66587	0.0433967	14-3-3 GF14 iota	UP
contig_70221	3.65784	0.00427849	dicer 4 isoform X2	UP
contig_7224	3.56217	0.0341723	TMV resistance N-like	UP
contig_94205	3.51364	0.0342764	---NA---	UP
contig_1623	3.43154	0.0276337	---NA---	UP
contig_34948	3.42119	0.0245858	TMV resistance N	UP
contig_77503	3.40642	0.0194215	---NA---	UP
contig_44820	3.39389	0.0384803	---NA---	UP
contig_18170	3.35907	0.00974734	---NA---	UP
contig_70874	3.32815	0.0308825	glutamine synthetase isoform X2	UP
contig_9679	3.2579	0.0367354	G-type lectin S-receptor-like serine threonine- kinase At1g11300 isoform X1	UP
contig_63380	3.16175	6.89033e-12	myosin heavy striated muscle	UP
contig_63304	3.10408	0.00658226	phosphatase 2C 44	UP
contig_30957	3.09133	0.00351046	S-adenosylmethionine decarboxylase proenzyme-like	UP
contig_105573	3.08993	0.0366343	PREDICTED: uncharacterized protein LOC103697258	UP
contig_10036	2.9452	0.0333188	ethylene-responsive transcription factor ERF084	UP
contig_44443	2.83102	0.00600213	---NA---	UP
contig_52370	2.79836	0.000156883	basic blue -like	UP
contig_31286	2.71196	0.00497403	---NA---	UP
contig_16574	2.69131	0.048615	---NA---	UP
contig_33267	2.54428	4.65812e-06	TMV resistance N-like	UP
contig_36166	2.53201	0.0131316	probable LRR receptor-like serine threonine- kinase At1g07650	UP
contig_25670	2.47334	0.0323784	1-aminocyclopropane-1-carboxylate oxidase homolog 1-like	UP
contig_14962	2.39427	0.0322798	hypothetical protein PRUPE_ppa014138mg	UP
contig_3724	2.34026	0.0148902	PREDICTED: uncharacterized protein LOC100245695	UP
contig_55612	2.29876	0.000190223	---NA---	UP
contig_71495	2.28219	0.000903696	G-type lectin S-receptor-like serine threonine- kinase At1g11410	UP
contig_55921	2.24605	0.0474174	disease resistance RGA2-like	UP
contig_11209	2.18876	0.0418155	TMV resistance N-like	UP
contig_26172	2.10137	0.0383527	---NA---	UP
contig_14983	2.08115	0.00658226	disease resistance RPP13 1	UP
contig_10248	2.05067	0.00454546	G-type lectin S-receptor-like serine threonine- kinase SD2-5	UP
contig_92848	2.02022	0.0383527	---NA---	UP
contig_28909	1.89915	0.00322927	hypothetical protein PRUPE_ppa010997mg	UP
contig_22570	1.83599	0.0327929	disease resistance RGA3	UP
contig_16832	1.80992	0.00985488	Formin 18	UP
contig_67530	1.80929	0.0135774	hypothetical protein PRUPE_ppa1027140mg	UP
contig_30911	1.80634	0.00497403	WVD2-like 7	UP
contig_15872	1.80588	0.00105142	TMV resistance N-like	UP
contig_15389	1.80133	0.019019	disease resistance RGA3	UP
contig_85305	1.78422	0.043512	---NA---	UP
contig_7264	1.78092	0.0412309	EXORDIUM-like 2	UP
contig_31333	1.77477	4.30645e-06	TMV resistance N-like	UP
contig_58094	1.76906	0.0224236	TMV resistance N-like	UP
contig_55194	1.76832	0.011136	PREDICTED: uncharacterized protein LOC104881798	UP
contig_9521	1.75966	0.0482297	disease resistance RGA3	UP
contig_95245	1.73381	0.0149233	---NA---	UP
contig_46232	1.70099	0.0383527	---NA---	UP
contig_5297	1.67376	0.0290609	---NA---	UP
contig_20832	1.65258	0.00733328	disease resistance RGA3	UP
contig_4492	1.56722	0.00534801	TMV resistance N-like	UP
contig_44125	1.51587	0.00977176	---NA---	UP
contig_38460	1.50043	0.00339932	---NA---	UP
contig_23466	1.49903	0.0341723	TMV resistance N-like	UP
contig_75283	1.48353	0.0490583	---NA---	UP
contig_44108	1.45784	0.0134378	---NA---	UP
contig_38030	1.44875	0.0434619	serine threonine- kinase At3g07070-like	UP
contig_5922	1.44746	0.0413899	REVEILLE 8-like isoform X2	UP
contig_35703	1.40404	0.0304167	receptor 12	UP
contig_11644	1.37311	0.0307575	UDP-glycosyltransferase 71K1-like	UP
contig_15865	1.36779	0.00101292	TMV resistance N-like	UP
contig_42297	1.357	0.0245858	UDP-glycosyltransferase 71K1-like	UP
contig_24341	1.34083	0.0191412	F-box kelch-repeat At3g23880-like	UP
contig_54042	1.31598	0.0489744	bifunctional UDP-glucose 4-epimerase and UDP-xylose 4-epimerase 1-like	UP
contig_18275	1.27665	0.0119852	DNA RNA polymerases superfamily	UP
contig_26427	1.26392	0.0458791	---NA---	UP
contig_24311	1.26015	0.00269662	sulfate transporter -like	UP
contig_72885	1.25683	0.00359894	disease resistance RGA1	UP
contig_22588	1.23193	0.0491471	CLP protease regulatory subunit X isoform 3	UP
contig_53674	1.23144	0.0413899	glycine oxidase isoform X1	UP
contig_82056	1.21786	0.0296775	acetylajmalan esterase-like	UP
contig_1254	1.20457	0.0105672	---NA---	UP
contig_31917	1.19528	0.027541	---NA---	UP
contig_107676	1.1534	0.0103495	sphingolipid delta(4)-desaturase DES1-like	UP
contig_42296	1.14328	0.000888939	anthocyanidin 3-O-glucosyltransferase 2-like	UP
contig_27112	1.13674	0.0341723	---NA---	UP
contig_21218	1.13373	0.0165987	LNK3 isoform X1	UP
contig_28609	1.08766	0.0413899	---NA---	UP
contig_14559	1.07232	0.0482297	receptor kinase HERK 1	UP
contig_50634	1.06717	0.0372408	PREDICTED: uncharacterized protein LOC103323735	UP
contig_12260	1.04865	0.0199536	disease resistance RGA1	UP
contig_16231	1.04366	0.00139057	disease resistance RGA4 isoform X1	UP
contig_43279	1.03167	0.0285293	---NA---	UP
contig_173545	1.0247	0.00108951	sorbin and SH3 domain-containing 2-like	UP
contig_13641	1.02414	0.00105142	Ankyrin repeat family regulator of chromosome condensation (RCC1) family isoform 2	UP
contig_3803	1.00995	0.00762894	cysteine-rich receptor kinase 15	UP
contig_176124	-9.28296	0.0322798	hypothetical protein POPTR_0013s12970g	DOWN
contig_121714	-8.66794	0.00854098	ribonuclease H At1g65750	DOWN
contig_157081	-7.65333	0.0237303	serine threonine- phosphatase 7 long form homolog	DOWN
contig_159368	-7.65332	0.0259946	PREDICTED: uncharacterized protein LOC102626455	DOWN
contig_177010	-7.55581	0.048615	---NA---	DOWN
contig_105277	-7.42255	0.0245858	---NA---	DOWN
contig_165817	-6.91302	0.0322798	ELAV 3 isoform X1	DOWN
contig_136125	-6.81951	0.0482297	---NA---	DOWN
contig_96511	-6.80934	0.0113425	---NA---	DOWN
contig_52918	-6.6542	0.00568797	---NA---	DOWN
contig_3883	-6.62206	0.0383527	probable disease resistance At5g66900	DOWN
contig_2748	-6.50389	0.00733644	PREDICTED: uncharacterized protein LOC103329708	DOWN
contig_71929	-6.38453	0.0341723	probable fructokinase-7	DOWN
contig_89129	-6.35719	0.0413899	---NA---	DOWN
contig_120433	-6.28162	0.0383527	---NA---	DOWN
contig_142185	-6.09524	0.0486149	F-box kelch-repeat SKIP6-like	DOWN
contig_35102	-6.07197	0.000472146	maf DDB_G0281937 isoform X1	DOWN
contig_160192	-5.53195	0.00974734	---NA---	DOWN
contig_108939	-5.43686	0.0323723	---NA---	DOWN
contig_162245	-5.42092	0.0490583	TMV resistance N-like	DOWN
contig_157368	-5.3385	0.0161846	---NA---	DOWN
contig_125089	-5.26575	0.0401331	Gpr1 family (ISS)	DOWN
contig_29359	-5.23897	0.0322798	TMV resistance N-like	DOWN
contig_125985	-5.2354	0.00658226	---NA---	DOWN
contig_68599	-5.05154	0.0330516	---NA---	DOWN
contig_66891	-4.99745	0.0413899	PREDICTED: uncharacterized protein LOC105157126	DOWN
contig_177491	-4.92298	0.0236397	---NA---	DOWN
contig_73205	-4.91311	0.0482297	hypothetical protein POPTR_0004s11480g	DOWN
contig_12866	-4.64475	0.00495732	60S acidic ribosomal P0	DOWN
contig_168082	-4.56907	0.0386948	---NA---	DOWN
contig_73983	-4.50196	0.0330516	---NA---	DOWN
contig_103006	-4.47906	0.00095943	---NA---	DOWN
contig_79388	-4.45232	0.0155585	disease resistance RGA1	DOWN
contig_137968	-4.39015	0.00886044	---NA---	DOWN
contig_177895	-4.38377	0.0270274	---NA---	DOWN
contig_150576	-4.33691	0.00105142	---NA---	DOWN
contig_134924	-4.2179	0.00974734	---NA---	DOWN
contig_17392	-4.20316	0.00104256	---NA---	DOWN
contig_83977	-4.08383	0.0122701	zinc finger BED domain-containing RICESLEEPER 2-like	DOWN
contig_86768	-4.01872	0.041017	---NA---	DOWN
contig_74093	-3.94653	0.0307575	endochitinase-like	DOWN
contig_158281	-3.83175	0.000888939	---NA---	DOWN
contig_103561	-3.73098	0.0199536	---NA---	DOWN
contig_61208	-3.53775	0.0295073	ribonuclease H At1g65750	DOWN
contig_75056	-3.33459	0.0279622	---NA---	DOWN
contig_128148	-3.15223	0.0179978	---NA---	DOWN
contig_100601	-3.1506	0.000303495	---NA---	DOWN
contig_77721	-3.05158	0.0372218	probable cytokinin riboside 5 -monophosphate phosphoribohydrolase LOGL10 isoform X1	DOWN
contig_75880	-3.04171	0.0463305	---NA---	DOWN
contig_125031	-3.01301	0.0201554	---NA---	DOWN
contig_46400	-2.96995	0.043512	PREDICTED: uncharacterized protein LOC107935794	DOWN
contig_21487	-2.87202	0.0397328	PREDICTED: uncharacterized protein LOC103502279 isoform X1	DOWN
contig_150295	-2.85827	0.0499307	---NA---	DOWN
contig_38207	-2.75949	0.000240276	---NA---	DOWN
contig_112391	-2.59891	0.0325332	---NA---	DOWN
contig_108666	-2.59653	0.0228167	---NA---	DOWN
contig_77736	-2.52518	0.0286259	cytochrome P450 87A3	DOWN
contig_60740	-2.42655	0.0413899	---NA---	DOWN
contig_69562	-2.41377	0.00781881	disease resistance RPP13 1	DOWN
contig_73799	-2.37392	0.0397328	endonuclease V isoform X1	DOWN
contig_178634	-2.32097	0.0296775	chlorophyll a-b binding chloroplastic	DOWN
contig_82034	-2.28002	0.00497403	---NA---	DOWN
contig_3721	-2.12987	0.0130795	TMV resistance N-like	DOWN
contig_133179	-2.01117	0.0347101	---NA---	DOWN
contig_41169	-1.96081	2.85685e-07	---NA---	DOWN
contig_94464	-1.9517	0.0315771	---NA---	DOWN
contig_165558	-1.90965	0.010763	argonaute 16-like	DOWN
contig_86194	-1.86949	0.00854098	---NA---	DOWN
contig_76287	-1.86521	0.00348974	---NA---	DOWN
contig_34965	-1.82739	0.047534	proteasome subunit beta type-7-A-like	DOWN
contig_93438	-1.8154	0.00323589	---NA---	DOWN
contig_42644	-1.76193	0.0383527	---NA---	DOWN
contig_35539	-1.7525	0.00542994	---NA---	DOWN
contig_68520	-1.74154	0.0361752	---NA---	DOWN
contig_51960	-1.71646	0.0157621	---NA---	DOWN
contig_109679	-1.68912	0.0313265	---NA---	DOWN
contig_95775	-1.66468	0.0372408	---NA---	DOWN
contig_90187	-1.65517	0.0341723	---NA---	DOWN
contig_99923	-1.64658	0.00139057	---NA---	DOWN
contig_47634	-1.63073	0.00748348	---NA---	DOWN
contig_97070	-1.60991	0.00272847	---NA---	DOWN
contig_30617	-1.57903	2.99399e-05	---NA---	DOWN
contig_59462	-1.53517	0.0235702	---NA---	DOWN
contig_101356	-1.53185	0.00977148	---NA---	DOWN
contig_48228	-1.52963	2.10743e-06	TMV resistance N-like isoform X2	DOWN
contig_29012	-1.52905	0.041017	probable leucine-rich repeat receptor kinase At5g49770 isoform X2	DOWN
contig_67831	-1.52689	0.0484537	---NA---	DOWN
contig_63539	-1.51398	0.000296859	---NA---	DOWN
contig_62721	-1.48319	0.0215174	chaperonin 60 subunit alpha chloroplastic	DOWN
contig_31544	-1.47289	4.2762e-05	---NA---	DOWN
contig_47540	-1.46699	5.91332e-06	Embryo defective	DOWN
contig_127362	-1.45531	0.00762894	---NA---	DOWN
contig_37075	-1.41233	0.0372218	---NA---	DOWN
contig_81324	-1.40725	0.03518	---NA---	DOWN
contig_13068	-1.40624	0.000154862	chaperonin 60 subunit beta chloroplastic	DOWN
contig_51498	-1.40354	0.0371383	---NA---	DOWN
contig_31708	-1.39823	0.00658226	ABC transporter F family member 4	DOWN
contig_3051	-1.37323	0.00105142	PREDICTED: uncharacterized protein LOC103495620	DOWN
contig_56626	-1.35821	0.0458791	---NA---	DOWN
contig_27620	-1.32666	0.0322798	---NA---	DOWN
contig_35482	-1.32565	0.011067	---NA---	DOWN
contig_72417	-1.31559	0.00906912	---NA---	DOWN
contig_56952	-1.3008	0.0128079	---NA---	DOWN
contig_20977	-1.30016	0.0465243	---NA---	DOWN
contig_161945	-1.29739	0.00215809	chaperonin 60 subunit alpha chloroplastic-like	DOWN
contig_12686	-1.28581	0.0049727	Leucine-rich repeat kinase family isoform 1	DOWN
contig_38136	-1.27066	0.0163499	---NA---	DOWN
contig_16492	-1.26518	0.0322798	xylose isomerase	DOWN
contig_13477	-1.24429	0.000385088	ru large subunit-binding subunit chloroplastic	DOWN
contig_74929	-1.23415	0.0495143	---NA---	DOWN
contig_29405	-1.21904	0.0318701	TMV resistance N-like isoform X5	DOWN
contig_83784	-1.21194	0.0201554	transposon TX1 uncharacterized 149 kDa	DOWN
contig_26006	-1.1727	0.0201554	40S ribosomal S13-like	DOWN
contig_47146	-1.16983	0.00488698	---NA---	DOWN
contig_10520	-1.16188	0.0191412	chaperonin 60 subunit alpha chloroplastic-like	DOWN
contig_18337	-1.1618	0.048615	universal stress A	DOWN
contig_31854	-1.15096	0.0323808	DNA replication licensing factor MCM4	DOWN
contig_33745	-1.14481	0.0201554	PREDICTED: uncharacterized protein LOC105178863	DOWN
contig_44120	-1.14124	0.0132344	---NA---	DOWN
contig_11516	-1.1375	0.0296216	pentatricopeptide repeat-containing At3g08820	DOWN
contig_20387	-1.12938	0.00497403	nuclear pore complex NUP85	DOWN
contig_12757	-1.1195	0.0496547	---NA---	DOWN
contig_64655	-1.11707	0.000424833	---NA---	DOWN
contig_75950	-1.09769	0.0413899	---NA---	DOWN
contig_18021	-1.08212	0.0179978	---NA---	DOWN
contig_50370	-1.08105	0.0122988	chaperonin 60 subunit alpha chloroplastic isoform X2	DOWN
contig_48138	-1.061	0.00148912	---NA---	DOWN
contig_19737	-1.05723	1.28957e-06	CD99 antigen 2	DOWN
contig_64618	-1.04149	0.0333188	---NA---	DOWN
contig_37596	-1.03427	0.0164842	2,4-dichlorophenol 6-monooxygenase isoform X2	DOWN
