# Supplementary material for: How Quercus ilex L. saplings face combined salt and ozone stress: a transcriptome analysis
Source: BMC Genomics. 2018 Dec 4;19:872. doi: 10.1186/s12864-018-5260-2 (PMC6278050; doi:10.1186/s12864-018-5260-2)
Supplement: Supplementary file 4 — Table S4. Differentially expressed genes in response to salt plus ozone (based on log fold change, with FDR < 0.05) compared to control plants. (XLSX 187 kb) [file 12864_2018_5260_MOESM4_ESM.xlsx]

## Sheet: combined_over_expressed
Table S4: Differentially expressed genes in response to salt plus ozone (based on log fold change, with FDR < 0.05) compared to control plants.
genes	logFC	FDR	annotation	Regulation
contig_118661	12.5227	0.00854385	probable endo-beta-1,4-glucanase D	UP
contig_118324	12.4645	0.0141244	---NA---	UP
contig_5776	12.3602	0.0155391	---NA---	UP
contig_118076	11.1893	0.0259604	---NA---	UP
contig_118587	11.009	0.0446394	---NA---	UP
contig_9304	10.823	0.0391213	PLANT CADMIUM RESISTANCE 2-like	UP
contig_119598	10.7837	0.0213445	endo-1,4-beta-xylanase A-like	UP
contig_119057	10.6415	0.0238489	---NA---	UP
contig_120989	10.3802	0.0379133	PREDICTED: uncharacterized protein LOC8270168, partial	UP
contig_118101	10.3303	0.0302766	probable endo-beta-1,4-glucanase D	UP
contig_123778	10.0261	0.0214051	calcium permeable stress-gated cation channel 1	UP
contig_118256	9.8637	0.0334139	---NA---	UP
contig_120495	9.79653	0.0105026	Zinc finger 271 (Zinc finger 7) (HZF7) (Zinc finger ZNFphex133) (Epstein-Barr virus-induced zinc finger ) (ZNF-EB) (CT-ZFP48) (Zinc finger	UP
contig_118389	9.7801	0.0213626	probable polyol transporter 3	UP
contig_120324	9.6563	0.00578191	---NA---	UP
contig_61476	9.60304	0.0208404	---NA---	UP
contig_118135	9.59166	0.0453693	---NA---	UP
contig_118063	9.57663	0.0101882	---NA---	UP
contig_119922	9.47553	0.0327407	disulfide-isomerase-like	UP
contig_31798	9.47391	0.000258591	---NA---	UP
contig_118559	9.39018	0.0348046	---NA---	UP
contig_23601	9.27197	0.00341453	---NA---	UP
contig_18257	9.26678	0.0482258	bidirectional sugar transporter SWEET4-like isoform X1	UP
contig_124229	9.20726	0.0175128	alkaline phosphatase	UP
contig_125244	9.17788	0.033482	hypothetical protein MNEG_3789	UP
contig_13046	9.16679	0.011061	---NA---	UP
contig_114139	9.13735	0.0358781	---NA---	UP
contig_119955	9.12537	0.0252293	hypothetical protein VOLCADRAFT_88158	UP
contig_117855	9.11715	0.00766872	aspartic ase	UP
contig_123300	9.09335	0.0354743	fasciclin family	UP
contig_26481	9.02201	0.0005664	ankyrin-2-like isoform X4	UP
contig_119138	9.01686	0.0441871	---NA---	UP
contig_119047	8.99257	0.042297	protease 2-like	UP
contig_119117	8.83065	0.0296801	60S ribosomal L13a-2-like	UP
contig_119995	8.80131	0.0275428	peptidyl-prolyl cis-trans isomerase CYP18-3	UP
contig_118768	8.76025	0.0312619	---NA---	UP
contig_122568	8.75685	0.0204182	alkaline phosphatase 4-like	UP
contig_123171	8.75581	0.0478494	probable endo-beta-1,4-glucanase D	UP
contig_119184	8.74214	0.0492937	---NA---	UP
contig_124164	8.69748	0.00296432	---NA---	UP
contig_117991	8.69546	0.021688	---NA---	UP
contig_119661	8.67214	0.0203482	---NA---	UP
contig_129560	8.63487	0.0100256	hypothetical protein COCSUDRAFT_57278	UP
contig_124332	8.6156	0.00806251	---NA---	UP
contig_120633	8.613	0.0260888	---NA---	UP
contig_124414	8.58267	0.0191886	40S ribosomal S24-1	UP
contig_129292	8.53782	0.0336714	---NA---	UP
contig_124179	8.51126	0.00332827	glutamine synthetase 2	UP
contig_124690	8.46959	0.0397492	40S ribosomal S8	UP
contig_119533	8.42241	0.014779	40S ribosomal S5-like	UP
contig_120980	8.41285	0.0321172	60S acidic ribosomal P1	UP
contig_127015	8.40437	0.0438339	---NA---	UP
contig_118136	8.38922	0.0401217	---NA---	UP
contig_124459	8.3882	0.00342445	60S ribosomal L18a-2	UP
contig_118522	8.35617	0.000340242	endoglucanase 1-like	UP
contig_11167	8.34632	0.0468702	G-type lectin S-receptor-like serine threonine- kinase At4g27290 isoform X3	UP
contig_120962	8.33202	0.0158819	hypothetical protein CHLNCDRAFT_144273	UP
contig_121718	8.27553	0.000162246	Uncharacterized protein TCM_035136	UP
contig_118821	8.27257	0.0315235	---NA---	UP
contig_45643	8.26853	0.0416094	40S ribosomal S12	UP
contig_119346	8.24947	0.0132436	---NA---	UP
contig_124704	8.20945	0.0265496	---NA---	UP
contig_121211	8.20535	0.00634901	---NA---	UP
contig_118017	8.19235	0.0402506	---NA---	UP
contig_119248	8.18617	0.0257364	60S ribosomal L13-1-like	UP
contig_129832	8.18532	0.0387799	60S ribosomal L12	UP
contig_129678	8.1638	0.0459065	probable 60S ribosomal L14	UP
contig_1832	8.16279	0.00387961	CLEC16A homolog isoform X3	UP
contig_155460	8.07423	0.00202414	hypothetical protein COCSUDRAFT_57278	UP
contig_125352	8.05186	0.0198945	probable polyol transporter 4	UP
contig_122330	7.99601	0.0178903	kinase partial	UP
contig_127231	7.95078	0.000382806	aldehyde dehydrogenase family 2 member mitochondrial-like	UP
contig_118635	7.91543	0.000236009	---NA---	UP
contig_10664	7.90723	0.0427125	pectinesterase inhibitor-like	UP
contig_122196	7.89713	0.0188482	soluble quino glucose dehydrogenase	UP
contig_123606	7.88516	0.00687703	---NA---	UP
contig_58337	7.87787	0.0220116	component of cytosolic 80S ribosome and 40S small subunit	UP
contig_124588	7.84815	0.0415294	serine carboxypeptidase-like	UP
contig_124344	7.80504	0.0414779	---NA---	UP
contig_125066	7.791	0.0185847	60S ribosomal L23a	UP
contig_111289	7.76613	0.0238237	peptidyl-prolyl cis-trans isomerase CYP20-1-like	UP
contig_128097	7.7609	0.00155073	malate dehydrogenase	UP
contig_119300	7.73157	0.0256849	Extracellular serine ase	UP
contig_31271	7.72766	0.0334155	---NA---	UP
contig_125975	7.71805	0.041274	---NA---	UP
contig_119952	7.70901	0.0198243	---NA---	UP
contig_137462	7.70839	0.0139721	---NA---	UP
contig_61317	7.70709	0.0109846	dirigent 11-like	UP
contig_123573	7.64711	0.0126862	V-type proton ATPase 16 kDa proteolipid subunit	UP
contig_121357	7.63717	0.031518	aldose 1-epimerase-like	UP
contig_119564	7.60374	0.0276739	---NA---	UP
contig_130455	7.60259	0.0110109	---NA---	UP
contig_122821	7.59387	0.00299159	ATP synthase subunit mitochondrial	UP
contig_118412	7.57726	0.0390447	---NA---	UP
contig_119066	7.56819	0.0201426	---NA---	UP
contig_118271	7.55954	0.046224	---NA---	UP
contig_126381	7.53603	0.0213445	---NA---	UP
contig_119964	7.5241	0.0263168	60S ribosomal L35a-3-like	UP
contig_120256	7.51555	0.0224406	probable endo-beta-1,4-glucanase D	UP
contig_158162	7.50629	0.00583495	probable mannitol dehydrogenase	UP
contig_121673	7.48549	0.0496546	---NA---	UP
contig_127755	7.48518	0.0150051	---NA---	UP
contig_3999	7.45047	0.049707	RALF-like 16	UP
contig_21657	7.44031	0.0448639	glycerophosphodiester phosphodiesterase GDPDL7-like	UP
contig_122187	7.43526	0.00144747	---NA---	UP
contig_117760	7.40911	0.0454684	---NA---	UP
contig_70046	7.40441	0.0478809	pre-rRNA-processing TSR2 isoform X1	UP
contig_118513	7.40253	0.0408369	---NA---	UP
contig_122803	7.40088	0.033975	---NA---	UP
contig_118786	7.40002	0.0291857	phosphate-repressible phosphate permease	UP
contig_126865	7.39536	0.0137906	aldehyde dehydrogenase family 2 member C4-like	UP
contig_83114	7.39373	0.0102329	luminal-binding 5	UP
contig_129172	7.38568	0.00758212	---NA---	UP
contig_131148	7.38537	0.00181859	---NA---	UP
contig_129964	7.38531	0.0203941	predicted protein	UP
contig_133331	7.35294	0.000640651	translationally-controlled tumor homolog	UP
contig_151840	7.34866	0.0383614	---NA---	UP
contig_149612	7.3296	0.0123474	---NA---	UP
contig_94569	7.31894	0.021338	---NA---	UP
contig_121314	7.29066	0.00508227	---NA---	UP
contig_128838	7.27355	0.00253226	polyol transporter 5-like	UP
contig_136315	7.26301	0.0486792	low temperature-induced	UP
contig_123719	7.24957	0.000121886	---NA---	UP
contig_29963	7.24912	0.0383114	probable receptor kinase At4g39110	UP
contig_121684	7.23059	0.000259536	probable mannitol dehydrogenase	UP
contig_119518	7.21457	0.00578606	---NA---	UP
contig_133458	7.17577	0.0455267	sugar transport 10-like	UP
contig_138904	7.17354	0.0286718	UTP--glucose-1-phosphate uridylyltransferase	UP
contig_140901	7.17323	0.000367881	---NA---	UP
contig_119046	7.13101	0.041168	---NA---	UP
contig_138637	7.11687	0.0417032	mitochondrial outer membrane porin 3	UP
contig_167877	7.1167	0.0410591	probable inositol transporter 2	UP
contig_168073	7.10371	0.0442558	---NA---	UP
contig_18695	7.08005	0.0280537	pectinesterase 63	UP
contig_133214	7.07129	0.0259519	acyl carrier mitochondrial-like	UP
contig_10103	7.03279	0.0496661	pectinesterase inhibitor-like	UP
contig_8724	7.03128	0.0416776	Ulp1 protease carboxy-terminal domain	UP
contig_122055	7.02975	0.016518	formate mitochondrial-like	UP
contig_76084	7.02149	0.0262014	---NA---	UP
contig_118881	6.98645	0.031781	---NA---	UP
contig_1491	6.97575	0.00759042	expansin-A1 isoform X1	UP
contig_120970	6.95483	0.0217536	PREDICTED: uncharacterized protein LOC107404927	UP
contig_137285	6.93833	0.00234023	---NA---	UP
contig_117954	6.93763	0.045247	---NA---	UP
contig_135082	6.93696	0.0422189	cytochrome c1- heme mitochondrial	UP
contig_148497	6.92582	0.00388372	---NA---	UP
contig_144856	6.91361	0.0247698	---NA---	UP
contig_126106	6.91332	0.0223755	vesicle-associated membrane 726	UP
contig_1440	6.90903	0.0104213	---NA---	UP
contig_124411	6.90533	0.0156048	40S ribosomal S3-3	UP
contig_136623	6.90329	0.048263	---NA---	UP
contig_121724	6.89379	0.0309921	glutamate synthase 1 [NADH] chloroplastic isoform X2	UP
contig_121370	6.8867	0.0181401	60S ribosomal L19-3-like	UP
contig_120681	6.87807	0.0108816	---NA---	UP
contig_124258	6.86562	0.00759042	endo-1,3 1,4-beta-D-glucanase-like isoform X2	UP
contig_52672	6.8577	0.0498051	Thionin related Pollen Ole e 6	UP
contig_126589	6.85751	0.0383536	adenylate kinase 3	UP
contig_135466	6.83772	0.0446394	---NA---	UP
contig_130050	6.82303	0.0259489	---NA---	UP
contig_121204	6.82284	0.00758212	sphingolipid long chain base-responsive LSP1-like	UP
contig_135771	6.81295	0.00102113	aldehyde dehydrogenase family 2 member mitochondrial-like	UP
contig_123460	6.79741	0.0102909	---NA---	UP
contig_119311	6.77829	0.0446394	60S ribosomal L8	UP
contig_129384	6.76634	0.00359739	eukaryotic translation initiation factor 5A-3	UP
contig_137119	6.74998	0.000195598	---NA---	UP
contig_160377	6.7462	0.0438032	---NA---	UP
contig_132869	6.74524	0.041168	Extracellular serine ase	UP
contig_145485	6.7331	0.043664	---NA---	UP
contig_44798	6.72631	0.0301069	receptor 12	UP
contig_120738	6.71928	0.03118	---NA---	UP
contig_112245	6.71907	0.0437028	---NA---	UP
contig_121900	6.69716	0.0177176	NADH dehydrogenase subunit 7 (mitochondrion)	UP
contig_65712	6.68619	0.007666	---NA---	UP
contig_151620	6.67415	0.00231631	---NA---	UP
contig_119556	6.6655	0.000302451	---NA---	UP
contig_126886	6.62784	0.0446698	---NA---	UP
contig_123919	6.62665	0.0120258	methylmalonate-semialdehyde dehydrogenase [acylating] mitochondrial	UP
contig_130986	6.61843	0.0446698	dihydrolipoyllysine-residue acetyltransferase component 2 of pyruvate dehydrogenase mitochondrial-like isoform X2	UP
contig_122429	6.6095	0.0176393	---NA---	UP
contig_110030	6.59266	0.0027445	---NA---	UP
contig_127933	6.58489	0.0339238	AAA-ATPase At2g18193-like	UP
contig_122367	6.56175	0.00332827	---NA---	UP
contig_121633	6.54802	0.0129521	---NA---	UP
contig_137225	6.54626	0.039633	mRNA-capping enzyme isoform X1	UP
contig_103968	6.54465	0.0314069	---NA---	UP
contig_132082	6.54207	0.000189759	---NA---	UP
contig_125019	6.51914	0.0461168	hypothetical protein F751_6916	UP
contig_124887	6.50122	0.00574906	probable 2-oxoglutarate-dependent dioxygenase At3g49630	UP
contig_120838	6.49661	0.0175128	---NA---	UP
contig_144988	6.49182	0.0301751	---NA---	UP
contig_131703	6.48878	0.044443	peptidyl-prolyl cis-trans isomerase CYP19-3-like	UP
contig_154090	6.48311	0.0131709	elongation factor EF-3	UP
contig_119262	6.47787	0.0453693	---NA---	UP
contig_147590	6.47771	0.0466688	---NA---	UP
contig_124342	6.47418	0.0129521	binding partner of ACD11 1-like	UP
contig_57164	6.44773	0.000965116	---NA---	UP
contig_120016	6.44643	0.0260866	60S ribosomal L7a-1-like	UP
contig_155487	6.44216	0.0269445	---NA---	UP
contig_131252	6.43649	0.039835	hypothetical protein SELMODRAFT_116690	UP
contig_148564	6.43578	0.0260724	---NA---	UP
contig_136358	6.4288	0.000341782	serine threonine- phosphatase PP1 isoform X2	UP
contig_119260	6.41976	0.0446687	germin subfamily 1 member 13	UP
contig_123620	6.41455	0.0390391	---NA---	UP
contig_134737	6.41033	0.0327641	RNA-binding (RRM RBD RNP motifs) family isoform 1	UP
contig_36297	6.4048	0.0447173	CBL-interacting kinase 5-like	UP
contig_122776	6.3857	0.0400105	60S ribosomal L14-1-like	UP
contig_114863	6.37875	0.0173532	40S ribosomal S18	UP
contig_122577	6.37513	0.0230113	---NA---	UP
contig_124504	6.36788	0.0249562	40S ribosomal S10	UP
contig_153884	6.36516	0.028239	growth-regulating factor 10-like	UP
contig_121259	6.35993	0.000259185	---NA---	UP
contig_130563	6.35218	0.0378425	FKBP-type peptidyl-prolyl cis-trans isomerase	UP
contig_125311	6.34378	0.0104733	---NA---	UP
contig_138769	6.33171	0.000330157	glutathione S-transferase	UP
contig_81623	6.33096	0.0220397	---NA---	UP
contig_117517	6.32682	0.0177938	aconitate hydratase	UP
contig_159115	6.32346	0.0382849	endo-1,4-beta-xylanase A-like	UP
contig_123442	6.31525	0.0300267	---NA---	UP
contig_31938	6.28581	0.00602297	---NA---	UP
contig_131736	6.2752	0.00128956	---NA---	UP
contig_9253	6.27404	0.0466125	adenosylhomocysteinase 1	UP
contig_130306	6.27038	0.0457652	---NA---	UP
contig_129670	6.26844	3.89742e-05	---NA---	UP
contig_125905	6.26385	0.00303548	glycine-rich RNA-binding 4	UP
contig_167758	6.26382	0.025933	---NA---	UP
contig_151128	6.25606	0.00408099	GPR1 FUN34 yaaH family	UP
contig_49905	6.2453	0.00649278	pentatricopeptide repeat-containing At4g21170	UP
contig_128740	6.23564	0.0201781	---NA---	UP
contig_99167	6.23328	0.000200867	Uncharacterized protein TCM_008813	UP
contig_142914	6.22604	0.0369238	---NA---	UP
contig_130026	6.22411	0.0346136	60S ribosomal L7-2-like	UP
contig_64152	6.20961	0.0417045	invertase inhibitor	UP
contig_119100	6.20533	0.0412741	formate mitochondrial	UP
contig_121347	6.20291	0.037498	---NA---	UP
contig_143579	6.18518	0.021864	---NA---	UP
contig_110471	6.18335	0.00922779	FAR1-RELATED SEQUENCE 5-like	UP
contig_119521	6.1621	0.0301646	---NA---	UP
contig_136711	6.15969	0.0440671	---NA---	UP
contig_124639	6.14613	0.0140673	60S ribosomal L37-3	UP
contig_128828	6.14456	0.024142	---NA---	UP
contig_14775	6.14293	0.0299967	UPF0481 At3g47200-like	UP
contig_118744	6.13469	0.0232604	40S ribosomal S14-3	UP
contig_118991	6.13343	0.00828227	alcohol dehydrogenase [acceptor]-like	UP
contig_121180	6.13239	0.0087651	---NA---	UP
contig_123967	6.12483	0.00837745	---NA---	UP
contig_144847	6.12035	0.0473702	---NA---	UP
contig_123617	6.11732	0.0181401	elongation factor 2	UP
contig_89334	6.11031	0.0259489	phosphatidylinositol phosphatidylcholine transfer SFH3	UP
contig_1492	6.11	0.0213974	Expansin ALPHA ,EXPA1	UP
contig_156254	6.10978	0.0176596	---NA---	UP
contig_135108	6.10732	0.028239	glucose-6-phosphate 1- cytoplasmic isoform-like	UP
contig_115348	6.09826	0.00542631	casparian strip membrane 1	UP
contig_134781	6.09613	0.0438278	---NA---	UP
contig_127529	6.09562	0.0163301	hypothetical protein COCSUDRAFT_57278	UP
contig_124769	6.08943	0.0374872	---NA---	UP
contig_142843	6.08792	0.00341372	60S ribosomal L35	UP
contig_101161	6.06722	0.0426676	---NA---	UP
contig_133118	6.06715	0.0414785	elongation factor EF-3	UP
contig_12595	6.04337	0.0112274	AAA-ATPase At2g18193-like	UP
contig_168206	6.04276	0.0149654	ATP synthase subunit mitochondrial	UP
contig_139870	6.03814	0.0397879	---NA---	UP
contig_131491	6.03591	0.00153968	eukaryotic translation initiation factor 5A-3	UP
contig_156526	6.03038	0.0339593	hypothetical protein SELMODRAFT_116690	UP
contig_117770	6.02712	0.00616864	elongation factor 2-like	UP
contig_143407	6.01751	0.0375248	---NA---	UP
contig_152399	6.0136	0.00825093	40S ribosomal S5	UP
contig_139513	6.00411	0.0496661	---NA---	UP
contig_127404	6.00138	0.00654002	---NA---	UP
contig_141130	5.99815	0.00368156	1-Cys peroxiredoxin	UP
contig_19941	5.97293	0.0318298	serine carboxypeptidase-like 45	UP
contig_120301	5.97153	0.0147181	catalase peroxidase	UP
contig_169323	5.9667	0.0132398	predicted protein	UP
contig_64498	5.96573	0.0353798	---NA---	UP
contig_104290	5.96495	0.0141412	---NA---	UP
contig_141029	5.95814	0.0201781	ras-related RABE1c-like	UP
contig_130231	5.94291	0.0424629	---NA---	UP
contig_18228	5.94082	0.0219475	probable LRR receptor-like serine threonine- kinase At3g47570	UP
contig_131439	5.93991	1.67654e-06	---NA---	UP
contig_145505	5.93811	0.0124067	---NA---	UP
contig_54939	5.93594	0.0268542	expansin precursor	UP
contig_20331	5.93464	0.0354743	receptor kinase At4g00960	UP
contig_128084	5.93057	0.00110774	40S ribosomal S3-3-like	UP
contig_119122	5.92876	0.0383114	60S ribosomal L39-1-like	UP
contig_17658	5.92434	0.00986766	---NA---	UP
contig_123692	5.92401	0.0155384	catalase isozyme 2	UP
contig_119251	5.92224	0.0201781	60S ribosomal L27a-3	UP
contig_126115	5.91986	0.00500213	---NA---	UP
contig_118835	5.90416	0.0278262	---NA---	UP
contig_146743	5.88131	0.00687703	---NA---	UP
contig_121042	5.87343	0.00965386	---NA---	UP
contig_163895	5.86229	0.0274851	40S ribosomal S6	UP
contig_120888	5.84732	0.039024	---NA---	UP
contig_139236	5.84651	2.98733e-05	---NA---	UP
contig_123043	5.84579	0.0253279	probable indole-3-pyruvate monooxygenase YUCCA4	UP
contig_128144	5.84379	0.00346404	---NA---	UP
contig_23282	5.84152	0.0380172	hypothetical protein PHAVU_011G145800g	UP
contig_65413	5.82822	0.00209268	probable LRR receptor-like serine threonine- kinase At4g08850	UP
contig_122778	5.82671	0.0334347	14-3-3 7 isoform X2	UP
contig_135144	5.80272	0.00965386	probable glucan 1,3-beta-glucosidase A	UP
contig_36052	5.78336	0.0348975	receptor 12	UP
contig_148221	5.78177	0.0412741	elongation factor 3	UP
contig_132251	5.77426	0.0379133	GTP-binding nuclear Ran-3	UP
contig_137481	5.76731	0.0111436	mitochondrial phosphate carrier mitochondrial-like	UP
contig_160164	5.7647	0.033432	---NA---	UP
contig_120047	5.75783	0.0383614	alcohol dehydrogenase [acceptor]-like	UP
contig_3286	5.73184	0.044443	glutathione S-transferase T3-like	UP
contig_114088	5.73174	0.000702132	formate mitochondrial	UP
contig_127253	5.71638	0.0250456	---NA---	UP
contig_148778	5.71634	0.000302249	---NA---	UP
contig_146832	5.71629	0.0475716	---NA---	UP
contig_148052	5.6998	0.0197854	40S ribosomal S15a-like	UP
contig_137281	5.69051	0.0464604	---NA---	UP
contig_125954	5.66848	0.00849385	60S ribosomal L30	UP
contig_67878	5.66831	0.0366721	---NA---	UP
contig_133717	5.65736	0.0301417	---NA---	UP
contig_99186	5.64715	0.0381071	---NA---	UP
contig_143629	5.64463	0.014973	---NA---	UP
contig_127375	5.62108	0.0311852	pyruvate dehydrogenase E1 component subunit mitochondrial	UP
contig_137001	5.62012	0.00337281	---NA---	UP
contig_138648	5.61374	0.0144488	60S ribosomal L6-1-like	UP
contig_122463	5.6132	0.000400612	60S ribosomal L7a-2	UP
contig_130027	5.61018	0.0111022	---NA---	UP
contig_72887	5.60676	0.0388702	TMV resistance N-like	UP
contig_91402	5.60319	0.0335887	---NA---	UP
contig_159676	5.58704	0.0330191	40S ribosomal S6	UP
contig_157969	5.56839	0.0391738	---NA---	UP
contig_150315	5.56799	0.0499911	cytochrome b-c1 complex subunit Rieske- mitochondrial-like	UP
contig_124053	5.567	0.0471576	---NA---	UP
contig_182034	5.56181	0.0195579	---NA---	UP
contig_56566	5.55729	0.0260724	---NA---	UP
contig_121179	5.54226	0.0193155	---NA---	UP
contig_124832	5.5403	0.0209714	---NA---	UP
contig_51662	5.52619	0.0486146	glucan endo-1,3-beta- basic isoform-like	UP
contig_156637	5.51651	0.0307213	---NA---	UP
contig_142990	5.51216	0.00220094	60S acidic ribosomal P1	UP
contig_120267	5.50423	0.0143144	pyruvate carboxylase	UP
contig_127057	5.50089	5.19277e-05	glutathione-dependent formaldehyde-activating GFA	UP
contig_138410	5.49846	0.0404747	60S ribosomal L10	UP
contig_128470	5.48594	0.0259489	---NA---	UP
contig_144453	5.48452	0.043422	---NA---	UP
contig_12139	5.47786	0.0321753	probable receptor kinase At1g67000	UP
contig_120369	5.47356	0.00578191	plasma membrane ATPase 4	UP
contig_121776	5.46326	0.030879	---NA---	UP
contig_126942	5.4627	0.00642582	---NA---	UP
contig_119752	5.46233	0.0458715	40S ribosomal S30	UP
contig_42826	5.45772	0.000498139	TMV resistance N-like	UP
contig_128102	5.45469	0.00631618	probable voltage-gated potassium channel subunit beta	UP
contig_143306	5.44665	0.0180128	60S ribosomal L15	UP
contig_125093	5.43242	0.00690231	---NA---	UP
contig_17157	5.4271	0.0324875	TMV resistance N-like	UP
contig_126065	5.42645	0.0402479	60S ribosomal L17-1-like	UP
contig_137687	5.42379	0.00489346	---NA---	UP
contig_124595	5.41588	0.0311596	heat shock 90-2-like	UP
contig_98722	5.41203	0.00583495	---NA---	UP
contig_135886	5.40905	0.0153747	lactoylglutathione lyase isoform X2	UP
contig_138004	5.4088	0.031518	---NA---	UP
contig_103938	5.40519	0.0235181	---NA---	UP
contig_120357	5.40397	0.0172336	probable mitochondrial-processing peptidase subunit beta	UP
contig_118602	5.40234	0.0160075	---NA---	UP
contig_125071	5.39582	0.0122551	---NA---	UP
contig_134933	5.39127	0.0438339	---NA---	UP
contig_133663	5.39056	0.0397492	ATPase plasma membrane-type-like	UP
contig_64143	5.38774	0.0294123	---NA---	UP
contig_135004	5.3823	0.00115229	Receptor of activated kinase C component of 40S small ribosomal subunit	UP
contig_141923	5.38166	0.0113329	---NA---	UP
contig_125387	5.37446	0.0430749	60S ribosomal L23	UP
contig_93202	5.37377	0.0126002	---NA---	UP
contig_149512	5.36612	0.00317141	---NA---	UP
contig_110019	5.36338	0.0275707	---NA---	UP
contig_119820	5.36086	0.0339851	---NA---	UP
contig_162347	5.35981	0.0400238	---NA---	UP
contig_142142	5.35426	0.00271394	---NA---	UP
contig_166417	5.34702	0.0437102	---NA---	UP
contig_144441	5.34534	0.010292	Transaldolase A	UP
contig_119583	5.33563	0.0172261	---NA---	UP
contig_126082	5.31933	0.0239533	---NA---	UP
contig_118416	5.31132	8.98989e-05	ethylene-responsive transcription factor ERF091	UP
contig_151571	5.29845	0.0117817	---NA---	UP
contig_119528	5.29776	0.0375465	Ubiquitin-conjugating enzyme E2 28	UP
contig_121033	5.28136	0.0181401	elongation factor 1-alpha	UP
contig_134422	5.28057	0.0348231	---NA---	UP
contig_87151	5.28025	0.0202753	---NA---	UP
contig_17027	5.27655	0.0153747	hypothetical protein L484_008711	UP
contig_120751	5.27552	0.0043907	ribosomal S1	UP
contig_155839	5.25724	0.0316603	transketolase- chloroplastic	UP
contig_123026	5.25009	0.00308635	glutathione-dependent formaldehyde-activating GFA	UP
contig_123333	5.24743	0.0454684	inorganic phosphate transporter 1-4-like	UP
contig_150400	5.24381	0.0460171	mitogen-activated kinase 12-like	UP
contig_123760	5.24065	0.0454684	guanosine nucleotide diphosphate dissociation inhibitor At5g09550-like	UP
contig_159084	5.23689	0.0110368	---NA---	UP
contig_66935	5.23681	0.0345695	---NA---	UP
contig_118603	5.20531	0.0268084	aldehyde dehydrogenase family 2 member mitochondrial	UP
contig_157405	5.20466	0.0476723	---NA---	UP
contig_118517	5.20448	0.0268542	malate mitochondrial	UP
contig_142846	5.19609	0.00773361	---NA---	UP
contig_59385	5.19331	0.000114175	AAA-ATPase At3g50940-like	UP
contig_148838	5.18726	0.00233327	---NA---	UP
contig_81360	5.18323	0.0213164	---NA---	UP
contig_125365	5.18199	0.0184685	---NA---	UP
contig_160123	5.18118	0.00578191	40S ribosomal S9-2-like	UP
contig_145279	5.16892	0.00558751	---NA---	UP
contig_131572	5.15125	0.044121	voltage-dependent anion-selective channel	UP
contig_34090	5.14027	0.0224102	---NA---	UP
contig_155210	5.13959	0.00599986	40S ribosomal S20	UP
contig_27938	5.13819	0.0305778	---NA---	UP
contig_106853	5.11997	0.000185194	---NA---	UP
contig_29686	5.11952	0.0335749	probable LRR receptor-like serine threonine- kinase At3g47570	UP
contig_157690	5.1129	0.0486124	---NA---	UP
contig_120936	5.11214	0.000580431	ethylene-responsive transcription factor ERF091	UP
contig_45144	5.10474	0.0290097	---NA---	UP
contig_40016	5.10195	0.00495579	pentatricopeptide repeat-containing At3g62890	UP
contig_21985	5.10068	0.0254056	auxin-induced in root cultures 12	UP
contig_124571	5.09975	0.0076864	V-type proton ATPase subunit B 2	UP
contig_155938	5.09868	0.0190753	---NA---	UP
contig_174911	5.09286	0.0469153	60S ribosomal L32-1-like	UP
contig_84489	5.08342	0.0345695	---NA---	UP
contig_92749	5.08296	0.0455698	---NA---	UP
contig_136383	5.08009	0.0492754	---NA---	UP
contig_115651	5.07934	0.00269574	---NA---	UP
contig_110862	5.07436	0.00306955	---NA---	UP
contig_130105	5.05735	0.0265657	peptidyl-prolyl cis-trans isomerase	UP
contig_115482	5.05629	0.0144751	60S ribosomal L15-1	UP
contig_112020	5.05167	0.0311233	60S ribosomal L31-like	UP
contig_118163	5.0492	0.00082692	60S ribosomal L27a-3-like	UP
contig_175139	5.0152	0.0333927	heat-stable 19 kDa antigen-like	UP
contig_169006	5.01505	0.0484604	NADH dehydrogenase [ubiquinone] flavo mitochondrial	UP
contig_113103	5.01263	0.0302565	hypothetical protein SORBIDRAFT_01g024221, partial	UP
contig_12594	5.00433	0.00582849	AAA-ATPase At2g18193-like	UP
contig_69585	4.99991	0.0460673	laccase-2 isoform X1	UP
contig_126844	4.9975	0.0348229	---NA---	UP
contig_102061	4.99608	0.044893	---NA---	UP
contig_168996	4.99326	0.0409276	60S ribosomal L8-3-like	UP
contig_119903	4.99029	0.00175479	family A G -coupled receptor	UP
contig_69735	4.98753	0.00392616	auxin-responsive SAUR32-like	UP
contig_145075	4.96845	0.00857815	acetyl synthetase	UP
contig_84731	4.96259	0.0374279	TMV resistance N-like	UP
contig_109829	4.95684	0.00808868	probable magnesium transporter NIPA7	UP
contig_69461	4.94024	0.00587003	salicylate carboxymethyltransferase-like	UP
contig_62441	4.92457	0.00906866	---NA---	UP
contig_108100	4.91178	0.0339851	---NA---	UP
contig_124273	4.90951	0.03676	probable transaldolase	UP
contig_157001	4.89651	0.0175128	splicing factor U2af small subunit B-like	UP
contig_77149	4.89162	0.00905085	LRR receptor-like serine threonine- kinase EFR	UP
contig_118561	4.8791	0.0244288	60S ribosomal L10a-1	UP
contig_119437	4.87368	0.0415294	cytochrome P450 704C1-like	UP
contig_11692	4.87302	1.23453e-05	AAA-ATPase At2g18193-like	UP
contig_73755	4.85418	0.041856	14-3-3 D	UP
contig_111459	4.85238	0.0148564	---NA---	UP
contig_26930	4.85159	0.0343803	---NA---	UP
contig_125827	4.85057	0.0426491	fructose-bisphosphate aldolase	UP
contig_65252	4.82518	0.0129626	L10-interacting MYB domain-containing -like	UP
contig_133660	4.82136	0.00436022	---NA---	UP
contig_117970	4.79474	0.00194606	elongation factor 1-alpha-like	UP
contig_123082	4.78739	0.0230113	---NA---	UP
contig_119139	4.76162	0.0490525	aspartic ase A1-like	UP
contig_70975	4.75352	0.0291857	---NA---	UP
contig_124112	4.74523	0.0302152	ATP synthase CF1 alpha subunit (chloroplast)	UP
contig_159500	4.74418	0.0429018	tubulin alpha chain	UP
contig_97236	4.73827	0.021327	alpha-farnesene synthase-like	UP
contig_128388	4.73598	0.0136994	elongation factor 1-alpha	UP
contig_74082	4.73566	0.0220116	---NA---	UP
contig_96974	4.72036	0.0416776	---NA---	UP
contig_107901	4.70788	0.0381118	PREDICTED: uncharacterized protein LOC103324616	UP
contig_148054	4.70764	0.00782506	3-oxoacyl-[acyl-carrier- ] reductase 4-like	UP
contig_119464	4.70449	0.0109237	glyceraldehyde-3-phosphate dehydrogenase chloroplastic-like	UP
contig_123836	4.70274	0.0351034	Serine threonine kinase 2	UP
contig_160856	4.69999	0.0376072	---NA---	UP
contig_132447	4.68078	0.00373612	---NA---	UP
contig_17301	4.65929	0.00545813	---NA---	UP
contig_140447	4.65913	0.0492059	aldehyde dehydrogenase family 2 member C4-like	UP
contig_173582	4.64658	0.0447136	TMV resistance N-like isoform X1	UP
contig_136644	4.6412	0.039835	---NA---	UP
contig_89786	4.63665	0.0137906	---NA---	UP
contig_92312	4.62372	0.0161341	---NA---	UP
contig_149165	4.61715	0.00299159	ATP synthase subunit mitochondrial-like	UP
contig_124810	4.61312	0.00700518	Gpr1 family (ISS)	UP
contig_119271	4.61266	0.00511983	---NA---	UP
contig_94419	4.59664	0.0029272	---NA---	UP
contig_128732	4.57643	0.0417032	V-type proton ATPase 16 kDa proteolipid subunit	UP
contig_136851	4.56956	0.0366154	2-oxoglutarate mitochondrial-like	UP
contig_149781	4.56213	0.000103125	hypothetical protein COCSUDRAFT_57278	UP
contig_122487	4.55501	0.0437746	60S ribosomal L4	UP
contig_10108	4.55004	0.0147181	TMV resistance N-like isoform X1	UP
contig_91948	4.53541	0.0218083	disease resistance RGA1	UP
contig_123383	4.53229	0.0144488	UTP-glucose-1-phosphate uridylyltransferase	UP
contig_125515	4.51436	0.0362709	40S ribosomal S19-1	UP
contig_71731	4.48686	0.015507	hypothetical protein MTR_7g031847	UP
contig_139243	4.4845	0.00886659	---NA---	UP
contig_126502	4.4831	0.038872	family A G -coupled receptor	UP
contig_65753	4.47826	0.0304577	---NA---	UP
contig_125746	4.43865	0.0346136	---NA---	UP
contig_45988	4.43606	0.00712102	---NA---	UP
contig_15486	4.43219	0.0157693	---NA---	UP
contig_65490	4.42365	0.0327331	disease resistance At3g14460 isoform X1	UP
contig_124445	4.42051	0.0187242	---NA---	UP
contig_122424	4.40632	0.0441299	40S ribosomal S14	UP
contig_123914	4.38743	0.00528905	luminal-binding 5	UP
contig_133800	4.38308	0.0109507	ATP synthase F1 subunit alpha (mitochondrion)	UP
contig_124331	4.36401	0.0489374	---NA---	UP
contig_124568	4.36255	0.0165166	---NA---	UP
contig_89472	4.35592	0.0280537	Disease resistance RPM1	UP
contig_58723	4.32768	0.0120258	---NA---	UP
contig_116683	4.32649	0.00341453	---NA---	UP
contig_54633	4.30097	0.00597079	hypothetical protein PRUPE_ppa020282mg	UP
contig_124341	4.29546	0.00254398	glutaredoxin isoform X2	UP
contig_118960	4.29456	0.0441135	laccase-14- partial	UP
contig_45271	4.29175	0.0259489	ethylene-responsive transcription factor RAP2-3	UP
contig_63947	4.28999	0.0143294	---NA---	UP
contig_95162	4.28498	0.00527619	glutamine synthetase nodule isozyme	UP
contig_129078	4.26577	0.0229314	G-type lectin S-receptor-like serine threonine- kinase SD2-5	UP
contig_56448	4.25786	0.00101593	---NA---	UP
contig_58791	4.2542	0.0275522	VQ motif-containing 25	UP
contig_113354	4.25417	0.00134051	transcription factor MYB108-like	UP
contig_119418	4.24539	0.0054191	60S ribosomal L23a	UP
contig_142424	4.24478	9.40549e-05	---NA---	UP
contig_26503	4.23637	0.0198243	probable LRR receptor-like serine threonine- kinase At3g47570	UP
contig_102787	4.23072	0.00365143	PREDICTED: uncharacterized protein LOC104423658	UP
contig_148480	4.2258	0.0235932	ATP synthase subunit mitochondrial-like	UP
contig_118817	4.21211	0.0358855	---NA---	UP
contig_6933	4.19871	0.0261377	probable LRR receptor-like serine threonine- kinase At3g47570	UP
contig_134719	4.19766	0.0414785	transcription factor BTF3 homolog 4-like isoform X1	UP
contig_51374	4.19322	0.0248736	---NA---	UP
contig_65625	4.18838	0.0176393	F-box At5g49610-like	UP
contig_108484	4.18739	0.0336714	ADP,ATP carrier -like	UP
contig_62481	4.17677	0.0022139	caffeic acid 3-O-methyltransferase 1-like	UP
contig_23714	4.16838	0.0022198	hypothetical protein POPTR_0006s04280g	UP
contig_125054	4.16261	0.0382975	receptor 12	UP
contig_96983	4.15162	0.0305565	probable mediator of RNA polymerase II transcription subunit 37e	UP
contig_127280	4.1477	0.0342275	---NA---	UP
contig_144365	4.13312	0.0492905	---NA---	UP
contig_121507	4.12949	0.0251841	---NA---	UP
contig_155369	4.12387	0.0459026	---NA---	UP
contig_85123	4.10742	0.00394453	probable LRR receptor-like serine threonine- kinase At3g47570	UP
contig_41702	4.10583	0.0336714	---NA---	UP
contig_31781	4.10275	0.0255411	---NA---	UP
contig_64191	4.10067	0.00402816	disease resistance RPM1-like	UP
contig_6006	4.08169	0.0479617	zinc finger BED domain-containing RICESLEEPER 2-like isoform X1	UP
contig_119220	4.08112	0.0110116	aldehyde dehydrogenase family 2 member mitochondrial-like	UP
contig_173700	4.08063	0.0460673	eugenol synthase 1-like	UP
contig_40764	4.07689	0.040688	ADP,ATP carrier mitochondrial-like	UP
contig_97746	4.07131	0.0471576	elongation factor 1-alpha-like	UP
contig_87258	4.06781	0.00583495	formin 2	UP
contig_64526	4.06523	0.0104707	TMV resistance N-like	UP
contig_128046	4.06008	0.0258365	inositol oxygenase 1-like	UP
contig_118463	4.05048	0.00216115	ATP synthase F1 subunit alpha (mitochondrion)	UP
contig_137651	4.04259	0.00254398	---NA---	UP
contig_153862	4.03811	0.0281278	40S ribosomal S17-4-like	UP
contig_42523	4.02503	0.0208427	---NA---	UP
contig_121350	3.97859	0.0260041	ATP synthase subunit mitochondrial	UP
contig_125807	3.97794	0.00683175	---NA---	UP
contig_80899	3.97311	0.0401217	probable LRR receptor-like serine threonine- kinase At1g34110	UP
contig_145617	3.97282	0.0454684	60S ribosomal L21-1	UP
contig_144452	3.94161	0.00147522	---NA---	UP
contig_90764	3.92904	0.00634901	mitochondrial import inner membrane translocase subunit TIM14-3-like	UP
contig_31337	3.90488	0.0188162	---NA---	UP
contig_19617	3.90031	8.99523e-06	glucose-1-phosphate adenylyltransferase large subunit 1-like	UP
contig_119901	3.90016	0.0061746	family A G -coupled receptor	UP
contig_60066	3.89918	0.0209786	ethylene-responsive transcription factor ERF039-like	UP
contig_122408	3.88078	0.00446958	cathepsin D-like	UP
contig_127073	3.86839	0.0400926	catalase isozyme 1	UP
contig_55774	3.86364	0.0281706	serine carboxypeptidase-like 45	UP
contig_118886	3.86178	0.0222028	---NA---	UP
contig_142859	3.85086	0.0236873	---NA---	UP
contig_12915	3.8466	0.00345323	oxalate-- ligase-like	UP
contig_129483	3.83379	0.0282588	formate dehydrogenase mitochondrial-like	UP
contig_119902	3.82627	0.0335887	family A G -coupled receptor	UP
contig_94667	3.81769	0.0342281	NAC transcription factor 29	UP
contig_77503	3.80912	0.000853856	---NA---	UP
contig_127520	3.8007	0.0482258	probable indole-3-pyruvate monooxygenase YUCCA4	UP
contig_113293	3.79322	6.04571e-05	---NA---	UP
contig_118766	3.77633	0.000545957	heat shock 90-2-like	UP
contig_965	3.77038	0.0442558	calcium-binding EF-hand	UP
contig_8548	3.7701	0.010343	ethylene-responsive transcription factor ERF003-like	UP
contig_43021	3.76563	0.0157475	actin family	UP
contig_121648	3.76074	0.0305099	60S ribosomal L3-2	UP
contig_155795	3.75985	0.0293705	40S ribosomal S3a-2-like	UP
contig_129209	3.75414	0.0272661	---NA---	UP
contig_39719	3.73977	0.00243441	---NA---	UP
contig_123855	3.71601	0.0471274	ADP,ATP carrier mitochondrial-like	UP
contig_84347	3.71267	0.00093011	MOTHER of FT and TF 1-like	UP
contig_135005	3.70928	0.0488326	Receptor of activated kinase C component of 40S small ribosomal subunit	UP
contig_57714	3.70567	0.0388944	---NA---	UP
contig_30981	3.69335	0.0321172	probable LRR receptor-like serine threonine- kinase At4g08850	UP
contig_154666	3.69293	0.00693031	60S ribosomal L11	UP
contig_39637	3.66582	0.0194748	receptor kinase At3g47110	UP
contig_123130	3.6611	0.042955	peptidyl-prolyl cis-trans cyclophilin-type	UP
contig_150687	3.65316	0.026062	vacuolar ATP synthase subunit B	UP
contig_96211	3.63899	0.0213348	AAA-ATPase At3g50940-like	UP
contig_126114	3.62446	5.98624e-05	---NA---	UP
contig_49481	3.62126	0.0268923	hypothetical protein POPTR_0011s07020g	UP
contig_139368	3.61465	0.0178903	GroES-like protein	UP
contig_23425	3.6053	0.0407499	DUF3511 domain	UP
contig_32851	3.57976	0.0421011	NAC transcription factor 29-like	UP
contig_70874	3.56739	0.00363629	glutamine synthetase isoform X2	UP
contig_152404	3.56566	0.0376993	---NA---	UP
contig_101841	3.56531	0.0222272	---NA---	UP
contig_121018	3.55924	0.00253226	60S ribosomal L44	UP
contig_49824	3.54754	0.000305222	REVEILLE 7-like	UP
contig_19556	3.49663	0.046913	---NA---	UP
contig_53771	3.49571	0.0254056	Receptor like	UP
contig_95925	3.48645	0.0259519	elongation factor 1-alpha-like	UP
contig_105060	3.46407	0.00528905	inorganic phosphate transporter 1-4	UP
contig_25664	3.46379	0.00439355	probable LRR receptor-like serine threonine- kinase At3g47570	UP
contig_63986	3.45314	0.0259489	ribonuclease H At1g65750	UP
contig_128020	3.45068	0.0417547	---NA---	UP
contig_49333	3.44718	0.0215428	desiccation-related PCC13-62	UP
contig_23359	3.43743	0.0280598	probable receptor kinase At5g39020	UP
contig_112167	3.4349	0.00144747	G-type lectin S-receptor-like serine threonine- kinase At4g27290	UP
contig_130810	3.42705	0.0308654	---NA---	UP
contig_32791	3.42635	0.0336966	receptor 12	UP
contig_22019	3.42331	0.0181349	glycerol-3-phosphate transporter 1	UP
contig_129874	3.41	0.0300604	14-3-3 GF14-D	UP
contig_56855	3.4067	0.0442949	receptor-like serine threonine- kinase SD1-8	UP
contig_60325	3.40104	0.0113998	probable receptor kinase At1g67000	UP
contig_138284	3.38643	0.0261446	heat shock 70 kDa -like	UP
contig_87495	3.38482	0.0383614	---NA---	UP
contig_8096	3.38197	1.79166e-05	---NA---	UP
contig_119398	3.3687	0.00891554	NAC domain-containing 18	UP
contig_70059	3.3419	0.0486083	probable leucine-rich repeat receptor kinase At1g35710	UP
contig_79215	3.32269	0.0373836	O-glucosyltransferase rumi homolog	UP
contig_119821	3.32059	0.0102329	---NA---	UP
contig_86739	3.3114	0.0492107	PREDICTED: uncharacterized protein LOC107865557	UP
contig_122522	3.29993	0.0348352	40S ribosomal S16-3-like	UP
contig_48613	3.29849	1.45054e-05	---NA---	UP
contig_78911	3.28739	0.000330761	---NA---	UP
contig_22929	3.28527	0.0353138	disease resistance At4g27190-like	UP
contig_78212	3.2821	0.0120258	Chloroplast-targeted copper chaperone	UP
contig_70221	3.26677	0.00421451	dicer 4 isoform X2	UP
contig_146483	3.26061	0.0231132	malate synthase	UP
contig_121882	3.25564	0.0399816	40S ribosomal S15	UP
contig_80330	3.25266	0.0181615	---NA---	UP
contig_95515	3.24844	0.00868936	glutamate receptor -like	UP
contig_10291	3.2416	0.0045143	LRR receptor-like kinase family	UP
contig_45258	3.24144	0.0206925	CBS domain-containing CBSX5-like	UP
contig_41643	3.2389	0.017255	---NA---	UP
contig_140645	3.23481	0.0473702	60S ribosomal L10-3-like	UP
contig_127997	3.2341	0.0198915	---NA---	UP
contig_82013	3.23124	0.007321	probable LRR receptor-like serine threonine- kinase At3g47570	UP
contig_14378	3.20393	5.27833e-05	phosphoenolpyruvate carboxykinase [ATP]-like	UP
contig_139754	3.20089	0.0018669	Disease resistance family LRR family	UP
contig_23159	3.19898	0.00542395	probable glutathione S-transferase	UP
contig_21765	3.19602	0.0257655	phytosulfokine receptor 1-like isoform X11	UP
contig_56634	3.18545	0.0261446	desiccation-related PCC13-62	UP
contig_122994	3.18518	0.0136994	receptor expression-enhancing 4 isoform X1	UP
contig_125125	3.16825	0.0122551	aldehyde dehydrogenase family 2 member mitochondrial-like	UP
contig_94568	3.16262	0.0366721	---NA---	UP
contig_44010	3.15824	0.0157783	probable LRR receptor-like serine threonine- kinase At1g07650 isoform X2	UP
contig_14317	3.15291	0.0444442	PHLOEM PROTEIN 2-LIKE A1-like	UP
contig_94205	3.15148	0.0237969	---NA---	UP
contig_40358	3.14606	0.00249478	glutathione S-transferase	UP
contig_122112	3.13854	0.0200752	cell division cycle 48 homolog	UP
contig_138186	3.13388	0.0442981	60S acidic ribosomal P0	UP
contig_9869	3.12895	0.0002476	solute carrier family 40 member 2-like	UP
contig_57510	3.12415	0.0326948	---NA---	UP
contig_46909	3.11095	0.0315832	mitoferrin-like	UP
contig_17313	3.09869	0.0185107	---NA---	UP
contig_35164	3.09273	0.033432	---NA---	UP
contig_21017	3.09142	0.0162791	disease resistance RPP13 1	UP
contig_128649	3.07788	0.0168356	---NA---	UP
contig_73959	3.07725	0.0471274	---NA---	UP
contig_130934	3.07076	0.0201669	---NA---	UP
contig_30061	3.0581	0.00111761	serine threonine- kinase SAPK2	UP
contig_34963	3.05575	0.000185013	---NA---	UP
contig_143392	3.05031	0.00578191	glyceraldehyde-3-phosphate dehydrogenase cytosolic	UP
contig_12920	3.04577	0.031152	TMV resistance N-like	UP
contig_102314	3.04389	0.0261576	increased DNA methylation 3-like	UP
contig_40030	3.04324	0.0261675	LRR receptor-like serine threonine-	UP
contig_22372	3.03487	0.0258213	PREDICTED: erlin-2-B	UP
contig_146269	3.02778	0.0417499	heat shock cognate 70 kDa	UP
contig_32766	3.02651	0.0388518	LRR receptor-like serine threonine- kinase GSO2	UP
contig_45251	3.02625	0.0438339	---NA---	UP
contig_79046	3.01997	0.0114334	---NA---	UP
contig_47298	3.01489	0.0175128	TMV resistance N-like	UP
contig_43841	3.00987	0.000371771	---NA---	UP
contig_33697	3.0022	2.81446e-05	phosphoenolpyruvate carboxykinase [ATP]-like	UP
contig_125558	2.99479	0.0419951	---NA---	UP
contig_62323	2.98756	0.0230166	hypothetical protein GlmaxMp02 (mitochondrion)	UP
contig_63304	2.98674	0.00254398	phosphatase 2C 44	UP
contig_33947	2.97235	0.0239792	glutathione S-transferase T3-like	UP
contig_2825	2.97156	0.0377133	band 7 family	UP
contig_45815	2.96996	0.000224346	---NA---	UP
contig_39259	2.96636	0.00564831	REVEILLE 1	UP
contig_82106	2.96488	0.0388847	---NA---	UP
contig_117859	2.96465	0.00905085	---NA---	UP
contig_83475	2.96155	2.49738e-05	---NA---	UP
contig_144568	2.96119	0.0290034	60S ribosomal L32-1-like isoform X3	UP
contig_90099	2.95787	0.0144751	---NA---	UP
contig_24914	2.93622	0.047261	---NA---	UP
contig_24895	2.93436	0.0313211	PREDICTED: uncharacterized protein LOC108472785	UP
contig_17511	2.92659	0.0150346	---NA---	UP
contig_29093	2.92315	0.0392069	probable LRR receptor-like serine threonine- kinase At3g47570	UP
contig_124157	2.91733	0.00303548	---NA---	UP
contig_115412	2.91262	0.00195704	40S ribosomal S14-like	UP
contig_42502	2.91131	5.54077e-05	---NA---	UP
contig_126386	2.91056	0.0203941	formate mitochondrial-like	UP
contig_76709	2.908	0.0271094	PREDICTED: uncharacterized protein At5g01610-like	UP
contig_121607	2.90374	0.0423044	---NA---	UP
contig_63731	2.90238	0.0138385	probable WRKY transcription factor 75	UP
contig_66149	2.89372	0.00668669	NAC domain-containing 86	UP
contig_104107	2.89331	0.00938364	---NA---	UP
contig_66848	2.89165	0.028239	stromal 70 kDa heat shock-related chloroplastic-like	UP
contig_17600	2.88566	0.0018281	---NA---	UP
contig_104669	2.86842	0.044121	Metal transporter Nramp5	UP
contig_40215	2.86318	3.66003e-05	Ribonuclease H-like superfamily	UP
contig_128623	2.86033	4.3888e-05	phosphoenolpyruvate carboxykinase [ATP]-like	UP
contig_37895	2.85292	0.0109237	F-box At3g23970	UP
contig_44174	2.84742	0.00624245	calmodulin-binding 60-C	UP
contig_124821	2.84722	0.0449394	60S ribosomal L9	UP
contig_10643	2.84087	0.00299159	cytochrome P450 CYP82D47-like	UP
contig_28052	2.83929	0.041585	LRR receptor-like serine threonine- kinase GSO2	UP
contig_47087	2.83397	0.00808868	---NA---	UP
contig_40540	2.8199	0.000192157	acidic mammalian chitinase-like	UP
contig_1302	2.81693	0.0275428	probable isoaspartyl peptidase L-asparaginase 2	UP
contig_74441	2.81064	0.0156127	---NA---	UP
contig_40485	2.79246	0.03559	---NA---	UP
contig_37300	2.79235	0.00446958	probable LRR receptor-like serine threonine- kinase At3g47570	UP
contig_15231	2.79001	0.025595	---NA---	UP
contig_29232	2.78787	0.0494741	probable receptor kinase At1g67000	UP
contig_64680	2.78189	0.0230113	PREDICTED: uncharacterized protein LOC8266303 isoform X1	UP
contig_31174	2.78188	0.0275062	---NA---	UP
contig_40716	2.77986	0.0289713	probable aquaporin PIP2-8	UP
contig_79571	2.77942	0.0390251	---NA---	UP
contig_57666	2.77844	0.00541182	beta- insoluble isoenzyme CWINV1-like isoform X1	UP
contig_1623	2.76165	0.0332028	---NA---	UP
contig_51107	2.76081	0.017563	transcription factor JUNGBRUNNEN 1	UP
contig_15043	2.75497	0.00325504	G-type lectin S-receptor-like serine threonine- kinase At4g27290	UP
contig_31031	2.75325	0.0392778	---NA---	UP
contig_37796	2.75223	8.2196e-06	superoxide dismutase 1 copper chaperone-like	UP
contig_7392	2.74697	0.0258428	O-glucosyltransferase rumi homolog	UP
contig_119648	2.74399	0.031152	---NA---	UP
contig_129	2.74266	0.0303445	UDP-glycosyltransferase 73D1-like	UP
contig_46986	2.73419	0.000461227	probable LRR receptor-like serine threonine- kinase At4g08850	UP
contig_15642	2.72699	0.00345675	G-type lectin S-receptor-like serine threonine- kinase At4g27290	UP
contig_21948	2.72105	0.0207871	uncharacterized sugar kinase slr0537-like	UP
contig_83231	2.72089	0.0139814	---NA---	UP
contig_28199	2.7189	0.00794374	Formin 18	UP
contig_52902	2.71274	0.0440262	exodeoxyribonuclease- partial	UP
contig_71806	2.70668	0.00269857	---NA---	UP
contig_33641	2.68988	0.04291	---NA---	UP
contig_78320	2.68498	0.0120258	glutamate receptor -like	UP
contig_32197	2.67795	0.0100204	G-type lectin S-receptor-like serine threonine- kinase At4g27290 isoform X2	UP
contig_32414	2.67406	0.02028	SPX domain-containing 3-like	UP
contig_36516	2.66278	0.00849188	PREDICTED: uncharacterized protein LOC103333575	UP
contig_69580	2.66231	0.0428161	feruloyl ortho-hydroxylase 1-like	UP
contig_58606	2.64556	0.000635467	PREDICTED: uncharacterized protein YpeP-like	UP
contig_92287	2.64187	0.00387961	---NA---	UP
contig_95977	2.6365	0.0327407	1-aminocyclopropane-1-carboxylate oxidase homolog 1-like	UP
contig_65459	2.63412	0.00851684	receptor kinase At3g47110	UP
contig_74369	2.63175	0.0248694	---NA---	UP
contig_33946	2.62726	0.0407573	glutathione S-transferase T3- partial	UP
contig_85942	2.62519	0.000473503	---NA---	UP
contig_147601	2.62229	0.0391487	40S ribosomal S11	UP
contig_94824	2.61315	0.0320003	---NA---	UP
contig_47029	2.58916	0.0103097	PREDICTED: uncharacterized protein LOC107022340	UP
contig_161739	2.57944	0.00890591	---NA---	UP
contig_119417	2.57929	0.00591081	---NA---	UP
contig_35070	2.57744	0.0400661	---NA---	UP
contig_29095	2.57114	0.005686	probable LRR receptor-like serine threonine- kinase At3g47570	UP
contig_8580	2.5676	0.0104882	serine carboxypeptidase-like 40	UP
contig_3917	2.56618	0.03586	---NA---	UP
contig_64806	2.55729	0.00654002	probable LRR receptor-like serine threonine- kinase At1g07650 isoform X1	UP
contig_58475	2.5499	0.00692758	alanine--tRNA cytoplasmic	UP
contig_55566	2.54846	0.0394729	---NA---	UP
contig_26547	2.5484	0.0118924	Uncharacterized protein TCM_034301	UP
contig_38921	2.53926	2.90013e-05	late embryogenesis abundant D-29	UP
contig_10129	2.53743	0.0462898	universal stress A	UP
contig_27233	2.53581	0.0387083	G-type lectin S-receptor-like serine threonine- kinase RLK1	UP
contig_71799	2.5182	0.0107043	growth-regulating factor 5-like	UP
contig_82635	2.5135	0.0404747	hypothetical protein PRUPE_ppa015607mg, partial	UP
contig_32917	2.50641	0.0144488	---NA---	UP
contig_117512	2.50266	0.00752831	---NA---	UP
contig_39652	2.50151	0.00234947	hypothetical protein POPTR_0016s00270g	UP
contig_33853	2.49853	0.0396034	serine carboxypeptidase-like 40	UP
contig_9547	2.49648	0.00116893	COBRA 1	UP
contig_109930	2.49477	0.00253226	---NA---	UP
contig_36912	2.49324	3.51398e-05	superoxide dismutase 1 copper chaperone-like	UP
contig_40246	2.48958	0.0129521	calmodulin-binding 60 D	UP
contig_57867	2.4849	0.00802467	---NA---	UP
contig_11591	2.46311	0.0390391	aminopeptidase M1-like	UP
contig_86943	2.46304	0.0345695	---NA---	UP
contig_32483	2.45748	0.0198915	---NA---	UP
contig_28413	2.45577	0.0181401	probable mitochondrial chaperone BCS1-B	UP
contig_55832	2.45256	0.00114282	---NA---	UP
contig_26507	2.44635	0.0354743	G-type lectin S-receptor-like serine threonine- kinase At1g11300 isoform X1	UP
contig_25523	2.44253	2.55291e-20	FAF- chloroplastic	UP
contig_71930	2.44252	0.000382806	trihelix transcription factor GT-2-like	UP
contig_18170	2.44151	0.0364519	---NA---	UP
contig_80335	2.43856	0.0305332	Intracellular transport	UP
contig_35069	2.43843	0.000177832	---NA---	UP
contig_23409	2.43072	0.00698511	receptor kinase HSL1	UP
contig_38766	2.43004	0.0382797	ethylene-responsive transcription factor ERF003	UP
contig_49039	2.42322	0.00387485	subfamily C member 22	UP
contig_11382	2.41536	0.026596	---NA---	UP
contig_56729	2.40561	0.028239	PREDICTED: uncharacterized protein LOC107418111	UP
contig_88614	2.4048	0.0402855	---NA---	UP
contig_36166	2.40205	0.00548687	probable LRR receptor-like serine threonine- kinase At1g07650	UP
contig_96966	2.39931	0.0487041	---NA---	UP
contig_108265	2.3974	0.0402548	---NA---	UP
contig_51183	2.37879	0.0125661	receptor kinase HSL1	UP
contig_85463	2.37322	0.0489796	myb-related 308-like	UP
contig_37082	2.37309	1.97892e-05	---NA---	UP
contig_41124	2.36564	0.0120503	stress-related -like	UP
contig_33552	2.36506	0.0335627	---NA---	UP
contig_43414	2.3628	0.0331	---NA---	UP
contig_111804	2.36245	0.0175128	---NA---	UP
contig_131440	2.35278	1.19588e-05	---NA---	UP
contig_758	2.3286	0.000371771	Erythronate-4-phosphate dehydrogenase family isoform partial	UP
contig_31373	2.3275	0.0256849	endoribonuclease Dicer homolog 2 isoform X1	UP
contig_51127	2.32246	0.048925	TMV resistance N-like	UP
contig_11355	2.31551	0.000258591	ferredoxin--nitrite chloroplastic	UP
contig_77908	2.31364	0.0147181	---NA---	UP
contig_22637	2.31322	0.00332961	---NA---	UP
contig_61463	2.31141	0.00741103	PREDICTED: uncharacterized protein At5g01610-like	UP
contig_58605	2.30321	1.51702e-07	PREDICTED: uncharacterized protein LOC108212003	UP
contig_58586	2.30046	0.0395419	---NA---	UP
contig_41773	2.29053	0.00854385	---NA---	UP
contig_15768	2.28847	0.00868936	kDa class I heat shock -like	UP
contig_98687	2.28589	0.0226772	cytochrome P450 CYP82D47-like	UP
contig_6626	2.28516	0.000399603	gibberellin receptor GID1B-like	UP
contig_45691	2.28486	0.0149608	---NA---	UP
contig_103253	2.27296	0.0345485	---NA---	UP
contig_56167	2.26988	0.0290097	---NA---	UP
contig_27073	2.2621	0.0222028	---NA---	UP
contig_57299	2.26118	0.0468702	tyrosine-sulfated glycopeptide receptor 1-like	UP
contig_25983	2.25935	0.00582662	hypothetical protein L484_003317	UP
contig_44848	2.25714	0.0395419	---NA---	UP
contig_38569	2.25563	0.0284454	PREDICTED: uncharacterized protein LOC104221718	UP
contig_78095	2.25346	0.0040566	---NA---	UP
contig_107291	2.24803	0.0183968	---NA---	UP
contig_88093	2.24471	0.0100595	---NA---	UP
contig_90776	2.24418	0.0082033	---NA---	UP
contig_3854	2.24153	3.87567e-06	amino acid permease 6-like	UP
contig_79265	2.24016	0.0482947	---NA---	UP
contig_41954	2.23398	0.00227939	D -box ATP-dependent RNA helicase D 8	UP
contig_23087	2.22874	8.2196e-06	phytosulfokines 3-like	UP
contig_11408	2.22859	0.0330379	---NA---	UP
contig_30957	2.22268	0.0272138	S-adenosylmethionine decarboxylase proenzyme-like	UP
contig_12806	2.2164	0.0256452	lipase-like PAD4	UP
contig_21631	2.21206	0.0489374	TMV resistance N-like isoform X1	UP
contig_1588	2.21076	0.000879074	glucose-1-phosphate adenylyltransferase large chloroplastic amyloplastic-like	UP
contig_11383	2.19909	0.0486083	calcium uniporter mitochondrial	UP
contig_18529	2.19558	0.0278868	NC domain-containing -related isoform partial	UP
contig_65601	2.19388	0.00808801	RING-H2 finger ATL20-like	UP
contig_18	2.19152	0.0329211	probable leucine-rich repeat receptor-like serine threonine- kinase At3g14840 isoform X2	UP
contig_82461	2.1909	0.021853	---NA---	UP
contig_52943	2.18664	0.0381118	lipase-like PAD4	UP
contig_67242	2.1863	0.0252784	---NA---	UP
contig_58495	2.18136	0.00682879	tRNA pseudouridine(38 39) synthase isoform X1	UP
contig_3040	2.17901	0.00194581	ferredoxin--nitrite chloroplastic	UP
contig_89263	2.17787	0.000262948	PLATZ transcription factor family	UP
contig_14975	2.17712	0.0215108	PREDICTED: uncharacterized protein LOC107944359	UP
contig_34315	2.17443	0.0059865	---NA---	UP
contig_574	2.16758	0.0300395	beta-ureidopropionase	UP
contig_42917	2.16541	0.0407499	TMV resistance N-like isoform X1	UP
contig_88801	2.16124	0.0034668	---NA---	UP
contig_32386	2.15881	0.017563	E2F transcription factor-E2FE	UP
contig_35662	2.14596	0.00130472	---NA---	UP
contig_37735	2.14515	0.0487356	---NA---	UP
contig_84607	2.13638	0.00461479	---NA---	UP
contig_19335	2.13322	0.0315832	Basic-leucine zipper transcription factor family isoform 1	UP
contig_43152	2.12459	0.00023732	late embryogenesis abundant D-29	UP
contig_61328	2.12326	0.0341513	---NA---	UP
contig_55351	2.12285	0.0432302	---NA---	UP
contig_45816	2.12278	0.0026651	---NA---	UP
contig_20263	2.12268	0.0467231	inactive beta-amylase 9-like	UP
contig_2043	2.1187	9.01563e-05	SENSITIVE TO PROTON RHIZOTOXICITY 1-like	UP
contig_38030	2.11323	3.27201e-05	serine threonine- kinase At3g07070-like	UP
contig_66909	2.11229	0.0360355	PREDICTED: uncharacterized protein LOC107404514	UP
contig_17409	2.10937	0.00157978	ferredoxin--nitrite chloroplastic	UP
contig_100069	2.0975	0.0222332	---NA---	UP
contig_13015	2.07742	0.014828	IQ-DOMAIN 14	UP
contig_102720	2.06483	0.0275428	Uncharacterized protein TCM_042273	UP
contig_33973	2.05883	0.00578191	probable nucleoredoxin 1	UP
contig_67951	2.05383	0.0460106	---NA---	UP
contig_30761	2.04934	0.000961758	---NA---	UP
contig_67085	2.04594	0.0417032	---NA---	UP
contig_16853	2.04155	0.00342445	disulfide isomerase family	UP
contig_29759	2.03893	0.000185013	---NA---	UP
contig_71495	2.02495	0.00155239	G-type lectin S-receptor-like serine threonine- kinase At1g11410	UP
contig_49123	2.02315	0.0139685	PREDICTED: uncharacterized protein LOC107881616	UP
contig_35598	2.02043	1.19953e-05	hypothetical protein NitaMp153 (mitochondrion)	UP
contig_68040	2.00338	0.0255411	NADH dehydrogenase [ubiquinone] iron-sulfur 2	UP
contig_14493	2.00201	0.00591334	glutathione transferase GST 23-like	UP
contig_49489	1.99429	0.0402981	---NA---	UP
contig_32647	1.98636	0.0149564	fringe-related family	UP
contig_32123	1.98603	0.0294645	---NA---	UP
contig_14983	1.98499	0.0027445	disease resistance RPP13 1	UP
contig_7375	1.98251	0.00346499	CBL-interacting serine threonine- kinase 5-like	UP
contig_21144	1.9808	0.0191515	PREDICTED: uncharacterized protein LOC103426389	UP
contig_21218	1.97849	1.22481e-08	LNK3 isoform X1	UP
contig_15957	1.97642	0.014973	MLO 1	UP
contig_10731	1.97534	0.0138074	proline dehydrogenase mitochondrial-like	UP
contig_8113	1.96595	1.33414e-06	PREDICTED: uncharacterized protein LOC105645601	UP
contig_75870	1.95743	0.0402548	ribonuclease H At1g65750	UP
contig_73490	1.95599	0.0417032	probable LRR receptor-like serine threonine- kinase At3g47570	UP
contig_65905	1.95141	0.0407499	PREDICTED: uncharacterized protein LOC103448475	UP
contig_15879	1.94952	2.48389e-08	PREDICTED: uncharacterized protein LOC8271904	UP
contig_32317	1.94793	0.000530234	GDSL esterase lipase At4g10955-like	UP
contig_32966	1.93674	0.0153747	---NA---	UP
contig_34687	1.93469	0.0302654	cyclic dof factor 2	UP
contig_10599	1.93422	0.00480122	phosphoenolpyruvate carboxykinase [ATP]-like	UP
contig_95892	1.92588	0.00690231	---NA---	UP
contig_66289	1.92045	0.0289713	serine threonine- phosphatase 7 long form homolog	UP
contig_16854	1.91174	0.00868034	probable nucleoredoxin 1	UP
contig_33485	1.90946	0.0327331	---NA---	UP
contig_561	1.9073	0.0261675	granule-bound starch synthase chloroplastic amyloplastic	UP
contig_10128	1.90495	0.000632296	universal stress A	UP
contig_2619	1.90187	0.00957196	cytochrome P450 71A1-like	UP
contig_20973	1.90071	0.0175128	Werner Syndrome-like exonuclease	UP
contig_78300	1.89964	0.0126476	disease resistance	UP
contig_33698	1.89947	0.0464643	---NA---	UP
contig_82394	1.89477	0.0122326	PRA1 family F3-like	UP
contig_33039	1.88915	0.0486083	---NA---	UP
contig_50117	1.88841	0.0236677	---NA---	UP
contig_24571	1.88793	0.00261187	TMV resistance N-like	UP
contig_92735	1.87854	0.0447136	---NA---	UP
contig_142116	1.87356	0.0121516	cytochrome P450 CYP82D47-like	UP
contig_7575	1.86981	0.000823773	probable metal-nicotianamine transporter YSL5	UP
contig_33329	1.86837	0.0385817	DEFECTIVE IN MERISTEM SILENCING 3	UP
contig_91225	1.85904	0.0189094	hypothetical protein POPTR_0017s07210g	UP
contig_39889	1.85569	0.00126501	Brevis radix-like 4	UP
contig_16791	1.85129	0.0290214	phosphoglycerate mutase 1	UP
contig_66890	1.84983	1.43796e-05	PREDICTED: uncharacterized protein LOC104768172	UP
contig_61975	1.84926	0.00306955	---NA---	UP
contig_67796	1.84888	0.00342715	---NA---	UP
contig_26958	1.84356	0.0483469	probable pre-mRNA-splicing factor ATP-dependent RNA helicase	UP
contig_10569	1.84256	0.0464604	root R-B1-like	UP
contig_23406	1.84057	0.0125832	receptor kinase HSL1	UP
contig_28909	1.83833	0.00119681	hypothetical protein PRUPE_ppa010997mg	UP
contig_38400	1.82916	0.0495919	---NA---	UP
contig_25014	1.82842	0.000119926	DA1-related 2 isoform X2	UP
contig_37544	1.82432	0.0142223	---NA---	UP
contig_45534	1.82134	0.0131859	nuclear transcription factor Y subunit B-1 isoform X2	UP
contig_53778	1.81892	0.000185013	probable carboxylesterase 5	UP
contig_138692	1.81727	4.07344e-06	---NA---	UP
contig_13199	1.81297	0.00202414	---NA---	UP
contig_16086	1.80917	0.00853461	---NA---	UP
contig_82735	1.80838	0.014627	ethylene-responsive transcription factor ERF027	UP
contig_8588	1.80105	0.0399621	WVD2-like 3	UP
contig_48518	1.7995	0.0482229	---NA---	UP
contig_56957	1.7941	0.0178903	---NA---	UP
contig_20932	1.79405	0.00202414	nuclear transcription factor Y subunit C-2	UP
contig_38661	1.79138	0.00249478	---NA---	UP
contig_9953	1.78704	0.00828072	---NA---	UP
contig_2944	1.78547	0.0181732	glutamate dehydrogenase 1	UP
contig_4525	1.77979	0.00162757	universal stress PHOS32-like	UP
contig_38547	1.7723	0.0308744	D-xylose-proton symporter-like 2	UP
contig_81480	1.77153	0.0462422	---NA---	UP
contig_23568	1.77034	2.68125e-07	squamosa promoter-binding 1 isoform X1	UP
contig_31361	1.76636	0.0415294	CBL-interacting serine threonine- kinase 5-like	UP
contig_74239	1.7644	0.042459	---NA---	UP
contig_47533	1.76329	0.011865	---NA---	UP
contig_21554	1.75951	0.00698511	D-galacturonate reductase-like	UP
contig_17956	1.75689	0.00532515	---NA---	UP
contig_14249	1.75672	0.0114317	---NA---	UP
contig_99548	1.75626	0.0268413	---NA---	UP
contig_26896	1.75462	0.0251689	zinc transporter chloroplastic	UP
contig_46782	1.74597	0.0365336	---NA---	UP
contig_36355	1.73546	0.0273439	Serine threonine- kinase	UP
contig_20762	1.73432	0.000248816	---NA---	UP
contig_58254	1.73362	0.0392069	Uncharacterized protein TCM_012438	UP
contig_58273	1.73227	0.0134583	---NA---	UP
contig_9266	1.73207	0.00543373	transcription factor bHLH113-like isoform X1	UP
contig_37886	1.7318	0.020306	probable leucine-rich repeat receptor-like serine threonine- kinase At3g14840 isoform X2	UP
contig_52186	1.73117	0.0339851	cyclin-dependent kinase inhibitor SMR2	UP
contig_23788	1.73086	0.0400238	---NA---	UP
contig_30800	1.73012	0.0390008	UPF0695 membrane	UP
contig_10441	1.72844	0.0330145	inositol oxygenase 1-like	UP
contig_44108	1.72794	0.000213162	---NA---	UP
contig_63457	1.72381	0.0470967	GDSL esterase lipase At4g10955-like	UP
contig_56140	1.72041	0.00840732	---NA---	UP
contig_17915	1.71916	0.0474903	phosphoinositide phospholipase C 4-like	UP
contig_1044	1.71892	0.00534831	plasma membrane ATPase 1	UP
contig_25013	1.71715	0.000197905	DA1-related 2-like	UP
contig_29296	1.7168	1.24961e-12	BON1-associated 2-like	UP
contig_140639	1.71637	0.0232577	---NA---	UP
contig_7698	1.71529	0.00205403	---NA---	UP
contig_51138	1.71333	0.0268084	probable disease resistance At5g66900	UP
contig_29363	1.71209	0.00925718	EARLY FLOWERING 4-like	UP
contig_11455	1.71165	0.00687703	---NA---	UP
contig_58020	1.7105	0.0261675	phosphatidylinositol phosphatidylcholine transfer SFH12-like isoform X1	UP
contig_75960	1.70344	0.0332028	dr1-associated corepressor-like	UP
contig_91789	1.70164	0.0378425	---NA---	UP
contig_77272	1.69962	0.0111436	---NA---	UP
contig_56882	1.69763	0.042955	---NA---	UP
contig_4267	1.69226	0.0224794	F-box SKP2A	UP
contig_53674	1.68619	0.000175186	glycine oxidase isoform X1	UP
contig_50166	1.68512	0.0461168	---NA---	UP
contig_9988	1.68484	0.0299122	gibberellin receptor GID1C	UP
contig_35171	1.68269	0.00519444	DDT domain-containing DDR4-like	UP
contig_13253	1.67544	0.00629741	Alpha beta-Hydrolases superfamily isoform 1	UP
contig_88754	1.67517	0.00854385	ATP-dependent DNA helicase Q-like 5	UP
contig_84230	1.67491	0.0215069	SNW SKI-interacting -like	UP
contig_179159	1.67451	0.031781	---NA---	UP
contig_67067	1.67326	0.00851022	---NA---	UP
contig_22707	1.67255	0.0157556	non-specific lipid-transfer At5g64080	UP
contig_19833	1.67227	0.0129521	oxalate-- ligase-like	UP
contig_5317	1.67197	0.00181621	PREDICTED: glutaredoxin-like	UP
contig_38593	1.66824	0.0419718	---NA---	UP
contig_109719	1.66623	0.0151549	---NA---	UP
contig_76145	1.66594	0.00898828	---NA---	UP
contig_47742	1.66293	0.00924504	PREDICTED: uncharacterized protein LOC107404514	UP
contig_58402	1.66188	0.0200871	---NA---	UP
contig_86944	1.65834	0.000520794	ARM REPEAT PROTEIN INTERACTING WITH ABF2-like	UP
contig_12433	1.65607	0.0475744	probably inactive leucine-rich repeat receptor kinase At5g48380	UP
contig_19301	1.65096	0.00183917	remorin-like isoform X2	UP
contig_79387	1.64264	0.0308904	---NA---	UP
contig_60995	1.64105	0.00269574	beta- insoluble isoenzyme CWINV1-like isoform X2	UP
contig_53092	1.63827	2.28531e-13	NETWORKED 3C	UP
contig_4348	1.63171	0.0201572	S-adenosylmethionine decarboxylase proenzyme	UP
contig_19180	1.62695	0.000731545	LNK3 isoform X2	UP
contig_2308	1.61982	0.0391347	ABC transporter F family member 1	UP
contig_97689	1.61978	3.63504e-06	scopoletin glucosyltransferase-like	UP
contig_111163	1.61806	0.000576789	---NA---	UP
contig_255	1.61756	0.0135705	probable aquaporin PIP2-8	UP
contig_80577	1.61551	0.0482509	---NA---	UP
contig_65931	1.61312	0.0366721	---NA---	UP
contig_102215	1.61205	0.000643508	---NA---	UP
contig_69226	1.61141	0.026062	---NA---	UP
contig_1046	1.60911	0.0364225	aspartic ase-like	UP
contig_78669	1.60702	0.0247305	E3 ubiquitin- ligase ATL41-like	UP
contig_17960	1.59859	0.0366721	---NA---	UP
contig_28066	1.59656	0.00541182	homeobox-leucine zipper ATHB-6-like	UP
contig_33249	1.59612	0.0086849	---NA---	UP
contig_93328	1.59394	0.0379842	---NA---	UP
contig_8915	1.5939	1.25058e-06	transcription factor TGA4	UP
contig_95312	1.59369	0.0359931	AAA-ATPase At3g50940-like	UP
contig_9503	1.5924	0.0412432	enolase	UP
contig_48924	1.59109	0.0160075	isoflavone reductase homolog P3-like	UP
contig_6429	1.58977	0.00147416	---NA---	UP
contig_87187	1.58926	0.0354743	probable glutathione S-transferase	UP
contig_2332	1.58442	0.0164553	probable aldo-keto reductase 2	UP
contig_33060	1.58172	0.0366154	F-box At5g03100-like	UP
contig_9998	1.5815	0.00268518	transport sec31-like	UP
contig_1505	1.58131	0.0168414	probable aldo-keto reductase 2	UP
contig_81926	1.57956	0.0189094	isoflavone reductase	UP
contig_72800	1.57157	0.0410995	---NA---	UP
contig_10234	1.57096	0.0134046	---NA---	UP
contig_20607	1.56562	0.018074	scopoletin glucosyltransferase-like	UP
contig_32196	1.56057	0.0194919	purple acid phosphatase 3	UP
contig_42226	1.55908	0.00302129	PREDICTED: uncharacterized protein LOC105352219	UP
contig_106079	1.55715	0.0384224	orf107b gene product (mitochondrion)	UP
contig_20181	1.556	0.0120503	probable metal-nicotianamine transporter YSL5	UP
contig_67306	1.54992	0.0260041	---NA---	UP
contig_12091	1.54932	0.00868654	monogalactosyldiacylglycerol synthase chloroplastic-like isoform X1	UP
contig_23353	1.54845	0.0268516	ABC transporter G family member 11-like	UP
contig_33828	1.54619	0.00194859	---NA---	UP
contig_42277	1.54457	0.000366935	---NA---	UP
contig_37508	1.54422	0.0327407	---NA---	UP
contig_53002	1.54309	0.0197256	---NA---	UP
contig_11747	1.54284	0.000572965	Mitochondrial RNA-splicing MRS3	UP
contig_89107	1.54205	0.0179489	YLS9-like	UP
contig_26594	1.54044	0.00624559	phosphatidylinositol phosphatidylcholine transfer SFH8 isoform X1	UP
contig_141420	1.5401	0.0348008	---NA---	UP
contig_26561	1.53669	8.67888e-13	NETWORKED 3A	UP
contig_43980	1.53492	0.0113329	NUCLEAR FUSION DEFECTIVE 4	UP
contig_56726	1.53375	0.0327641	---NA---	UP
contig_72286	1.53191	0.0300971	---NA---	UP
contig_27943	1.53011	0.00257884	heavy metal-associated isoprenylated plant 26-like	UP
contig_42237	1.52909	0.0163082	---NA---	UP
contig_20739	1.52389	0.0102038	hexose carrier HEX6-like	UP
contig_26249	1.52303	0.00209916	---NA---	UP
contig_46778	1.5156	0.0160392	---NA---	UP
contig_45663	1.51441	0.0461146	receptor kinase At3g47110	UP
contig_56236	1.51403	0.0374299	LOB domain-containing 12	UP
contig_12738	1.51344	0.00572641	phosphatase 2C 37-like	UP
contig_8559	1.51304	0.0034668	cytochrome P450 734A1-like	UP
contig_55531	1.51278	0.0348904	LOB domain-containing 4-like	UP
contig_34874	1.51137	0.0240453	serine threonine- kinase SRK2A-like	UP
contig_24278	1.50804	0.00253226	DETOXIFICATION 27	UP
contig_46054	1.50585	4.86018e-05	E3 ubiquitin ligase DRIP2-like	UP
contig_59191	1.50351	0.0324062	ABC transporter G family member 3	UP
contig_53663	1.50319	0.0468702	serine carboxypeptidase-like 45	UP
contig_2978	1.50068	0.0232577	thiol protease aleurain-like	UP
contig_72430	1.49651	0.000530234	---NA---	UP
contig_55142	1.4933	0.00392616	---NA---	UP
contig_24311	1.49176	2.34363e-05	sulfate transporter -like	UP
contig_23923	1.49046	0.00602802	---NA---	UP
contig_50044	1.48592	0.00780805	tyrosyl-DNA phosphodiesterase 2 isoform X8	UP
contig_33062	1.48551	0.00185353	---NA---	UP
contig_9136	1.48364	0.0245177	probable disease resistance At5g66900	UP
contig_7357	1.48236	5.96573e-07	ethylene-responsive transcription factor ERF027-like	UP
contig_9992	1.4815	1.21357e-06	ferredoxin--NADP root chloroplastic	UP
contig_54042	1.47824	0.00408099	bifunctional UDP-glucose 4-epimerase and UDP-xylose 4-epimerase 1-like	UP
contig_547	1.47488	0.0490525	beta-glucosidase 11-like	UP
contig_29120	1.47459	0.0018281	disease resistance RGA1	UP
contig_13913	1.47372	0.00281634	---NA---	UP
contig_125532	1.47318	0.0486083	---NA---	UP
contig_120007	1.47206	0.0395419	2OG-Fe(II) oxygenase family isoform partial	UP
contig_34386	1.46756	0.0455907	calcium-transporting ATPase plasma membrane-type-like	UP
contig_18317	1.46621	0.0452994	aspartic ase-like isoform X1	UP
contig_4992	1.46368	0.0136994	cellulose synthase E6	UP
contig_90101	1.46291	0.0208653	---NA---	UP
contig_51333	1.45629	6.63937e-06	---NA---	UP
contig_38680	1.45562	0.0205518	PREDICTED: uncharacterized protein LOC103700262, partial	UP
contig_20623	1.45439	0.0032386	5 exonuclease Apollo isoform X1	UP
contig_13779	1.45324	0.0152728	DNA-damage-repair toleration DRT102	UP
contig_67532	1.45294	0.0112805	---NA---	UP
contig_13323	1.45265	0.0361881	NAC transcription factor	UP
contig_55736	1.44885	0.0243541	lipase ROG1	UP
contig_20168	1.44803	0.0337822	heat stress transcription factor B-2a	UP
contig_76168	1.44798	0.0411601	---NA---	UP
contig_31449	1.44666	0.0052237	---NA---	UP
contig_1907	1.44375	0.00392835	TRANSPARENT TESTA 12-like	UP
contig_6903	1.44223	0.0313211	thiol protease aleurain-like	UP
contig_28995	1.44196	0.0326497	3 -5 exoribonuclease 1-like	UP
contig_6076	1.44092	0.0172149	PREDICTED: uncharacterized protein LOC100250952	UP
contig_64731	1.43976	0.0374872	probable transcription factor GLK2	UP
contig_32199	1.43551	0.0177917	nuclear pore complex NUP98A	UP
contig_38141	1.43551	0.0320767	zinc transporter chloroplastic-like	UP
contig_81485	1.43366	0.0177176	---NA---	UP
contig_4580	1.4332	0.0198243	NAC domain-containing 72-like	UP
contig_63518	1.43222	0.0275058	B-box zinc finger 19 isoform X5	UP
contig_9747	1.42934	0.00205381	PREDICTED: uncharacterized protein At4g08330, chloroplastic	UP
contig_33486	1.42899	0.0122005	---NA---	UP
contig_5591	1.42703	0.033975	TMV resistance N-like	UP
contig_171331	1.42653	0.00773361	isoflavone reductase	UP
contig_19794	1.42598	0.00662579	superoxide dismutase [Mn] mitochondrial	UP
contig_39495	1.4243	0.00722471	---NA---	UP
contig_89850	1.42389	0.0382438	---NA---	UP
contig_47031	1.42117	0.000197905	translation initiation factor IF-2-like isoform X1	UP
contig_49217	1.41893	0.0459761	U-box domain-containing 40	UP
contig_13183	1.41831	0.0134867	---NA---	UP
contig_37443	1.41782	0.0230002	PREDICTED: uncharacterized protein LOC107425168	UP
contig_34842	1.41649	0.0254056	---NA---	UP
contig_22082	1.41567	0.0404294	probable inactive purple acid phosphatase 27	UP
contig_8560	1.413	0.0153939	cytochrome P450 734A1-like	UP
contig_100130	1.40793	0.0232321	---NA---	UP
contig_16088	1.40615	0.0404747	---NA---	UP
contig_41230	1.4037	0.048673	solute carrier family 35 member F1-like	UP
contig_2389	1.40367	0.000373278	---NA---	UP
contig_51200	1.3987	0.049065	---NA---	UP
contig_51269	1.39785	0.000610973	---NA---	UP
contig_29426	1.39756	0.0124062	---NA---	UP
contig_46659	1.39145	0.0486854	GDSL esterase lipase At4g10955-like	UP
contig_2567	1.39122	0.000664537	probable inactive poly [ADP-ribose] polymerase SRO3	UP
contig_52074	1.3888	0.00680973	class IV aminotransferase	UP
contig_86078	1.38423	0.0151549	F-box LRR-repeat At5g63520-like	UP
contig_1970	1.3838	0.00578191	probable aldo-keto reductase 2	UP
contig_22781	1.38012	0.0433143	---NA---	UP
contig_25777	1.37692	0.0463281	F-box At2g26160-like	UP
contig_18810	1.37642	0.0117815	MIP18 family At1g68310	UP
contig_18608	1.37576	0.000520794	GDSL esterase lipase At5g45920	UP
contig_62239	1.37557	0.0102525	Cobalt ion binding	UP
contig_41767	1.37296	0.00523352	probable receptor kinase At5g56460	UP
contig_25629	1.37211	0.0402855	---NA---	UP
contig_27810	1.37076	0.0381873	---NA---	UP
contig_55104	1.36186	0.00808801	probable E3 ubiquitin- ligase RNF217	UP
contig_174362	1.36077	0.0191886	trihelix transcription factor ASR3-like	UP
contig_37806	1.3605	0.00578606	zinc finger 511	UP
contig_97851	1.36033	0.0201574	PREDICTED: uncharacterized protein LOC105956821	UP
contig_13119	1.35901	0.0419164	UDP-glycosyltransferase 87A1-like	UP
contig_3479	1.35717	0.00600947	---NA---	UP
contig_55181	1.35617	0.044285	probable DNA helicase MCM9	UP
contig_26846	1.35417	0.017563	cytochrome P450 CYP749A22-like	UP
contig_65637	1.35191	0.0050887	F-box kelch-repeat At3g23880-like	UP
contig_2171	1.349	8.5245e-06	ferredoxin--NADP root chloroplastic	UP
contig_1804	1.34863	0.000966622	stress enhanced chloroplastic	UP
contig_64724	1.34703	0.00578191	potassium transporter 10-like	UP
contig_2262	1.34606	0.0416776	Transport sec31 isoform 1	UP
contig_4017	1.34568	5.35839e-07	ABSCISIC ACID-INSENSITIVE 5 5	UP
contig_65999	1.34523	0.0499412	---NA---	UP
contig_73148	1.34428	0.0053499	soluble inorganic pyrophosphatase 1	UP
contig_47947	1.34373	0.00157978	---NA---	UP
contig_76490	1.34188	0.0294123	hydroxyisourate hydrolase-like	UP
contig_6397	1.34158	0.000643508	heavy metal-associated isoprenylated plant 3-like	UP
contig_99297	1.34145	0.00587188	PREDICTED: uncharacterized protein LOC104592265	UP
contig_44402	1.33972	0.0220116	PREDICTED: uncharacterized protein At2g39920	UP
contig_24191	1.33903	0.0134605	---NA---	UP
contig_85407	1.33372	0.0300173	transcription factor E2FC isoform X1	UP
contig_58184	1.33036	0.0407499	---NA---	UP
contig_20809	1.3271	0.0470967	plasminogen activator inhibitor 1 RNA-binding -like	UP
contig_65705	1.32514	0.0177176	---NA---	UP
contig_73675	1.32239	0.0253493	---NA---	UP
contig_39636	1.31943	0.0422018	probable LRR receptor-like serine threonine- kinase At3g47570	UP
contig_3302	1.31664	0.0297482	NRT1 PTR FAMILY -like	UP
contig_40699	1.31638	0.0438339	F-box SKIP23-like	UP
contig_5922	1.31599	0.0238237	REVEILLE 8-like isoform X2	UP
contig_36178	1.31594	0.00583495	1-aminocyclopropane-1-carboxylate oxidase homolog 4-like	UP
contig_54583	1.31079	0.00275979	---NA---	UP
contig_46419	1.30655	0.00846088	PREDICTED: uncharacterized protein LOC104586916	UP
contig_15408	1.30551	0.00700518	digalactosyldiacylglycerol synthase chloroplastic	UP
contig_7577	1.30541	0.00194581	probable metal-nicotianamine transporter YSL5	UP
contig_51615	1.30117	0.0453693	---NA---	UP
contig_5764	1.29718	0.0380172	probable nucleoredoxin 1	UP
contig_31222	1.29606	0.000981008	F-box PP2-A15 isoform X2	UP
contig_10249	1.29433	0.000108928	E3 ubiquitin- ligase BOI-like	UP
contig_18089	1.28987	0.0185323	serine threonine- kinase SRK2A	UP
contig_13725	1.28668	1.41678e-07	ankyrin repeat-containing At5g02620-like	UP
contig_21561	1.28636	0.00394326	probable tyrosine- phosphatase At1g05000	UP
contig_45194	1.28178	0.00355909	AP2-like ethylene-responsive transcription factor At2g41710 isoform X1	UP
contig_58479	1.28157	0.0198243	---NA---	UP
contig_44496	1.27748	0.00259723	---NA---	UP
contig_2021	1.2754	0.000981008	AT-hook motif nuclear-localized 1	UP
contig_556	1.27471	0.0141878	aquaporin SIP1-2	UP
contig_121209	1.27138	0.0382975	16 kDa phloem 2	UP
contig_53149	1.26979	0.0224406	PREDICTED: uncharacterized protein LOC103496084	UP
contig_4926	1.2679	0.00254398	glycine-rich domain-containing 1	UP
contig_53371	1.26713	0.0323062	---NA---	UP
contig_27632	1.26673	0.00340532	F-box At3g07870-like	UP
contig_53582	1.26512	0.0219168	UPF0503 chloroplastic	UP
contig_44257	1.26485	0.0367362	disease resistance RPP13 1	UP
contig_26536	1.26353	0.0426933	F-box At3g07870	UP
contig_42810	1.26209	0.017563	---NA---	UP
contig_7905	1.26119	0.0476723	F-box PP2-A12-like	UP
contig_53207	1.26049	0.0415294	---NA---	UP
contig_50349	1.26003	0.021853	---NA---	UP
contig_3961	1.25569	0.0490213	---NA---	UP
contig_14672	1.25548	0.00165219	B-box zinc finger 19-like	UP
contig_2404	1.25534	0.021704	F-box family isoform 1	UP
contig_3457	1.25524	0.00361537	---NA---	UP
contig_39634	1.25323	0.0152528	---NA---	UP
contig_95972	1.24859	0.0243541	PREDICTED: uncharacterized protein LOC104595646	UP
contig_81565	1.2474	0.00093011	---NA---	UP
contig_13814	1.24655	0.0118119	---NA---	UP
contig_15888	1.24523	0.00600769	scopoletin glucosyltransferase-like	UP
contig_4701	1.24503	0.0148564	root R-B1	UP
contig_18259	1.24417	5.84656e-05	---NA---	UP
contig_22858	1.24387	0.0464077	PREDICTED: uncharacterized protein At1g08160-like	UP
contig_34495	1.24363	0.00864883	hypothetical protein CICLE_v10017364mg	UP
contig_9675	1.24332	0.0336714	inositol-tetrakisphosphate 1-kinase 1	UP
contig_29156	1.24183	2.75013e-05	transmembrane 184C-like	UP
contig_47059	1.24018	0.0147181	probable metal-nicotianamine transporter YSL7 isoform X1	UP
contig_50127	1.23863	0.0160075	---NA---	UP
contig_80298	1.23768	0.0350382	---NA---	UP
contig_23688	1.23756	0.0316517	serine arginine-rich SC35-like splicing factor SCL33	UP
contig_3712	1.23217	0.00965386	probable ADP-ribosylation factor GTPase-activating AGD11	UP
contig_64888	1.23198	0.00112377	GDSL esterase lipase At5g14450-like	UP
contig_45249	1.23062	0.0246832	F-box CPR30-like	UP
contig_104274	1.22915	0.0191375	(+)-neomenthol dehydrogenase-like	UP
contig_46167	1.22822	0.0127914	histone acetyltransferase HAC12-like	UP
contig_15351	1.22264	0.000973871	bZIP transcription factor TRAB1	UP
contig_55034	1.2219	0.00963296	probable metal-nicotianamine transporter YSL7	UP
contig_59790	1.22078	8.20305e-06	PREDICTED: uncharacterized protein LOC100244907	UP
contig_38286	1.21975	0.0364519	phosphatidate mitochondrial isoform X5	UP
contig_17969	1.2195	0.00604201	F-box LRR-repeat At5g63520-like	UP
contig_12402	1.21815	0.000192541	---NA---	UP
contig_10971	1.2169	0.0104518	auxilin 1	UP
contig_51638	1.21404	0.000170704	thioredoxin chloroplastic	UP
contig_27853	1.21312	0.00325504	trafficking particle complex subunit 12	UP
contig_48662	1.213	0.0202894	nuclear pore complex NUP133	UP
contig_15132	1.213	0.000188173	---NA---	UP
contig_10754	1.21274	0.000395347	probable nucleoredoxin 2	UP
contig_41871	1.21075	0.00432978	---NA---	UP
contig_1094	1.21075	0.00587188	heat stress transcription factor A-8	UP
contig_40136	1.21042	0.0336714	---NA---	UP
contig_11127	1.20757	0.0339851	probable nucleoredoxin 1 isoform X2	UP
contig_30941	1.20581	0.0222332	AUGMIN subunit 4	UP
contig_1190	1.20228	3.71946e-05	ankyrin repeat-containing At5g02620-like	UP
contig_24845	1.20226	0.0278428	---NA---	UP
contig_15169	1.19882	0.0460122	isoamylase chloroplastic isoform X1	UP
contig_4723	1.19572	0.0444856	E3 ubiquitin- ligase MARCH2-like	UP
contig_8891	1.1957	0.0027445	BTB POZ domain-containing At1g21780	UP
contig_32569	1.19503	0.00690231	---NA---	UP
contig_27016	1.19499	0.00132076	PREDICTED: uncharacterized protein LOC100261360	UP
contig_50426	1.19094	0.00346577	---NA---	UP
contig_4018	1.1906	9.81636e-05	ABSCISIC ACID-INSENSITIVE 5 5	UP
contig_15031	1.18993	0.0206338	---NA---	UP
contig_17593	1.18703	0.000663846	probable sucrose-phosphate synthase 1	UP
contig_61601	1.18609	0.00880189	---NA---	UP
contig_11644	1.1843	0.0259851	UDP-glycosyltransferase 71K1-like	UP
contig_21424	1.18136	0.0262909	PREDICTED: uncharacterized protein LOC102627717	UP
contig_61833	1.18033	0.0471576	isoamylase chloroplastic-like	UP
contig_37645	1.17781	0.014263	ubiquitin-conjugating enzyme E2 10-like	UP
contig_14630	1.17699	0.000918536	PREDICTED: uncharacterized protein LOC103334914	UP
contig_3888	1.17546	7.61183e-05	coronatine-insensitive 1-like	UP
contig_3383	1.17507	0.000399603	AUXIN SIGNALING F-BOX 2-like	UP
contig_16523	1.17409	0.000301392	---NA---	UP
contig_8226	1.17223	0.000493034	probable receptor kinase At5g15080	UP
contig_37015	1.16993	7.16135e-05	---NA---	UP
contig_104927	1.16576	0.0211064	---NA---	UP
contig_22001	1.1657	0.0061746	---NA---	UP
contig_16529	1.16501	0.00327454	bZIP transcription factor family	UP
contig_27692	1.16446	0.0446394	transmembrane 209	UP
contig_5828	1.1531	0.0384749	zeaxanthin chloroplastic	UP
contig_86029	1.15132	0.00527393	cysteine-rich receptor kinase 10	UP
contig_3060	1.14985	0.0213974	mago nashi homolog	UP
contig_15359	1.1495	0.011245	serine threonine- phosphatase 7 long form homolog	UP
contig_1608	1.14915	0.0418614	scarecrow 15	UP
contig_2006	1.14682	0.0352229	plant F18B3-190	UP
contig_71450	1.14487	0.0175128	---NA---	UP
contig_61665	1.14428	0.0198243	E3 ubiquitin ligase DRIP2	UP
contig_27898	1.14319	0.0177148	---NA---	UP
contig_38566	1.14243	0.0130118	DEAD-box ATP-dependent RNA helicase 21-like	UP
contig_18704	1.14124	0.0163002	---NA---	UP
contig_68508	1.13754	0.0045143	chromatin modification-related MEAF6	UP
contig_12000	1.1374	0.000251722	serine threonine- phosphatase PP1 isozyme 4	UP
contig_46448	1.13446	1.13915e-08	GDSL esterase lipase At5g14450-like	UP
contig_10652	1.13048	0.0379247	probable nucleoredoxin 1 isoform X2	UP
contig_63900	1.12436	0.021853	MIS12 homolog isoform X2	UP
contig_4467	1.12302	0.0215428	ubiquitin carboxyl-terminal hydrolase 16 isoform X1	UP
contig_38811	1.12296	0.0128443	---NA---	UP
contig_4194	1.12179	0.0395419	common plant regulatory factor 1-like isoform X1	UP
contig_4678	1.11851	0.0300771	pyruvate decarboxylase 1	UP
contig_4446	1.11684	0.0427919	RNA-dependent RNA polymerase 1-like isoform X2	UP
contig_11085	1.11265	0.0131982	---NA---	UP
contig_7335	1.11205	0.0480781	pyruvate cytosolic isozyme	UP
contig_35677	1.11136	0.0216843	MIZU-KUSSEI 1	UP
contig_78508	1.1084	0.0493884	---NA---	UP
contig_10603	1.10739	0.00904566	---NA---	UP
contig_32540	1.10713	0.0197256	probable ADP-ribosylation factor GTPase-activating AGD13	UP
contig_94908	1.10691	0.0143945	---NA---	UP
contig_38163	1.1048	0.0478861	glyoxylate hydroxypyruvate reductase HPR3-like	UP
contig_40186	1.10314	0.0482454	---NA---	UP
contig_41442	1.09971	0.0114939	DNA cross-link repair SNM1 isoform X1	UP
contig_24421	1.09802	0.00343026	transport Sec24-like At4g32640	UP
contig_4442	1.09748	0.0301811	NUCLEAR FUSION DEFECTIVE 4-like	UP
contig_6156	1.09725	0.033531	probable receptor kinase At5g56460	UP
contig_12246	1.09713	0.037865	---NA---	UP
contig_14502	1.09657	0.0103142	---NA---	UP
contig_24841	1.09506	0.000181302	vegetative cell wall gp1-like isoform X2	UP
contig_9346	1.09414	0.00322269	---NA---	UP
contig_2786	1.09413	0.00996753	probable metal-nicotianamine transporter YSL5	UP
contig_3772	1.09069	0.00336475	Regulator of Vps4 activity in the MVB pathway	UP
contig_91779	1.09018	0.0230056	soluble inorganic pyrophosphatase 1	UP
contig_3061	1.08516	0.0486837	mago nashi homolog	UP
contig_3193	1.08467	1.92196e-07	---NA---	UP
contig_24586	1.07912	0.0464643	potassium transporter 11-like isoform X1	UP
contig_18638	1.07839	0.0184364	---NA---	UP
contig_37749	1.0778	0.0172317	AT-hook motif nuclear-localized 7-like isoform X1	UP
contig_28197	1.07153	0.042771	---NA---	UP
contig_180283	1.07076	0.00583495	mitochondrial import receptor subunit TOM9-2-like	UP
contig_40292	1.07007	0.0132398	transcriptional activator hacA-like isoform X2	UP
contig_35635	1.06812	0.0385817	---NA---	UP
contig_23125	1.06762	0.0205133	solute carrier family 25 member 44-like	UP
contig_12247	1.06674	0.031152	---NA---	UP
contig_38727	1.0664	0.0205918	F-box kelch-repeat At1g57790-like	UP
contig_39099	1.06628	0.00564474	U4 small nuclear ribonucleo 27 kDa	UP
contig_98964	1.06626	0.0208153	NUCLEAR FUSION DEFECTIVE 4-like	UP
contig_22320	1.06495	0.000192422	cysteine-rich receptor kinase 10	UP
contig_26905	1.06369	0.0260041	phytochrome A-associated F-box	UP
contig_2959	1.06309	0.014433	zinc finger CCCH domain-containing 66-like isoform X2	UP
contig_33976	1.06305	0.0140739	Uncharacterized protein TCM_000612	UP
contig_67826	1.06139	0.0239792	---NA---	UP
contig_39496	1.05952	0.0232496	---NA---	UP
contig_5641	1.0583	0.00535376	---NA---	UP
contig_87452	1.05714	0.0446967	---NA---	UP
contig_3803	1.05674	0.000881049	cysteine-rich receptor kinase 15	UP
contig_4594	1.056	0.0450092	---NA---	UP
contig_57870	1.05566	8.36164e-05	ubiquitin carboxyl-terminal hydrolase 15 isoform X1	UP
contig_46552	1.05534	0.000327379	F-box PP2-A15	UP
contig_153432	1.0529	0.000371771	membrane steroid-binding 2-like	UP
contig_28142	1.05066	0.0437028	---NA---	UP
contig_29939	1.04897	0.0144244	---NA---	UP
contig_9422	1.04711	0.0052237	E3 ubiquitin- ligase RHF2A	UP
contig_3755	1.04697	0.0275522	glycine-rich domain-containing 1	UP
contig_35556	1.04571	0.0446394	IST1 homolog	UP
contig_14019	1.03943	0.0300173	L-ascorbate peroxidase cytosolic	UP
contig_14274	1.03881	0.044893	(+)-neomenthol dehydrogenase-like	UP
contig_15502	1.03881	0.000108928	probable leucine-rich repeat receptor kinase At5g63930	UP
contig_3564	1.03628	0.00142764	coronatine-insensitive 1	UP
contig_21163	1.03501	0.00103359	glutamic acid-rich	UP
contig_34902	1.03202	0.0258584	DNA ligase 1-like	UP
contig_1165	1.0315	0.037865	cysteine ase inhibitor	UP
contig_18275	1.02964	0.0255204	DNA RNA polymerases superfamily	UP
contig_15471	1.02909	0.0185847	prohibitin- mitochondrial	UP
contig_6740	1.02589	0.00432978	coronatine-insensitive 1-like	UP
contig_19699	1.0257	0.00205381	synaptotagmin-4 isoform X1	UP
contig_3545	1.02271	0.0213793	serine arginine-rich SC35-like splicing factor SCL33	UP
contig_10442	1.0217	0.0300395	probable serine threonine- kinase WNK11 isoform X2	UP
contig_54194	1.01778	0.00102113	---NA---	UP
contig_50569	1.01524	0.0213348	F-box FBD LRR-repeat At1g78760	UP
contig_87567	1.01502	0.0161751	---NA---	UP
contig_10794	1.01432	0.00587188	lipase ROG1	UP
contig_52904	1.01382	0.007834	---NA---	UP
contig_30022	1.01251	0.0427125	mitochondrial substrate carrier family E	UP
contig_8949	1.00834	0.0141412	E3 SUMO- ligase MMS21	UP
contig_28992	1.00801	0.0142612	probable receptor kinase At5g24010	UP
contig_11583	1.00777	0.0159011	probable 3-hydroxyisobutyrate dehydrogenase-like mitochondrial	UP
contig_55171	1.00744	0.0275098	oleosin 1-like	UP
contig_16299	1.00742	0.0409508	transcription factor bHLH81-like isoform X1	UP
contig_31333	1.00423	0.021096	TMV resistance N-like	UP
contig_14559	1.00373	0.0219523	receptor kinase HERK 1	UP
contig_51290	1.00359	0.048386	probable disease resistance RPP8 2	UP
contig_44653	1.00286	0.044893	---NA---	UP
contig_171487	1.00144	0.0017032	membrane steroid-binding 2-like	UP
contig_11046	1.00017	0.00653657	nuclear pore complex NUP1	UP
contig_4768	-11.7602	0.0453693	alpha carbonic anhydrase 7-like	DOWN
contig_9527	-10.6241	0.00147416	probable disease resistance At1g58602	DOWN
contig_693	-10.5395	0.0108156	shikimate O-hydroxycinnamoyltransferase	DOWN
contig_33482	-10.3018	0.000104788	ankyrin-2-like isoform X4	DOWN
contig_353	-10.0476	4.3888e-05	S-norcoclaurine synthase	DOWN
contig_21226	-9.99146	0.0476723	glycerol-3-phosphate 2-O-acyltransferase 6	DOWN
contig_38	-9.87338	0.0183486	GDSL esterase lipase At5g45670-like	DOWN
contig_36364	-9.64739	0.00124241	Cellulose synthase G3	DOWN
contig_807	-9.52507	0.0102823	cytochrome P450 86A22-like	DOWN
contig_10943	-9.44827	0.0341662	ethylene-responsive transcription factor WIN1-like	DOWN
contig_11946	-9.42537	0.00034633	transcription factor MYB46-like isoform X1	DOWN
contig_171636	-9.1191	0.0286718	ABC transporter A family member 7	DOWN
contig_4608	-9.01143	0.000477058	histidine-containing phosphotransfer 4-like	DOWN
contig_81	-8.93446	0.00917985	---NA---	DOWN
contig_48803	-8.77514	0.0110799	glycerol-3-phosphate acyltransferase 1	DOWN
contig_595	-8.72822	0.0233479	---NA---	DOWN
contig_20668	-8.72563	0.0119415	---NA---	DOWN
contig_7549	-8.59195	0.0241801	glycerol-3-phosphate 2-O-acyltransferase 6	DOWN
contig_2596	-8.57428	0.0386603	basic blue	DOWN
contig_176124	-8.56667	0.0130476	hypothetical protein POPTR_0013s12970g	DOWN
contig_84967	-8.47545	0.0222374	GDSL esterase lipase At4g28780	DOWN
contig_52052	-8.40539	0.0321209	PREDICTED: uncharacterized protein LOC105128527	DOWN
contig_59143	-8.37039	0.0162233	UPF0481 At3g47200-like	DOWN
contig_159368	-8.23942	0.00361537	PREDICTED: uncharacterized protein LOC102626455	DOWN
contig_66049	-8.23115	0.0305857	ankyrin repeat-containing At3g12360-like	DOWN
contig_13391	-8.16703	0.00690456	Laccase 2	DOWN
contig_164918	-8.13868	0.027429	ABC transporter A family member 7-like	DOWN
contig_58843	-8.12836	0.0124062	U-box domain-containing 11-like	DOWN
contig_17566	-8.08386	0.0157556	endochitinase 2-like	DOWN
contig_23819	-8.03962	0.0107378	hypothetical protein L484_025085	DOWN
contig_39348	-8.02757	2.03519e-06	reticuline oxidase	DOWN
contig_96316	-8.00512	0.0114334	ABC transporter A family member 7-like	DOWN
contig_144149	-7.92864	0.0307257	probable disease resistance At1g58602	DOWN
contig_20649	-7.82098	0.00773361	---NA---	DOWN
contig_59076	-7.77278	0.00147266	pentatricopeptide repeat-containing At4g21065	DOWN
contig_25596	-7.75958	0.0367424	peroxidase 43	DOWN
contig_50648	-7.64787	0.0076019	thioredoxin reductase NTRB-like	DOWN
contig_29268	-7.64479	0.0156453	disease resistance RGA3	DOWN
contig_178792	-7.587	0.0388518	PREDICTED: uncharacterized protein LOC107473395	DOWN
contig_177010	-7.55581	0.0139311	---NA---	DOWN
contig_78123	-7.52112	0.0391213	---NA---	DOWN
contig_18557	-7.48264	0.00425693	laccase-4-like	DOWN
contig_73733	-7.43072	0.00434454	phospholipase A1- chloroplastic	DOWN
contig_3191	-7.42252	0.0236105	---NA---	DOWN
contig_89271	-7.42095	0.00190616	late blight resistance homolog R1B-12 isoform X1	DOWN
contig_60739	-7.40828	0.0047028	cytochrome P450 94B3	DOWN
contig_5926	-7.36318	0.0233763	alpha carbonic anhydrase 7-like	DOWN
contig_78860	-7.28326	0.000298507	---NA---	DOWN
contig_52918	-7.27081	0.000493015	---NA---	DOWN
contig_54709	-7.21689	0.00431709	retrovirus-related Pol poly from transposon TNT 1-94 isoform X7	DOWN
contig_44342	-7.20347	0.03393	zinc finger BED domain-containing RICESLEEPER 2-like isoform X1	DOWN
contig_15089	-7.19321	0.0122316	---NA---	DOWN
contig_24296	-7.18953	0.0440815	---NA---	DOWN
contig_87085	-7.18885	0.000784472	jacalin-related lectin 3-like	DOWN
contig_71388	-7.15704	0.00755261	---NA---	DOWN
contig_48821	-7.07905	0.0146914	---NA---	DOWN
contig_59866	-7.05406	0.0117817	disease resistance RGA3	DOWN
contig_52298	-7.05401	0.0415121	Multidrug resistance ABC transporter family	DOWN
contig_10405	-7.03808	0.0016602	---NA---	DOWN
contig_33527	-7.03344	0.0305018	germin subfamily 3 member 2	DOWN
contig_177003	-7.00311	0.0482062	PREDICTED: uncharacterized protein LOC102626455	DOWN
contig_35213	-6.95823	0.00134051	cytosolic sulfotransferase 15-like	DOWN
contig_45025	-6.93609	0.0226281	ankyrin repeat-containing At3g12360-like isoform X2	DOWN
contig_29784	-6.93571	0.0119015	Myb domain 103	DOWN
contig_72940	-6.92858	0.0247698	disease resistance RPM1	DOWN
contig_176901	-6.9231	0.0383569	---NA---	DOWN
contig_166183	-6.92056	0.0372444	RADIALIS-like 6	DOWN
contig_163267	-6.88928	0.0177176	uncharacterized mitochondrial g00810-like	DOWN
contig_55702	-6.88578	0.0309837	---NA---	DOWN
contig_45941	-6.87936	0.0431176	bark storage A-like	DOWN
contig_30163	-6.87716	0.0281513	---NA---	DOWN
contig_130273	-6.87596	0.0386603	---NA---	DOWN
contig_73130	-6.84332	0.0113176	---NA---	DOWN
contig_29186	-6.8149	0.0254471	ethylene-responsive transcription factor SHINE 2-like	DOWN
contig_104250	-6.81136	0.0120982	fasciclin-like arabinogalactan 12	DOWN
contig_96511	-6.80934	0.00299159	---NA---	DOWN
contig_21116	-6.76301	0.0320586	---NA---	DOWN
contig_1631	-6.75772	0.0383296	GDSL esterase lipase EXL3-like	DOWN
contig_96917	-6.73976	0.0153	---NA---	DOWN
contig_101949	-6.73347	0.0338944	ethylene-responsive transcription factor ERF017-like	DOWN
contig_7856	-6.71001	0.00683927	acetyl- -benzylalcohol acetyltransferase-like	DOWN
contig_134609	-6.70823	0.0455824	---NA---	DOWN
contig_83779	-6.67812	0.0152143	serine threonine- phosphatase 6 regulatory ankyrin repeat subunit B-like	DOWN
contig_64162	-6.66329	0.00654002	---NA---	DOWN
contig_29022	-6.64914	0.0292143	BTB POZ domain-containing At3g56230-like	DOWN
contig_19096	-6.64312	0.0329733	U-box domain-containing 13-like	DOWN
contig_90231	-6.62512	0.0322303	zinc finger BED domain-containing RICESLEEPER 2-like	DOWN
contig_5910	-6.60762	0.0445673	hypothetical protein PRUPE_ppa026837mg	DOWN
contig_28473	-6.58498	0.0127914	(-)-germacrene D synthase-like	DOWN
contig_126556	-6.5712	0.0298465	PREDICTED: uncharacterized protein LOC104897695	DOWN
contig_95627	-6.46883	0.0305099	---NA---	DOWN
contig_39159	-6.44656	0.025202	calcium-binding CML39-like	DOWN
contig_60714	-6.44489	0.0174035	---NA---	DOWN
contig_58527	-6.42079	0.0417032	zinc finger CCCH domain-containing 15	DOWN
contig_39992	-6.41411	0.0139814	fasciclin-like arabinogalactan 11	DOWN
contig_165923	-6.40269	0.0230056	---NA---	DOWN
contig_46608	-6.38074	0.0243385	LRR receptor-like serine threonine- kinase GSO2	DOWN
contig_142185	-6.3709	0.00989989	F-box kelch-repeat SKIP6-like	DOWN
contig_52359	-6.33385	0.0455698	PREDICTED: uncharacterized protein LOC107279669	DOWN
contig_82984	-6.33127	0.00625673	---NA---	DOWN
contig_41895	-6.29957	0.00615364	---NA---	DOWN
contig_65476	-6.29026	0.00673847	---NA---	DOWN
contig_69154	-6.2612	0.00905085	---NA---	DOWN
contig_39888	-6.25182	0.0153781	hydroquinone glucosyltransferase-like	DOWN
contig_60863	-6.25032	0.0308068	tryptophan synthase beta chain 1-like	DOWN
contig_15635	-6.24958	0.0204016	---NA---	DOWN
contig_89729	-6.24717	0.00836413	probable aquaporin TIP-type	DOWN
contig_46689	-6.24435	0.0140713	---NA---	DOWN
contig_3431	-6.24294	0.0202753	---NA---	DOWN
contig_33734	-6.24285	0.0498695	TMV resistance N-like	DOWN
contig_112892	-6.22855	0.0417032	---NA---	DOWN
contig_3883	-6.22701	0.0147181	probable disease resistance At5g66900	DOWN
contig_53457	-6.21718	0.028239	---NA---	DOWN
contig_59812	-6.20285	0.0109654	receptor kinase HAIKU2	DOWN
contig_24849	-6.15679	0.0160075	GDSL esterase lipase At5g14450-like	DOWN
contig_163381	-6.13179	0.0473435	---NA---	DOWN
contig_177440	-6.0948	0.0293585	---NA---	DOWN
contig_30036	-6.05004	0.0428161	PREDICTED: uncharacterized protein LOC100261196	DOWN
contig_84554	-6.04643	0.0230166	---NA---	DOWN
contig_85829	-6.04006	0.0149295	kelch repeat-containing At3g27220-like	DOWN
contig_91954	-6.03579	0.026791	---NA---	DOWN
contig_2748	-6.03015	0.00335783	PREDICTED: uncharacterized protein LOC103329708	DOWN
contig_82088	-6.02072	0.0400105	---NA---	DOWN
contig_61500	-6.01497	0.0392104	ribonuclease H At1g65750	DOWN
contig_60356	-6.00849	0.0141701	---NA---	DOWN
contig_10353	-6.00773	0.0147454	DNA-3-methyladenine glycosylase	DOWN
contig_29220	-5.97869	0.0237991	U-box domain-containing family	DOWN
contig_13013	-5.97304	0.00854385	hypothetical protein PRUPE_ppa013763mg	DOWN
contig_27130	-5.96689	0.0441135	O-acyltransferase WSD1-like	DOWN
contig_11748	-5.94209	0.0136994	long chain acyl- synthetase 2-like	DOWN
contig_76003	-5.93696	0.0181416	mitogen-activated kinase kinase kinase YODA-like isoform X1	DOWN
contig_171519	-5.90901	0.047271	primary amine oxidase-like	DOWN
contig_63714	-5.89919	0.00211205	uncharacterized mitochondrial g00810-like	DOWN
contig_27594	-5.88527	0.0198243	alpha-dioxygenase 1	DOWN
contig_69066	-5.8678	0.014145	---NA---	DOWN
contig_177386	-5.85999	0.0332514	PREDICTED: uncharacterized protein LOC103436996	DOWN
contig_1995	-5.84988	0.00226728	PREDICTED: uncharacterized protein LOC105766925	DOWN
contig_53565	-5.81003	0.00519444	---NA---	DOWN
contig_34854	-5.80099	0.00438341	sugar transporter ERD6-like 3 isoform X1	DOWN
contig_91780	-5.78451	0.00293848	---NA---	DOWN
contig_66264	-5.77534	0.0325258	disease resistance RPM1-like	DOWN
contig_3838	-5.77314	0.0125652	Alpha beta-Hydrolases superfamily	DOWN
contig_84659	-5.77005	0.00387485	---NA---	DOWN
contig_16706	-5.76591	0.00570188	indole-3-acetic acid-induced ARG7-like	DOWN
contig_1049	-5.76219	0.00066208	RADIALIS-like 3	DOWN
contig_111660	-5.75158	0.0304577	---NA---	DOWN
contig_59315	-5.74685	0.0230002	ethylene-responsive transcription factor ERF027-like	DOWN
contig_166348	-5.72934	0.033439	---NA---	DOWN
contig_151498	-5.72346	0.0348904	hypothetical protein PRUPE_ppa022115mg	DOWN
contig_3623	-5.71427	0.00753411	---NA---	DOWN
contig_4599	-5.6862	0.0249056	---NA---	DOWN
contig_179135	-5.65226	0.0139721	---NA---	DOWN
contig_89129	-5.62368	0.0230166	---NA---	DOWN
contig_1409	-5.61686	0.00308043	serine threonine- phosphatase 7 long form homolog	DOWN
contig_46189	-5.61188	0.0150721	---NA---	DOWN
contig_72132	-5.59329	0.0134642	cytochrome P450 CYP736A12-like	DOWN
contig_19097	-5.5901	0.000798533	armadillo beta-catenin repeat family	DOWN
contig_29553	-5.58467	0.0228674	ankyrin repeat	DOWN
contig_33680	-5.57161	0.0245466	---NA---	DOWN
contig_1949	-5.56679	0.0199951	inactive receptor-like serine threonine- kinase At2g40270	DOWN
contig_5374	-5.55346	0.0076864	laccase-4-like	DOWN
contig_76550	-5.55244	0.0453693	---NA---	DOWN
contig_13080	-5.55141	0.00900722	UDP-glucuronate:xylan alpha-glucuronosyltransferase 2 isoform X1	DOWN
contig_60864	-5.55028	0.0268084	tryptophan synthase beta chain 1	DOWN
contig_7115	-5.52471	0.00290201	salicylic acid-binding 2	DOWN
contig_82686	-5.5107	0.0391961	---NA---	DOWN
contig_6074	-5.50946	0.0217844	trichome birefringence-like 3	DOWN
contig_93243	-5.50906	0.00910514	probable WRKY transcription factor 29	DOWN
contig_59167	-5.50632	0.0446394	---NA---	DOWN
contig_47583	-5.50099	0.00342445	hydroquinone glucosyltransferase-like	DOWN
contig_15412	-5.49492	0.00149984	salicylic acid-binding 2	DOWN
contig_165937	-5.4825	0.0106729	RNA-binding (RRM RBD RNP motifs) family isoform 1	DOWN
contig_58478	-5.46484	0.040168	---NA---	DOWN
contig_177491	-5.46156	0.00346577	---NA---	DOWN
contig_104509	-5.45757	0.0418072	flavonol 3-sulfotransferase	DOWN
contig_99265	-5.45535	0.0245224	O-fucosyltransferase family	DOWN
contig_3615	-5.44145	0.0222517	laccase-4-like isoform X2	DOWN
contig_115890	-5.44118	0.000447344	---NA---	DOWN
contig_58090	-5.43675	0.0143945	E3 ubiquitin- ligase PUB24-like	DOWN
contig_97112	-5.4325	0.00472536	Cellulose synthase family isoform 2	DOWN
contig_42986	-5.42939	0.00599126	SIEVE ELEMENT OCCLUSION B-like	DOWN
contig_10053	-5.42175	0.0201574	TPX2 isoform X3	DOWN
contig_75602	-5.41596	0.0124559	Plant invertase pectin methylesterase inhibitor superfamily	DOWN
contig_84665	-5.40354	0.043293	---NA---	DOWN
contig_36612	-5.39947	0.00839663	---NA---	DOWN
contig_6608	-5.39558	0.00996753	probable beta-1,4-xylosyltransferase IRX9	DOWN
contig_99	-5.39407	0.00523352	cellulose synthase A catalytic subunit 4 [UDP-forming]	DOWN
contig_6695	-5.36301	0.0189219	glutathione S-transferase-like	DOWN
contig_33919	-5.34416	0.00635424	LRR receptor-like serine threonine- kinase RCH1	DOWN
contig_30506	-5.34356	0.00528905	---NA---	DOWN
contig_177024	-5.34208	0.0450071	PREDICTED: uncharacterized protein LOC103326471	DOWN
contig_61889	-5.34002	0.014828	---NA---	DOWN
contig_177121	-5.33577	0.0149845	---NA---	DOWN
contig_12538	-5.32604	0.0372327	fasciclin-like arabinogalactan 11	DOWN
contig_91207	-5.32222	0.0261675	---NA---	DOWN
contig_3417	-5.30013	0.0101511	hypothetical protein PRUPE_ppa015539mg	DOWN
contig_26431	-5.29677	2.64175e-08	ankyrin repeat-containing At3g12360-like	DOWN
contig_156924	-5.27954	0.0460171	---NA---	DOWN
contig_195	-5.27062	0.00989989	MATE efflux family chloroplastic-like	DOWN
contig_1572	-5.25995	0.021563	trichome birefringence-like 33	DOWN
contig_40296	-5.25724	0.0256529	probable inorganic phosphate transporter 1-9	DOWN
contig_37504	-5.23768	0.0368802	PREDICTED: uncharacterized protein LOC104901585	DOWN
contig_83402	-5.22437	0.0415294	cytochrome P450 82G1	DOWN
contig_115145	-5.20483	0.03559	---NA---	DOWN
contig_62621	-5.20055	0.0104649	---NA---	DOWN
contig_68226	-5.19933	0.0479617	---NA---	DOWN
contig_126022	-5.19647	0.0484963	DNA RNA polymerases superfamily	DOWN
contig_22445	-5.16793	0.0390746	disease resistance RGA1	DOWN
contig_16994	-5.16234	0.00402411	Ankyrin repeat family isoform 1	DOWN
contig_6778	-5.1395	0.0375371	TMV resistance N-like	DOWN
contig_2398	-5.13668	0.0450504	ferric-chelate reductase family	DOWN
contig_106458	-5.09294	0.0400238	---NA---	DOWN
contig_97010	-5.08251	0.0182278	probably inactive leucine-rich repeat receptor kinase At5g48380	DOWN
contig_34062	-5.08117	0.0160782	hypothetical protein PRUPE_ppa018376mg	DOWN
contig_101186	-5.05878	0.000382806	PREDICTED: uncharacterized protein LOC105955856	DOWN
contig_162245	-5.05018	0.0207152	TMV resistance N-like	DOWN
contig_116406	-5.04812	0.0137074	retrovirus-related Pol poly from transposon TNT 1-94	DOWN
contig_8729	-5.03521	0.0148564	beta-D-xylosidase 1-like	DOWN
contig_96306	-5.0333	0.0289538	PREDICTED: uncharacterized protein LOC104903764	DOWN
contig_58440	-5.02926	0.0230166	cytochrome P450 76A1-like	DOWN
contig_1159	-5.0245	0.0104649	---NA---	DOWN
contig_116110	-5.01891	0.0292143	---NA---	DOWN
contig_3577	-5.01224	0.0181401	uncharacterized membrane At1g06890	DOWN
contig_75009	-5.00728	0.0148418	---NA---	DOWN
contig_167426	-4.97528	0.0472816	---NA---	DOWN
contig_5516	-4.95107	0.00913371	---NA---	DOWN
contig_6075	-4.93923	0.0495997	trichome birefringence-like 3	DOWN
contig_14292	-4.93887	0.0125905	MATE efflux family chloroplastic-like	DOWN
contig_68970	-4.92882	0.000545957	---NA---	DOWN
contig_22135	-4.91565	0.0176075	probable LRR receptor-like serine threonine- kinase At3g47570	DOWN
contig_59186	-4.91108	0.0366154	---NA---	DOWN
contig_107096	-4.89515	0.0206925	---NA---	DOWN
contig_21729	-4.88977	0.0424314	trichome birefringence-like 34	DOWN
contig_10030	-4.88136	0.0256068	galactan beta-1,4-galactosyltransferase GALS1-like	DOWN
contig_66891	-4.87762	0.0139311	PREDICTED: uncharacterized protein LOC105157126	DOWN
contig_2861	-4.86832	0.014973	laccase family	DOWN
contig_115771	-4.86581	0.0492394	---NA---	DOWN
contig_90190	-4.86354	0.03393	ankyrin repeat	DOWN
contig_18299	-4.85979	0.0234098	Uncharacterized protein TCM_014112	DOWN
contig_3204	-4.84359	0.0147181	cellulose synthase A catalytic subunit 8 [UDP-forming]-like	DOWN
contig_64115	-4.82992	0.0476892	cysteine-rich receptor-kinase	DOWN
contig_76021	-4.82786	0.0336714	---NA---	DOWN
contig_138203	-4.80489	0.0407499	PREDICTED: uncharacterized protein LOC103963932	DOWN
contig_2092	-4.79761	0.0275435	microtubule-associated TORTIFOLIA1	DOWN
contig_3268	-4.77871	0.00808801	IRREGULAR XYLEM 15-like	DOWN
contig_98898	-4.75728	0.011245	hypothetical protein POPTR_0001s10200g	DOWN
contig_50879	-4.75525	0.00828227	chitinase 10	DOWN
contig_11092	-4.75442	0.000232474	Myb domain 86	DOWN
contig_35030	-4.75129	0.000702132	geraniol 8-hydroxylase-like	DOWN
contig_41140	-4.74631	0.00137117	---NA---	DOWN
contig_3343	-4.73929	0.0164793	probable inactive receptor kinase At3g56050	DOWN
contig_105995	-4.71968	0.0378752	hypothetical protein L484_006001	DOWN
contig_58137	-4.71505	0.00267325	---NA---	DOWN
contig_86294	-4.68373	0.00467317	sodium-coupled neutral amino acid transporter 7	DOWN
contig_96557	-4.68327	0.0140296	---NA---	DOWN
contig_15411	-4.65493	0.0230166	---NA---	DOWN
contig_167216	-4.64399	0.0323209	---NA---	DOWN
contig_602	-4.63062	0.0052237	cellulose synthase A catalytic subunit 7 [UDP-forming]	DOWN
contig_7168	-4.63011	0.00402256	ankyrin repeat-containing At5g02620-like isoform X1	DOWN
contig_56043	-4.62344	0.032988	receptor kinase At3g47110	DOWN
contig_10713	-4.60493	0.0268828	cytochrome P450 82G1-like	DOWN
contig_17518	-4.59253	0.0461146	cysteine-rich receptor kinase 10	DOWN
contig_10354	-4.59126	0.00269857	cytochrome P450 82G1-like	DOWN
contig_7170	-4.58767	0.00420998	ankyrin repeat-containing At5g02620-like isoform X2	DOWN
contig_34120	-4.56427	0.017947	---NA---	DOWN
contig_98856	-4.55802	0.0275098	---NA---	DOWN
contig_31623	-4.55783	0.0469529	disease resistance RPM1-like	DOWN
contig_5223	-4.54344	0.0223854	Disease resistance-responsive family	DOWN
contig_155275	-4.5316	0.0232216	probably inactive leucine-rich repeat receptor kinase At5g48380	DOWN
contig_78533	-4.53031	0.0234718	TMV resistance N-like	DOWN
contig_158281	-4.52168	5.69859e-05	---NA---	DOWN
contig_19354	-4.51911	0.00572449	disease resistance RPP13 1	DOWN
contig_83914	-4.51429	0.0354629	---NA---	DOWN
contig_171539	-4.50828	0.0343803	---NA---	DOWN
contig_61283	-4.5028	0.0085623	---NA---	DOWN
contig_20227	-4.49902	0.0109924	axial regulator YABBY 1-like	DOWN
contig_36617	-4.49806	0.0182291	PREDICTED: uncharacterized protein LOC104596666	DOWN
contig_170367	-4.49774	0.0454684	---NA---	DOWN
contig_44703	-4.49007	0.0284263	G-type lectin S-receptor-like serine threonine- kinase At4g03230 isoform X1	DOWN
contig_109409	-4.48587	0.0358781	---NA---	DOWN
contig_5614	-4.48	0.00448986	PREDICTED: uncharacterized protein LOC101298622	DOWN
contig_109687	-4.46454	0.0245435	disease resistance RGA3	DOWN
contig_67725	-4.46416	0.0336714	PREDICTED: uncharacterized protein LOC106447743	DOWN
contig_56977	-4.4632	0.0130093	probable strigolactone esterase D14 homolog	DOWN
contig_46845	-4.43706	0.000734169	uncharacterized acetyltransferase At3g50280-like	DOWN
contig_5921	-4.43269	0.000976053	premnaspirodiene oxygenase-like	DOWN
contig_61584	-4.41058	0.00568114	probable sodium-coupled neutral amino acid transporter 6	DOWN
contig_9037	-4.40452	0.0469153	pyruvate kinase isozyme chloroplastic-like isoform X1	DOWN
contig_9474	-4.40129	0.0229689	phosphatidylcholine:diacylglycerol cholinephosphotransferase 1-like	DOWN
contig_102642	-4.39855	0.00522543	---NA---	DOWN
contig_84278	-4.38768	0.0428865	probable E3 ubiquitin- ligase RHA2B	DOWN
contig_84389	-4.38729	0.0265496	---NA---	DOWN
contig_53028	-4.37907	0.0237594	---NA---	DOWN
contig_70859	-4.37692	0.0269427	Glycosyl hydrolase family with chitinase insertion domain	DOWN
contig_10509	-4.36918	0.0293176	PREDICTED: uncharacterized protein LOC102616627 isoform X1	DOWN
contig_95581	-4.36726	0.0337365	---NA---	DOWN
contig_8954	-4.36599	0.000337237	linoleate 13S-lipoxygenase 3- chloroplastic	DOWN
contig_75843	-4.36496	0.00868034	---NA---	DOWN
contig_4766	-4.34649	0.0402855	alpha carbonic anhydrase 7-like	DOWN
contig_81741	-4.33715	0.0337817	---NA---	DOWN
contig_74398	-4.33388	0.0402855	---NA---	DOWN
contig_74093	-4.33344	0.00381812	endochitinase-like	DOWN
contig_83796	-4.32745	0.000259536	---NA---	DOWN
contig_11825	-4.31368	0.0488074	uncharacterized membrane At1g06890	DOWN
contig_99854	-4.30718	0.0173818	---NA---	DOWN
contig_21761	-4.29543	0.00356747	---NA---	DOWN
contig_41328	-4.28908	0.0424629	disease resistance RGA3	DOWN
contig_91	-4.28735	0.0207871	peroxidase 72-like	DOWN
contig_39629	-4.28155	0.045462	phosphatidylcholine:diacylglycerol cholinephosphotransferase 2-like	DOWN
contig_2846	-4.27375	0.025337	aspartic ase nepenthesin-1	DOWN
contig_33134	-4.2705	7.61183e-05	---NA---	DOWN
contig_76219	-4.26864	0.0256452	hypothetical protein L484_008713	DOWN
contig_45638	-4.26485	0.00452667	---NA---	DOWN
contig_104214	-4.26279	0.0365124	---NA---	DOWN
contig_19170	-4.25663	0.00420892	NAC domain-containing 43	DOWN
contig_36989	-4.25585	1.74817e-05	NRT1 PTR FAMILY	DOWN
contig_6424	-4.25399	0.0336714	probable inactive purple acid phosphatase 27	DOWN
contig_63342	-4.25163	0.00680372	cytosolic sulfotransferase 15-like	DOWN
contig_85954	-4.24998	0.0345643	---NA---	DOWN
contig_83071	-4.23155	0.0413977	PREDICTED: uncharacterized protein LOC108218398	DOWN
contig_64264	-4.22866	0.0165299	---NA---	DOWN
contig_57879	-4.21594	0.0147181	---NA---	DOWN
contig_97492	-4.2035	0.0373395	CBL-interacting serine threonine- kinase 25-like	DOWN
contig_90279	-4.19689	0.0240008	---NA---	DOWN
contig_82093	-4.19172	0.0482454	UPF0481 At3g47200-like	DOWN
contig_19098	-4.18671	0.00855284	U-box domain-containing 13-like	DOWN
contig_13545	-4.17848	0.0343924	---NA---	DOWN
contig_18308	-4.16566	0.0058946	auxin transporter 3	DOWN
contig_64068	-4.16483	0.00420892	---NA---	DOWN
contig_16154	-4.16016	0.0273439	hypothetical protein PHAVU_002G302000g	DOWN
contig_60775	-4.15976	0.0350899	---NA---	DOWN
contig_310	-4.15468	0.0218329	21 kDa -like	DOWN
contig_5195	-4.13069	0.0193836	germin subfamily 2 member 4	DOWN
contig_62791	-4.12288	0.0108156	probable sodium-coupled neutral amino acid transporter 6	DOWN
contig_4228	-4.12271	0.0436161	IQ-DOMAIN 1	DOWN
contig_104235	-4.11635	0.0427835	---NA---	DOWN
contig_48378	-4.11474	0.0479987	disease resistance TAO1-like isoform X1	DOWN
contig_3279	-4.11012	0.00702768	CAMP-regulated phospho 19-related isoform 1	DOWN
contig_44172	-4.10891	0.0176506	---NA---	DOWN
contig_35907	-4.101	0.0017712	methanol O-anthraniloyltransferase	DOWN
contig_71508	-4.09878	0.0426797	pectinesterase 2-like	DOWN
contig_70566	-4.09184	0.0100204	ribonuclease H At1g65750	DOWN
contig_10310	-4.07307	0.0476723	probable carbohydrate esterase At4g34215	DOWN
contig_76908	-4.0454	0.028179	---NA---	DOWN
contig_15355	-4.04393	1.45374e-05	subtilisin-like protease	DOWN
contig_29842	-4.0392	0.00181621	cytokinin riboside 5 -monophosphate phosphoribohydrolase LOG1	DOWN
contig_32458	-4.03824	0.0316602	non-specific lipid-transfer	DOWN
contig_17839	-4.03193	0.00288494	(3S,6E)-nerolidol synthase 1-like	DOWN
contig_33271	-4.0281	0.0478157	Endochitinase 1	DOWN
contig_103055	-4.02765	0.00251693	---NA---	DOWN
contig_2607	-4.02022	0.0190753	ODORANT1-like	DOWN
contig_10075	-4.00478	0.0251841	E3 ubiquitin- ligase	DOWN
contig_30996	-4.00189	0.0359517	subtilisin-like protease	DOWN
contig_56330	-4.00119	0.0260821	ethylene-responsive transcription factor WRI1	DOWN
contig_80977	-3.99093	0.0346392	transcription factor bHLH36-like	DOWN
contig_82755	-3.99084	3.47308e-06	---NA---	DOWN
contig_94382	-3.98754	0.0181401	PREDICTED: uncharacterized protein LOC103496621	DOWN
contig_50986	-3.97319	0.0468702	voltage-gated hydrogen channel 1	DOWN
contig_63001	-3.95745	0.039835	---NA---	DOWN
contig_115224	-3.95604	0.0304079	---NA---	DOWN
contig_114572	-3.94715	0.00989325	---NA---	DOWN
contig_1463	-3.94668	0.0292143	classical arabinogalactan 9	DOWN
contig_24931	-3.94622	0.00758212	---NA---	DOWN
contig_68479	-3.94048	0.00209478	---NA---	DOWN
contig_4419	-3.92786	0.0135851	PREDICTED: uncharacterized protein LOC100242133	DOWN
contig_152112	-3.92659	0.00574906	---NA---	DOWN
contig_88	-3.92622	0.0260771	PREDICTED: uncharacterized protein LOC107423372	DOWN
contig_8682	-3.92066	0.00771066	---NA---	DOWN
contig_42014	-3.91884	5.98624e-05	NAC transcription factor 25	DOWN
contig_21964	-3.90326	0.0373836	probable inactive purple acid phosphatase 27	DOWN
contig_33199	-3.90249	0.0180172	---NA---	DOWN
contig_42468	-3.89489	9.0129e-10	subtilisin-like protease	DOWN
contig_48651	-3.89481	0.0388518	ethylene-responsive transcription factor ERF017	DOWN
contig_63106	-3.88584	0.00759042	---NA---	DOWN
contig_46784	-3.87608	0.0193836	(3S,6E)-nerolidol synthase 1-like	DOWN
contig_15603	-3.86943	0.0177163	probable galacturonosyltransferase-like 1	DOWN
contig_96655	-3.86357	0.047058	---NA---	DOWN
contig_66475	-3.86284	0.0463281	probable LRR receptor-like serine threonine- kinase At3g47570	DOWN
contig_110928	-3.82286	0.0128169	Uncharacterized protein TCM_040942	DOWN
contig_10550	-3.81934	0.0114907	methanol O-anthraniloyltransferase-like	DOWN
contig_33900	-3.81455	0.0348975	---NA---	DOWN
contig_112560	-3.80793	0.0242887	---NA---	DOWN
contig_26782	-3.79401	0.0316348	ethylene-responsive transcription factor ERF020-like	DOWN
contig_87344	-3.76631	0.0214987	---NA---	DOWN
contig_40096	-3.74582	0.00459631	zinc finger ZAT11-like	DOWN
contig_42164	-3.74576	0.0256452	receptor kinase At3g47110	DOWN
contig_14186	-3.73156	0.0241712	PREDICTED: uncharacterized protein LOC8270793 isoform X2	DOWN
contig_8447	-3.70282	0.0256941	FASCICLIN-like arabinogalactan 2	DOWN
contig_47124	-3.69774	0.007321	PREDICTED: uncharacterized protein LOC108212003	DOWN
contig_12069	-3.68965	0.0465988	proline-rich receptor kinase PERK13	DOWN
contig_8398	-3.6858	0.019605	GDSL esterase lipase At1g54790-like isoform X1	DOWN
contig_165250	-3.67893	0.000162246	ABC transporter G family member 11-like	DOWN
contig_176915	-3.67666	0.00231404	Erwinia induced 2	DOWN
contig_40627	-3.66838	0.000514622	(3S,6E)-nerolidol synthase 1-like	DOWN
contig_10266	-3.65168	0.0259851	UDP-glucuronate:xylan alpha-glucuronosyltransferase 1-like	DOWN
contig_80163	-3.64829	0.00405154	---NA---	DOWN
contig_109785	-3.64371	0.0139721	---NA---	DOWN
contig_89789	-3.63613	9.05402e-05	---NA---	DOWN
contig_27858	-3.63595	0.0366154	PREDICTED: uncharacterized protein At4g06744-like	DOWN
contig_48277	-3.63053	3.29614e-06	probable 9-cis-epoxycarotenoid dioxygenase chloroplastic	DOWN
contig_61397	-3.62657	0.0107043	gibberellin-regulated 9	DOWN
contig_89820	-3.61453	0.0194779	---NA---	DOWN
contig_32268	-3.61277	0.047457	---NA---	DOWN
contig_37102	-3.6122	0.000845109	---NA---	DOWN
contig_3456	-3.6088	0.000712637	NAC domain-containing 43-like	DOWN
contig_30235	-3.60747	0.032988	---NA---	DOWN
contig_52984	-3.58036	0.0271094	mitochondrial uncoupling 5	DOWN
contig_19711	-3.58008	0.0157936	---NA---	DOWN
contig_10285	-3.57991	0.023297	---NA---	DOWN
contig_61208	-3.57167	0.00619287	ribonuclease H At1g65750	DOWN
contig_39931	-3.56704	0.00849385	---NA---	DOWN
contig_53464	-3.56623	0.0384929	---NA---	DOWN
contig_36677	-3.56257	0.00254398	transcription factor SCREAM2-like isoform X1	DOWN
contig_94286	-3.55162	0.0276416	---NA---	DOWN
contig_71233	-3.55001	0.0485455	pectinesterase 2	DOWN
contig_67116	-3.54926	0.011245	---NA---	DOWN
contig_75880	-3.54738	0.00411124	---NA---	DOWN
contig_64681	-3.54519	0.00839628	---NA---	DOWN
contig_31626	-3.54422	0.00254398	probable sodium-coupled neutral amino acid transporter 6	DOWN
contig_96441	-3.54057	0.0147181	---NA---	DOWN
contig_95928	-3.53737	0.0270557	GTPase IMAP family member	DOWN
contig_33663	-3.53635	0.00144747	---NA---	DOWN
contig_41874	-3.53467	0.0477815	cell division cycle cofactor of APC complex-like	DOWN
contig_100953	-3.52574	0.0108816	---NA---	DOWN
contig_33738	-3.52508	0.0480731	---NA---	DOWN
contig_104048	-3.52259	0.0241801	---NA---	DOWN
contig_1275	-3.51169	0.0281772	disease resistance RPP13 1	DOWN
contig_58602	-3.49881	0.0104466	---NA---	DOWN
contig_3740	-3.49641	0.0422157	germin subfamily 1 member 1	DOWN
contig_12226	-3.49351	0.00306955	lipid-transfer DIR1	DOWN
contig_104032	-3.49254	0.000981008	---NA---	DOWN
contig_105091	-3.49161	0.0390746	---NA---	DOWN
contig_5145	-3.48293	0.0120689	histone-lysine N- H3 lysine-79 specific isoform X1	DOWN
contig_11340	-3.48285	0.028239	---NA---	DOWN
contig_3131	-3.48118	0.0027445	MIZU-KUSSEI 1-like	DOWN
contig_47096	-3.47915	2.0314e-06	phosphate transporter PHO1 homolog 3	DOWN
contig_94357	-3.47258	0.0309918	late blight resistance homolog R1B-8 isoform X3	DOWN
contig_78521	-3.46935	0.0213348	uncharacterized mitochondrial g00810-like	DOWN
contig_23096	-3.46852	2.07528e-08	---NA---	DOWN
contig_31285	-3.4672	0.0399415	probable flavin-containing monooxygenase 1	DOWN
contig_46377	-3.46294	0.0415294	cationic amino acid transporter 1-like	DOWN
contig_93639	-3.44828	0.0442949	bidirectional sugar transporter SWEET17-like	DOWN
contig_9669	-3.44268	0.0263168	---NA---	DOWN
contig_16311	-3.43845	0.00582509	serine threonine- kinase CCR3	DOWN
contig_10493	-3.43599	0.0450391	G-type lectin S-receptor-like serine threonine- kinase RKS1	DOWN
contig_55599	-3.43277	0.0300395	---NA---	DOWN
contig_4507	-3.42545	0.0211952	65-kDa microtubule-associated 8	DOWN
contig_6340	-3.41704	7.578e-06	Disease resistance family LRR family	DOWN
contig_14867	-3.41297	0.00557235	GDSL esterase lipase At1g54790-like isoform X2	DOWN
contig_21639	-3.40454	0.0254056	laccase-17-like	DOWN
contig_86768	-3.40074	0.0316301	---NA---	DOWN
contig_72899	-3.39977	0.0221729	---NA---	DOWN
contig_60898	-3.39944	0.0443315	---NA---	DOWN
contig_1212	-3.3838	0.0443167	RADIALIS-like 4	DOWN
contig_81541	-3.3544	0.0050679	---NA---	DOWN
contig_15998	-3.35254	0.0112885	organic solute transporter ostalpha	DOWN
contig_16698	-3.34965	0.0199227	COBRA 4	DOWN
contig_95422	-3.34812	0.0261377	PREDICTED: uncharacterized protein LOC102626455	DOWN
contig_32543	-3.34803	0.0101882	rhomboid-like protease 2 isoform X3	DOWN
contig_15509	-3.34611	1.18799e-07	NRT1 PTR FAMILY	DOWN
contig_50687	-3.34541	0.0471576	---NA---	DOWN
contig_3684	-3.3446	0.0453693	21 kDa -like	DOWN
contig_49852	-3.33557	0.0152893	---NA---	DOWN
contig_26028	-3.33414	1.93886e-06	phosphate transporter PHO1 homolog 3-like	DOWN
contig_32230	-3.33324	0.016768	---NA---	DOWN
contig_786	-3.32222	0.00325971	RADIALIS-like 3	DOWN
contig_47466	-3.31727	0.0278877	diacylglycerol O-acyltransferase 1-like	DOWN
contig_21250	-3.31568	5.05592e-05	alpha,alpha-trehalose-phosphate synthase [UDP-forming] 1-like	DOWN
contig_77621	-3.3151	0.0471576	---NA---	DOWN
contig_169757	-3.31317	0.0238237	Uncharacterized protein TCM_020072	DOWN
contig_50828	-3.31179	0.0228541	PREDICTED: uncharacterized protein LOC107176258	DOWN
contig_24444	-3.30641	0.0446394	PREDICTED: uncharacterized protein At4g06744-like	DOWN
contig_166885	-3.30482	0.036486	---NA---	DOWN
contig_20203	-3.30464	0.00760347	transcription factor MYB86	DOWN
contig_12866	-3.28729	0.0222079	60S acidic ribosomal P0	DOWN
contig_21734	-3.2864	0.0336714	---NA---	DOWN
contig_58782	-3.28493	0.00649694	---NA---	DOWN
contig_36274	-3.28083	0.000348646	NBS type disease resistance	DOWN
contig_27353	-3.27725	0.000103125	LRR receptor-like serine threonine- kinase RCH1	DOWN
contig_109878	-3.27331	0.0260724	---NA---	DOWN
contig_4780	-3.25625	0.0460673	---NA---	DOWN
contig_102045	-3.25369	0.00722142	PREDICTED: uncharacterized protein LOC108218012	DOWN
contig_39644	-3.25224	0.00768187	zinc finger CCCH domain-containing 14 isoform X1	DOWN
contig_7436	-3.2442	0.0111147	---NA---	DOWN
contig_35420	-3.23888	0.000461227	disease resistance RGA4	DOWN
contig_70644	-3.23375	0.02021	---NA---	DOWN
contig_84119	-3.22783	0.00342445	---NA---	DOWN
contig_68652	-3.22717	0.0418072	---NA---	DOWN
contig_54229	-3.21833	0.0167879	---NA---	DOWN
contig_80615	-3.21558	0.0120725	---NA---	DOWN
contig_92240	-3.21328	0.0167593	---NA---	DOWN
contig_38228	-3.20884	0.0207821	---NA---	DOWN
contig_8011	-3.20859	0.0122005	pollen-specific SF21-like	DOWN
contig_33549	-3.19935	0.00800935	---NA---	DOWN
contig_68419	-3.17889	0.0367108	---NA---	DOWN
contig_11225	-3.17026	0.0162762	probable galacturonosyltransferase-like 1	DOWN
contig_70985	-3.16497	0.00722471	PREDICTED: uncharacterized protein LOC104881667	DOWN
contig_47037	-3.16131	0.0050099	G-type lectin S-receptor-like serine threonine- kinase At4g03230	DOWN
contig_30119	-3.15763	0.0366721	TIFY 9	DOWN
contig_139102	-3.1565	0.0118303	---NA---	DOWN
contig_129802	-3.14847	0.0120503	PREDICTED: uncharacterized protein LOC105952144	DOWN
contig_30312	-3.14309	0.0134867	---NA---	DOWN
contig_35737	-3.14066	0.00082692	patatin 2	DOWN
contig_130441	-3.13656	0.0260041	---NA---	DOWN
contig_3710	-3.13161	0.0383536	probable beta-1,4-xylosyltransferase IRX10	DOWN
contig_15660	-3.12949	0.049065	kinesin KIF3A isoform X1	DOWN
contig_9882	-3.12552	0.0441674	---NA---	DOWN
contig_38434	-3.11252	0.0105227	mitogen-activated kinase kinase kinase 1	DOWN
contig_60312	-3.11232	0.00311185	---NA---	DOWN
contig_11421	-3.09374	0.0386603	nuclease HARBI1	DOWN
contig_23957	-3.09273	0.00136545	IQ-DOMAIN 31-like	DOWN
contig_84154	-3.07776	0.0061746	RNA-directed DNA polymerase homolog	DOWN
contig_16131	-3.07655	0.0382438	dirigent 22-like	DOWN
contig_80047	-3.07433	0.00082692	---NA---	DOWN
contig_95397	-3.07202	0.00900695	---NA---	DOWN
contig_65587	-3.07196	0.00759612	---NA---	DOWN
contig_85617	-3.07079	0.0388518	DNA-directed primase polymerase	DOWN
contig_37519	-3.06541	0.000632296	LRR receptor-like serine threonine- kinase ERL1	DOWN
contig_17392	-3.06463	0.0044707	---NA---	DOWN
contig_90652	-3.05964	0.00983239	---NA---	DOWN
contig_11955	-3.05912	0.00279809	probable WRKY transcription factor 53	DOWN
contig_66549	-3.05764	0.0422157	---NA---	DOWN
contig_12087	-3.05693	0.0213139	intracellular transport USO1-like	DOWN
contig_44420	-3.05461	0.00629741	---NA---	DOWN
contig_62562	-3.04797	0.0427144	---NA---	DOWN
contig_4781	-3.03563	3.78296e-05	metallothiol transferase	DOWN
contig_25222	-3.03172	0.0213974	O-acyltransferase WSD1-like	DOWN
contig_63202	-3.03076	0.0292174	---NA---	DOWN
contig_74692	-3.03018	0.0318502	---NA---	DOWN
contig_44207	-3.02736	0.0334139	serine threonine- kinase CCR4	DOWN
contig_87431	-3.02038	0.0495801	---NA---	DOWN
contig_97962	-3.01717	0.00673847	---NA---	DOWN
contig_49412	-3.01674	0.0339764	mitochondrial uncoupling 5-like	DOWN
contig_46742	-3.01301	0.0376993	UDP-galactose UDP-glucose transporter 2-like	DOWN
contig_32246	-3.00346	0.0273454	BEACH domain-containing B isoform X1	DOWN
contig_44379	-2.99842	0.000491452	ABC transporter C family member 15	DOWN
contig_108958	-2.99813	0.000194068	---NA---	DOWN
contig_28460	-2.99209	0.0114939	PREDICTED: uncharacterized protein LOC104733649	DOWN
contig_67608	-2.98985	0.0153	---NA---	DOWN
contig_8746	-2.97916	0.0294508	---NA---	DOWN
contig_104685	-2.97453	0.00912062	---NA---	DOWN
contig_104440	-2.96672	0.0426321	S-linalool synthase-like	DOWN
contig_15271	-2.96408	0.0488326	peroxidase 5-like	DOWN
contig_73013	-2.95963	0.000305222	---NA---	DOWN
contig_75597	-2.9584	0.03118	---NA---	DOWN
contig_93306	-2.94521	0.0234567	---NA---	DOWN
contig_4349	-2.94506	0.0384468	probable LRR receptor-like serine threonine- kinase At4g26540	DOWN
contig_15950	-2.94256	2.72489e-06	---NA---	DOWN
contig_20816	-2.93471	0.0118303	---NA---	DOWN
contig_662	-2.92973	0.0402548	cytochrome P450 77A3-like	DOWN
contig_31296	-2.92968	0.0118656	---NA---	DOWN
contig_39515	-2.92536	0.0204684	---NA---	DOWN
contig_32886	-2.91585	0.0301476	serine decarboxylase-like	DOWN
contig_79818	-2.90992	0.0182498	PREDICTED: uncharacterized protein LOC105966532	DOWN
contig_42899	-2.90678	7.578e-06	probable pectinesterase pectinesterase inhibitor 12	DOWN
contig_76177	-2.90392	0.0068726	---NA---	DOWN
contig_149218	-2.90383	0.0294645	disease resistance RGA3 isoform X1	DOWN
contig_13645	-2.90275	1.20438e-07	polyamine oxidase 1-like	DOWN
contig_76281	-2.89633	0.00899662	probable L-gulonolactone oxidase 6	DOWN
contig_162	-2.89276	0.0366154	probable F-box At1g60180	DOWN
contig_43448	-2.8896	0.0398571	PREDICTED: uncharacterized protein LOC106344814	DOWN
contig_100906	-2.8867	0.0201574	---NA---	DOWN
contig_9424	-2.88234	0.000522678	alpha,alpha-trehalose-phosphate synthase [UDP-forming] 1-like	DOWN
contig_80579	-2.87333	0.0410012	---NA---	DOWN
contig_42536	-2.8731	0.00371294	---NA---	DOWN
contig_58627	-2.87135	0.00114282	---NA---	DOWN
contig_42412	-2.86948	0.0122055	PREDICTED: uncharacterized protein LOC8284609	DOWN
contig_44055	-2.86329	0.02818	---NA---	DOWN
contig_11554	-2.86071	0.0492256	ethylene-responsive transcription factor TINY-like	DOWN
contig_7943	-2.85775	0.0312252	peptidoglycan-binding domain-containing family partial	DOWN
contig_25180	-2.85577	7.04561e-05	probable sodium-coupled neutral amino acid transporter 6	DOWN
contig_94658	-2.84326	0.000224346	---NA---	DOWN
contig_52692	-2.84068	0.014145	Cysteine ases superfamily isoform partial	DOWN
contig_48011	-2.83167	0.0452847	---NA---	DOWN
contig_96826	-2.82987	0.037498	---NA---	DOWN
contig_39941	-2.82916	0.0494741	---NA---	DOWN
contig_110255	-2.82878	0.0142612	---NA---	DOWN
contig_53977	-2.82484	0.0432256	---NA---	DOWN
contig_19028	-2.81711	0.0157936	anthocyanin 5-aromatic acyltransferase-like	DOWN
contig_68344	-2.81032	0.00296425	suppressor of disruption of TFIIS-like	DOWN
contig_44540	-2.79864	0.00399309	---NA---	DOWN
contig_176123	-2.78703	0.0389668	hypothetical protein POPTR_0013s12970g	DOWN
contig_29663	-2.78561	0.000818524	---NA---	DOWN
contig_28633	-2.78222	0.00681453	ribonuclease H At1g65750	DOWN
contig_11145	-2.77785	0.000159879	---NA---	DOWN
contig_108246	-2.77453	0.00545813	---NA---	DOWN
contig_26653	-2.77241	0.0110116	---NA---	DOWN
contig_85876	-2.76966	0.0321415	---NA---	DOWN
contig_20873	-2.76796	0.0409489	---NA---	DOWN
contig_18069	-2.76425	3.19258e-06	ARM repeat superfamily	DOWN
contig_107603	-2.7621	0.00575154	---NA---	DOWN
contig_8056	-2.761	0.00537817	purple acid phosphatase 22-like	DOWN
contig_38207	-2.75273	6.94078e-05	---NA---	DOWN
contig_94665	-2.7429	0.00126241	---NA---	DOWN
contig_15528	-2.73979	0.0399415	disease resistance RGA3	DOWN
contig_48741	-2.73946	0.0181861	glutamyl-tRNA reductase chloroplastic-like	DOWN
contig_46683	-2.73945	0.007321	---NA---	DOWN
contig_86775	-2.73878	0.00958836	---NA---	DOWN
contig_22526	-2.7328	0.0265496	uncharacterized WD repeat-containing alr3466	DOWN
contig_41038	-2.73128	0.0227809	---NA---	DOWN
contig_15260	-2.73043	1.74817e-05	Cyclopropane-fatty-acyl-phospholipid synthase isoform 1	DOWN
contig_50690	-2.72958	0.028239	leucine-rich repeat extensin 4	DOWN
contig_7044	-2.72903	0.0050006	beta-carotene isomerase chloroplastic	DOWN
contig_2917	-2.72858	0.0359931	cytochrome b561 and DOMON domain-containing At2g04850	DOWN
contig_1216	-2.72766	8.2196e-06	leucine-rich repeat receptor kinase EXS-like	DOWN
contig_38865	-2.72529	0.000498139	---NA---	DOWN
contig_50985	-2.72507	0.0175128	---NA---	DOWN
contig_56339	-2.72294	0.000981008	probable pectinesterase pectinesterase inhibitor 7	DOWN
contig_23735	-2.72131	0.0165166	---NA---	DOWN
contig_1161	-2.72092	0.014151	stromal 70 kDa heat shock-related chloroplastic	DOWN
contig_108	-2.71985	0.0474261	serine threonine- kinase ULK4	DOWN
contig_4347	-2.71526	0.0321793	---NA---	DOWN
contig_19839	-2.70994	0.0196508	cysteine-rich receptor kinase 10	DOWN
contig_24903	-2.70363	0.00147094	myosin-17 isoform X2	DOWN
contig_95347	-2.70006	0.0431913	O-acyltransferase WSD1-like isoform X1	DOWN
contig_47206	-2.69463	0.0407912	---NA---	DOWN
contig_23588	-2.69014	0.00148015	---NA---	DOWN
contig_86785	-2.68971	0.0443338	---NA---	DOWN
contig_30577	-2.68961	0.0204712	---NA---	DOWN
contig_19183	-2.6839	0.0270313	ataxin-2 homolog	DOWN
contig_70564	-2.6833	0.00109965	---NA---	DOWN
[truncated: 1,005 more rows]
